# Supplementary material for: Clonal hematopoiesis of indeterminate potential, DNA methylation, and risk for coronary artery disease
Source: Nat Commun. 2022 Sep 12;13:5350. doi: 10.1038/s41467-022-33093-3 (PMC9468335; doi:10.1038/s41467-022-33093-3)
Supplement: Supplementary file 4 — Supplementary Data 1-9 [file 41467_2022_33093_MOESM4_ESM.xlsx]

## Sheet: Suppl. Data 1
	Supplementary Data 1. EWAS summary statistics for the any CHIP associated replicated CpGs. Summary statistics include meta-analysis of CHS AA and EA EWAS, ARIC AA and EA EWAS, and combined meta EWAS of CHS AA, CHS EA, ARIC AA and ARIC EA (Effect direction follows the same order). CpG annotations from Illumina 450k manifest HumanMethylation450_15017482_v1-2.csv. AA: African ancestry; EA: European …
	CpG	Discovery Meta-EWAS in CHS			Replication Meta-EWAS in ARIC			Combined Meta-EWAS						Annotation
		Beta	SE	P	Beta	SE	P	Beta	SE	P	Direction	HetISq	HetP	CHR	POS (hg19)	Strand	UCSC_RefGene_Name	UCSC_RefGene_Accession	UCSC_RefGene_Group	UCSC_CpG_Islands_Name	Relation_to_UCSC_CpG_Island	Phantom	DMR	Enhancer	HMM_Island	Regulatory_Feature_Name	Regulatory_Feature_Group	DHS
	cg04800503	-0.0292	0.0048	1.337e-09	-0.0375	0.0023	1.771e-58	-0.0359	0.0021	5.861e-66	----	79.4	0.002223	17	46648533	+	HOXB3	NM_002146	5'UTR						17:44003491-44003615
	cg23014425	-0.0156	0.0029	4.73e-08	-0.0177	0.0011	3.72e-56	-0.0175	0.001	1.509e-62	----	75	0.007318	17	46648525	+	HOXB3	NM_002146	5'UTR						17:44003491-44003615
	cg07727170	-0.0107	0.0017	3.189e-10	-0.0261	0.0016	3.156e-59	-0.0188	0.0012	1.928e-58	----	93.4	7.708e-10	15	70458214	+								TRUE
	cg25113462	-0.023	0.0029	5.331e-15	-0.0428	0.0029	5.892e-49	-0.033	0.0021	2.664e-57	----	89.9	1.609e-06	2	239299293	+	TRAF3IP1	NM_015650;NM_001139490	Body;Body					TRUE
	cg01966117	-0.0325	0.005	6.032e-11	-0.0381	0.0032	8.974e-33	-0.0365	0.0027	6.223e-42	----	81.5	0.001005	3	52528714	+	STAB1	NM_015136	TSS1500					TRUE				TRUE
	cg19825437	-0.0371	0.0045	8.991e-17	-0.047	0.0045	1.185e-25	-0.042	0.0032	3.04e-40	----	0	0.401	3	169383292	-				chr3:169386268-169387187	N_Shelf		RDMR			3:169383094-169383375	Unclassified_Cell_type_specific
	cg22506548	-0.0494	0.0078	2.765e-10	-0.0347	0.003	9.407e-32	-0.0366	0.0028	8.775e-40	----	72.1	0.01318	1	2996949	-	PRDM16	NM_022114;NM_199454	Body;Body	chr1:2997272-2997473	N_Shore				1:2986743-2986821
	cg03785076	-0.032	0.0049	8.153e-11	-0.0475	0.0042	2e-29	-0.041	0.0032	2.12e-37	----	76.6	0.005073	2	241936915	-	SNED1	NM_001080437	TSS1500	chr2:241937716-241938468	N_Shore			TRUE
	cg24771152	-0.034	0.0046	1.705e-13	-0.0223	0.0021	3.265e-26	-0.0243	0.0019	6.142e-37	----	58.8	0.06351	6	31760608	+	VARS	NM_006295	Body	chr6:31763240-31763905	N_Shelf
	cg01713950	-0.0451	0.0069	6.731e-11	-0.0596	0.0055	1.697e-27	-0.054	0.0043	3.226e-36	----	74.9	0.007481	1	17766995	+	RCC2	NM_018715	TSS1500	chr1:17764072-17765811	S_Shore					1:17766694-17767257	Promoter_Associated
	cg23551720	-0.0179	0.003	1.924e-09	-0.036	0.0031	3.649e-31	-0.0266	0.0021	3.749e-35	----	84.8	0.0001943	17	46633726	+	HOXB3	NM_002146	5'UTR	chr17:46631800-46632212	S_Shore			TRUE		17:46633593-46634072	Unclassified_Cell_type_specific
	cg00646731	-0.0099	0.0026	0.000105	-0.0169	0.0015	2.354e-31	-0.0152	0.0013	2.091e-33	----	91.1	2.383e-07	17	46668733	-	LOC404266;HOXB5	NR_033203;NM_002147;NR_033201;NR_033204;NR_033202	TSS1500;3'UTR;Body;TSS1500;Body	chr17:46669434-46669811	N_Shore		RDMR
	cg10163955	-0.0393	0.0053	1.436e-13	-0.0418	0.0044	2.211e-21	-0.0408	0.0034	2.531e-33	----	0	0.4217	10	8101402	+	GATA3	NM_001002295;NM_002051	Body;Body	chr10:8100384-8100768	S_Shore		RDMR		10:8141313-8141520	10:8101119-8101716	Unclassified_Cell_type_specific
	cg16937168	-0.0289	0.005	8.515e-09	-0.0572	0.0051	3.303e-29	-0.0428	0.0036	4.923e-33	----	88.2	1.271e-05	2	241936844	+	SNED1	NM_001080437	TSS1500	chr2:241937716-241938468	N_Shore			TRUE
	cg25911968	-0.0163	0.0029	1.685e-08	-0.0261	0.0024	2.525e-27	-0.0221	0.0019	8.119e-33	----	77.1	0.004394	2	69085916	+								TRUE
	cg24400630	-0.0189	0.0049	0.0001156	-0.0365	0.0031	4.167e-31	-0.0313	0.0026	2.393e-32	----	85.4	0.0001333	1	89728035	-	GBP5	NM_001134486;NM_052942	Body;Body					TRUE
	cg15059065	-0.0319	0.008	6.523e-05	-0.0392	0.0035	1.223e-28	-0.038	0.0032	5.64e-32	----	78.5	0.003007	19	17354961	+	NR2F6	NM_005234	Body	chr19:17355181-17356471	N_Shore		DMR		19:17215806-17218642
	cg23537932	-0.0166	0.0029	8.872e-09	-0.0367	0.0033	5.525e-29	-0.0254	0.0022	1.316e-31	----	86.6	5.534e-05	10	121172463	+	GRK5	NM_005308	Body					TRUE	10:121162377-121162454			TRUE
	cg23146197	-0.0216	0.0041	1.112e-07	-0.0402	0.0037	1.237e-27	-0.0318	0.0027	2.768e-31	----	85.2	0.0001538	12	66271002	+	HMGA2	NM_003484;NM_003483	Body;Body					TRUE
	cg06186155	-0.0121	0.0029	2.568e-05	-0.0235	0.0021	1.524e-29	-0.0196	0.0017	3.371e-31	----	81.4	0.001064	17	46648582	+	HOXB3	NM_002146	5'UTR						17:44003491-44003615
	cg08343644	-0.0319	0.0044	6.883e-13	-0.0182	0.0019	2.829e-21	-0.0204	0.0018	7.897e-31	----	81	0.001249	16	57662060	+	GPR56	NM_201525;NM_001145771;NM_201524;NM_001145772;NM_001145770;NM_005682;NM_001145773	TSS1500;TSS1500;TSS1500;TSS1500;5'UTR;5'UTR;TSS1500					TRUE		16:57660834-57662332	Unclassified_Cell_type_specific
	cg01521274	-0.0204	0.0034	1.806e-09	-0.0296	0.003	6.108e-23	-0.0256	0.0022	5.792e-30	----	27.7	0.2457	14	71822452	+								TRUE
	cg22770911	-0.0354	0.005	2.252e-12	-0.0346	0.0039	4.11e-19	-0.0349	0.0031	6.609e-30	----	7.4	0.356	10	8101307	+	GATA3	NM_001002295;NM_002051	Body;Body	chr10:8100384-8100768	S_Shore		RDMR		10:8141313-8141520	10:8101119-8101716	Unclassified_Cell_type_specific
	cg17839959	-0.011	0.002	4.172e-08	-0.0172	0.0017	1.618e-24	-0.0146	0.0013	7.201e-30	----	57.4	0.07048	2	178421033	+				chr2:178417295-178417961	S_Shelf
	cg01433297	-0.031	0.0049	3.003e-10	-0.0517	0.0052	6.746e-23	-0.0407	0.0036	9.018e-30	----	67.3	0.02712	20	4151816	-	SMOX	NM_175839;NM_175841;NM_175840;NM_175842	5'UTR;5'UTR;5'UTR;5'UTR	chr20:4152866-4153398	N_Shore			TRUE
	cg25149218	-0.0255	0.0052	9.329e-07	-0.0517	0.0048	5.875e-27	-0.0397	0.0035	3.135e-29	----	82.5	0.000657	2	205411524	+	PARD3B	NM_152526;NM_057177;NM_205863	Body;Body;Body	chr2:205409939-205410910	S_Shore		RDMR			2:205411521-205411673	Unclassified_Cell_type_specific
	cg10020890	-0.0212	0.0038	1.825e-08	-0.0394	0.0038	1.324e-24	-0.0301	0.0027	4.885e-29	----	79.4	0.002209	16	75025753	-								TRUE
	cg13758780	-0.0207	0.004	2.758e-07	-0.0377	0.0036	5.023e-25	-0.03	0.0027	1.175e-28	----	70.9	0.01598	9	124329514	+	DAB2IP	NM_032552	Body					TRUE
	cg13545717	-0.024	0.0034	1.165e-12	-0.0346	0.004	3.378e-18	-0.0284	0.0026	2.259e-28	----	65.6	0.03308	9	126585875	+	DENND1A	NM_024820;NM_020946	Body;Body
	cg06242243	-0.0273	0.0043	2.183e-10	-0.0285	0.0032	5.121e-19	-0.028	0.0026	7.634e-28	----	0	0.5027	12	124992461	+	NCOR2	NM_006312;NM_001077261	5'UTR;5'UTR					TRUE				TRUE
	cg20731257	-0.0432	0.0063	4.936e-12	-0.0352	0.0041	1.269e-17	-0.0376	0.0034	7.699e-28	----	0	0.6068	2	87883497	+									2:87664612-87664679
	cg10717869	-0.023	0.0037	5.897e-10	-0.0385	0.0041	9.938e-21	-0.0299	0.0028	2.06e-27	----	79.7	0.002003	1	205780912	-	SLC41A1	NM_173854	5'UTR	chr1:205781870-205783010	N_Shore		RDMR
	cg11064966	-0.0339	0.0047	5.396e-13	-0.0345	0.0043	6.019e-16	-0.0342	0.0032	2.256e-27	----	51.8	0.1015	5	32506514	-								TRUE
	cg21517792	-0.0159	0.0039	5.198e-05	-0.023	0.0023	3.498e-24	-0.0212	0.002	3.11e-27	----	72.8	0.01158	14	105885531	-	MTA1	NM_004689	TSS1500	chr14:105881312-105881747	S_Shelf
	cg14987431	-0.0197	0.0043	4.979e-06	-0.0171	0.0018	1.417e-22	-0.0175	0.0016	4.461e-27	----	0	0.8906	10	94455650	-				chr10:94455524-94455896	Island				10:94445505-94445898			TRUE
	cg22946615	-0.0158	0.0045	0.0005106	-0.0308	0.0029	4.767e-26	-0.0264	0.0025	5.366e-27	----	85.2	0.0001506	10	30257569	-								TRUE
	cg03857453	-0.0219	0.0036	1.864e-09	-0.0347	0.0038	2.269e-20	-0.0281	0.0026	5.586e-27	----	49.9	0.1121	5	142729913	+	NR3C1	NM_001018076;NM_000176;NM_001024094;NM_001020825;NM_001018075;NM_001018077;NM_001018074	Body;Body;Body;Body;Body;Body;Body					TRUE
	cg26904049	-0.0277	0.0045	9.121e-10	-0.0335	0.0038	6.492e-19	-0.0311	0.0029	6.243e-27	----	60.1	0.05685	1	167091094	+	DUSP27	NM_001080426	Body	chr1:167090575-167091010	S_Shore					1:167090716-167091129	Unclassified_Cell_type_specific	TRUE
	cg14270346	-0.0163	0.0029	2.954e-08	-0.0263	0.0028	1.763e-21	-0.0216	0.002	7.223e-27	----	61.6	0.04987	9	38026076	+	SHB	NM_003028	Body					TRUE				TRUE
	cg17969560	-0.0282	0.0047	1.472e-09	-0.0386	0.0043	4.008e-19	-0.0338	0.0032	1.46e-26	----	84.8	0.0001913	11	65324768	-	LTBP3;LTBP3;LTBP3	NM_021070;NM_001164266;NM_001130144	Body;5'UTR;Body	chr11:65325081-65326209	N_Shore					11:65324388-65326465	Unclassified
	cg16861241	-0.0122	0.0035	0.0004346	-0.0267	0.0025	2.588e-26	-0.0217	0.002	1.558e-26	----	74.5	0.008206	17	74138396	-	FOXJ1	NM_001454	TSS1500	chr17:74135922-74137802	S_Shore		RDMR	TRUE
	cg23913963	-0.0275	0.0055	6.954e-07	-0.0526	0.0053	3.312e-23	-0.0406	0.0038	3.035e-26	----	80	0.001811	1	17766917	+	RCC2	NM_018715	TSS1500	chr1:17764072-17765811	S_Shore				1:17639424-17639505	1:17766694-17767257	Promoter_Associated
	cg02836478	-0.0132	0.0039	0.0007708	-0.0433	0.0038	3.274e-30	-0.0288	0.0027	5.004e-26	-+--	92.9	3.911e-09	17	46652501	-	HOXB3	NM_002146	TSS1500	chr17:46654053-46654369	N_Shore
	cg06458086	-0.0282	0.0043	3.774e-11	-0.0346	0.0042	2.554e-16	-0.0314	0.003	1.132e-25	----	0	0.6603	6	131162400	+	EPB41L2;EPB41L2;EPB41L2	NM_001431;NM_001135555;NM_001135554	3'UTR;3'UTR;3'UTR					TRUE
	cg18568061	-0.0258	0.0041	2.599e-10	-0.0317	0.0038	4.099e-17	-0.029	0.0028	1.23e-25	----	51.3	0.1038	17	40575822	+	PTRF	NM_012232	TSS1500	chr17:40573740-40575526	S_Shore					17:40575747-40575933	Unclassified_Cell_type_specific
	cg22234419	-0.0116	0.0027	1.632e-05	-0.0231	0.0023	9.819e-24	-0.0182	0.0017	1.71e-25	----	74	0.009096	3	145875907	-	PLOD2;PLOD2	NM_000935;NM_182943	Body;Body	chr3:145878430-145879287	N_Shelf
	cg25391117	-0.0206	0.0049	2.631e-05	-0.0399	0.004	1.757e-23	-0.0321	0.0031	2.639e-25	----	71.7	0.014	5	34043284	-	C1QTNF3;C1QTNF3;C1QTNF3;C1QTNF3	NM_181435;NM_181435;NM_030945;NM_030945	1stExon;5'UTR;5'UTR;1stExon
	cg08849294	-0.0367	0.0048	1.897e-14	-0.0313	0.0044	1.637e-12	-0.0338	0.0033	2.923e-25	----	0	0.8123	7	2758014	+				chr7:2758004-2758257	Island				7:2724041-2725105
	cg09814231	-0.0269	0.0043	4.321e-10	-0.0273	0.0033	1.368e-16	-0.0271	0.0026	3.811e-25	----	0	0.9038	5	149157216	-	PPARGC1B	NM_133263	Body					TRUE
	cg09749364	-0.0141	0.0037	0.0001555	-0.0421	0.0038	5.881e-28	-0.0277	0.0027	4.017e-25	----	91.6	9.474e-08	15	40384779	-	BMF;BMF;BMF;BMF	NM_033503;NM_001003940;NM_001003943;NM_001003942	Body;Body;Body;Body					TRUE				TRUE
	cg21674927	-0.0218	0.004	5.773e-08	-0.0373	0.004	3.156e-20	-0.0295	0.0029	4.553e-25	----	60	0.05767	2	102644247	-	IL1R2;IL1R2	NM_173343;NM_004633	Body;Body					TRUE				TRUE
	cg08844900	-0.0173	0.0036	1.489e-06	-0.0316	0.0033	7.378e-22	-0.0251	0.0024	4.636e-25	----	68.4	0.02343	3	129326790	-	PLXND1	NM_015103	TSS1500	chr3:129323915-129325332	S_Shore					3:129326446-129326914	Unclassified_Cell_type_specific
	cg23534245	-0.0385	0.0062	3.956e-10	-0.0376	0.0046	2.022e-16	-0.0379	0.0037	5.178e-25	----	47.2	0.1283	20	6751435	+	BMP2	NM_001200	Body	chr20:6748052-6749546	S_Shore		CDMR
	cg07471614	-0.013	0.0035	0.0001866	-0.0343	0.0032	2.369e-26	-0.0244	0.0024	5.674e-25	----	85.4	0.0001329	8	125855152	+								TRUE
	cg00040575	-0.0325	0.0047	4.14e-12	-0.0287	0.0037	1.743e-14	-0.0302	0.0029	5.827e-25	----	0	0.5423	22	18506180	-	MICAL3;MICAL3;MICAL3	NM_001122731;NM_015241;NM_001136004	5'UTR;5'UTR;5'UTR	chr22:18506419-18507412	N_Shore
	cg25998745	-0.0311	0.006	1.961e-07	-0.0454	0.005	1.9e-19	-0.0395	0.0038	1.206e-24	----	35.7	0.1983	8	142028625	+								TRUE
	cg19351603	-0.0311	0.0046	2.138e-11	-0.0303	0.0039	1.011e-14	-0.0306	0.003	1.424e-24	----	4.6	0.3698	19	45943663	-				chr19:45942865-45943396	S_Shore					19:45942731-45943768	Promoter_Associated
	cg14699112	-0.0245	0.0047	2.354e-07	-0.0405	0.0044	4.83e-20	-0.0331	0.0032	1.426e-24	----	76.9	0.004632	4	141170338	+				chr4:141173834-141174567	N_Shelf
	cg16335858	-0.0173	0.0029	1.432e-09	-0.0258	0.0031	3.009e-17	-0.0212	0.0021	2.231e-24	----	56.9	0.07331	11	45942027	+	GYLTL1B	NM_152312	TSS1500	chr11:45943513-45944852	N_Shore
	cg09317239	-0.0194	0.0043	5.798e-06	-0.0296	0.0032	1.342e-20	-0.026	0.0026	2.676e-24	----	43.2	0.1522	10	21818060	+				chr10:21816296-21816528	S_Shore		RDMR
	cg22515654	-0.0443	0.0071	4.875e-10	-0.0443	0.0055	1.109e-15	-0.0443	0.0044	3.433e-24	----	0	0.6802	1	10590672	-	PEX14	NM_004565	Body						1:10513054-10513262
	cg06855485	-0.0201	0.0052	0.0001112	-0.0449	0.0045	9.632e-24	-0.0344	0.0034	3.729e-24	----	83.6	0.0003853	4	144303008	+	GAB1;GAB1	NM_002039;NM_207123	Body;Body					TRUE
	cg22012981	-0.0183	0.0039	2.026e-06	-0.036	0.0038	1.562e-21	-0.0274	0.0027	3.876e-24	----	78.4	0.003071	3	58522689	-	ACOX2	NM_003500	5'UTR					TRUE
	cg26963277	-0.0214	0.0046	3.397e-06	-0.0252	0.0028	1.844e-19	-0.0242	0.0024	4.332e-24	----	17.6	0.3032	11	2722407	-	KCNQ1OT1;KCNQ1;KCNQ1	NR_002728;NM_000218;NM_181798	TSS1500;Body;Body	chr11:2720410-2722087	S_Shore
	cg10577534	-0.0295	0.0058	2.851e-07	-0.0407	0.0046	8.471e-19	-0.0363	0.0036	4.419e-24	----	4.5	0.3701	15	67354460	+				chr15:67357339-67359061	N_Shelf					15:67354430-67354592	Unclassified_Cell_type_specific
	cg24586978	-0.0187	0.0043	1.447e-05	-0.042	0.0043	4.571e-23	-0.0305	0.003	6.428e-24	----	82.5	0.0006728	13	99612723	-	DOCK9;DOCK9;DOCK9;DOCK9	NM_015296;NM_001130050;NM_001130049;NM_001130048	Body;Body;Body;Body					TRUE
	cg02311364	-0.0271	0.0044	4.597e-10	-0.0327	0.0041	1.516e-15	-0.0301	0.003	6.831e-24	----	0	0.4032	3	13001256	-	IQSEC1;IQSEC1	NM_001134382;NM_014869	Body;Body					TRUE
	cg12363903	-0.0319	0.0071	6.422e-06	-0.0311	0.0035	2.103e-19	-0.0313	0.0031	7.187e-24	----	3.3	0.3762	5	134526269	+				chr5:134526927-134527419	N_Shore		CDMR		5:134554072-134554208
	cg22345878	-0.0165	0.0038	1.687e-05	-0.0347	0.0036	2.426e-22	-0.0262	0.0026	9.689e-24	----	82.9	0.0005347	12	6234313	+	VWF	NM_000552	TSS1500
	cg12727256	-0.0197	0.0037	9.027e-08	-0.0318	0.0036	1.588e-18	-0.0258	0.0026	1.341e-23	----	51	0.1056	22	24838292	+	C22orf45;ADORA2A;C22orf45	NR_028484;NM_000675;NR_028483	Body;3'UTR;Body
	cg10045354	-0.0286	0.0054	1.412e-07	-0.0371	0.0043	9.348e-18	-0.0338	0.0034	1.648e-23	----	0	0.5095	11	111169427	-	C11orf93;C11orf92	NM_001136105;NM_207429	TSS1500;5'UTR	chr11:111169304-111170428	Island				11:110674530-110675889			TRUE
	cg17041511	-0.0163	0.0038	2.1e-05	-0.0402	0.004	1.438e-23	-0.0277	0.0028	1.668e-23	----	86.5	5.813e-05	17	61509620	-				chr17:61511653-61511886	N_Shelf					17:61509472-61510321	Unclassified
	cg11291003	-0.0327	0.0069	2.335e-06	-0.0248	0.0028	7.505e-19	-0.0259	0.0026	1.678e-23	----	56.5	0.07548	5	134526241	+				chr5:134526927-134527419	N_Shore		CDMR		5:134554072-134554208
	cg14286292	-0.0325	0.0047	6.38e-12	-0.0247	0.0034	1.935e-13	-0.0273	0.0027	1.961e-23	----	44	0.1474	9	130546644	+				chr9:130547264-130549117	N_Shore
	cg07250214	-0.0396	0.0062	1.312e-10	-0.0354	0.0046	2.141e-14	-0.0369	0.0037	2.084e-23	----	62.2	0.04733	17	77763166	+				chr17:77763364-77767356	N_Shore		RDMR
	cg04500377	-0.0254	0.0042	1.201e-09	-0.0279	0.0035	2.633e-15	-0.0269	0.0027	2.188e-23	----	10.5	0.3406	8	38090208	+	DDHD2;DDHD2;DDHD2	NM_001164232;NM_015214;NM_001164234	5'UTR;5'UTR;5'UTR	chr8:38088735-38089956	S_Shore		RDMR
	cg19254163	-0.0311	0.0052	2.511e-09	-0.0337	0.0042	1.319e-15	-0.0327	0.0033	2.211e-23	----	0	0.5742	11	60623782	-	GPR44	NM_004778	TSS1500	chr11:60619924-60621111	S_Shelf			TRUE
	cg07418114	-0.0165	0.0035	2.072e-06	-0.0225	0.0025	7.562e-19	-0.0204	0.002	2.285e-23	----	17.2	0.3053	1	156836717	-	NTRK1;NTRK1;NTRK1	NM_001007792;NM_002529;NM_001012331	Body;Body;Body					TRUE
	cg22925751	-0.013	0.0036	0.0002956	-0.0409	0.0038	1.15e-26	-0.026	0.0026	2.578e-23	----	90.4	7.904e-07	12	93509137	+								TRUE
	cg27347104	-0.0211	0.0038	2.78e-08	-0.0296	0.0036	7.416e-17	-0.0256	0.0026	4.84e-23	----	62.4	0.04647	12	6233657	-	VWF;VWF	NM_000552;NM_000552	1stExon;5'UTR					TRUE
	cg13987674	-0.0232	0.0037	2.099e-10	-0.0325	0.0042	1.019e-14	-0.0272	0.0028	5.472e-23	----	25	0.2614	1	24649494	+	GRHL3;GRHL3;GRHL3	NM_198174;NM_198173;NM_021180	TSS200;Body;TSS200	chr1:24648202-24648985	S_Shore					1:24647785-24649616	Unclassified	TRUE
	cg02037794	-0.0131	0.003	1.143e-05	-0.0277	0.0029	2.007e-21	-0.0205	0.0021	6.302e-23	----	76.6	0.005062	6	3750475	+	C6orf145	NM_183373	Body	chr6:3750788-3752767	N_Shore
	cg26258437	-0.021	0.0037	9.622e-09	-0.0199	0.0025	1.104e-15	-0.0203	0.0021	6.631e-23	----	0	0.8379	4	57653406	-								TRUE				TRUE
	cg01233392	-0.0304	0.0059	2.133e-07	-0.0417	0.0049	1.867e-17	-0.037	0.0038	6.843e-23	----	64.5	0.03748	1	85665444	+	SYDE2	NM_032184	Body	chr1:85665818-85667650	N_Shore
	cg10965178	-0.0199	0.0041	1.556e-06	-0.0307	0.0035	1.101e-18	-0.0263	0.0027	7e-23	----	81.1	0.001201	1	43766752	-	TIE1	NM_005424	1stExon	chr1:43770522-43770880	N_Shelf
	cg15961693	-0.0233	0.0039	1.683e-09	-0.0202	0.0026	6.883e-15	-0.0212	0.0022	8.905e-23	----	72.5	0.01217	6	139689053	-								TRUE
	cg03295852	-0.038	0.0055	3.69e-12	-0.0309	0.0044	2.307e-12	-0.0337	0.0034	9.026e-23	----	0	0.5433	8	131308988	-	ASAP1IT1;ASAP1	NR_002765;NM_018482	TSS1500;Body					TRUE
	cg04550950	-0.0379	0.0049	7.837e-15	-0.0343	0.0057	1.859e-09	-0.0364	0.0037	1.007e-22	----	20.5	0.2872	1	90299895	+	LRRC8D;LRRC8D	NM_018103;NM_001134479	5'UTR;5'UTR					TRUE
	cg09403559	-0.0156	0.003	1.562e-07	-0.0285	0.0033	2.132e-18	-0.0215	0.0022	1.443e-22	----	65.2	0.03495	16	56334857	+	GNAO1;GNAO1	NM_020988;NM_138736	Body;Body					TRUE		16:56334823-56334915	Unclassified_Cell_type_specific
	cg11217654	-0.012	0.0021	1.251e-08	-0.0149	0.0019	1.227e-15	-0.0136	0.0014	1.619e-22	----	40	0.1718	11	9283463	-	DENND5A	NM_015213	Body	chr11:9286273-9287091	N_Shelf
	cg03403093	-0.0148	0.0037	5.32e-05	-0.0368	0.0037	9.057e-23	-0.0255	0.0026	1.737e-22	----	85.3	0.0001358	2	99132041	-	INPP4A;INPP4A;INPP4A;INPP4A	NM_001566;NM_004027;NM_001134224;NM_001134225	5'UTR;5'UTR;5'UTR;5'UTR					TRUE
	cg11961495	-0.0269	0.0048	2.951e-08	-0.0272	0.0034	1.005e-15	-0.0271	0.0028	1.76e-22	----	75.6	0.006391	10	80873797	+	ZMIZ1	NM_020338	5'UTR					TRUE				TRUE
	cg18389639	-0.0363	0.0056	1.026e-10	-0.0329	0.0045	2.901e-13	-0.0343	0.0035	2.078e-22	----	0	0.5269	10	97049610	+	PDLIM1	NM_020992	Body	chr10:97050185-97051124	N_Shore		RDMR			10:97049162-97050211	Unclassified_Cell_type_specific
	cg00632560	-0.0249	0.0059	2.407e-05	-0.0289	0.0033	1.476e-18	-0.028	0.0029	2.123e-22	----	66.2	0.03104	20	62675267	+				chr20:62673792-62674131	S_Shore					20:62675218-62675411	Unclassified_Cell_type_specific
	cg23781467	-0.0362	0.005	5.969e-13	-0.029	0.0044	3.169e-11	-0.0321	0.0033	2.138e-22	----	0	0.7195	6	31760233	-	VARS	NM_006295	Body	chr6:31763240-31763905	N_Shelf					6:31758726-31760405	Gene_Associated
	cg10809958	-0.0111	0.0032	0.0004539	-0.0351	0.0034	1.233e-25	-0.0224	0.0023	2.163e-22	----	89.9	1.554e-06	7	2758005	-				chr7:2758004-2758257	Island				7:2724041-2725105
	cg10301695	-0.0195	0.0039	7.688e-07	-0.0321	0.0037	3.629e-18	-0.0262	0.0027	2.512e-22	----	78.4	0.003029	12	6233717	+	VWF;VWF	NM_000552;NM_000552	1stExon;5'UTR					TRUE
	cg00776080	-0.0143	0.0027	1.492e-07	-0.0108	0.0013	1.601e-16	-0.0115	0.0012	2.734e-22	----	53.7	0.09034	12	53442322	-	TENC1;TENC1	NM_198316;NM_015319	5'UTR;TSS1500	chr12:53440579-53440840	S_Shore			TRUE		12:53441876-53443325	Promoter_Associated
	cg21185271	-0.0173	0.003	7.193e-09	-0.0222	0.0028	3.714e-15	-0.0199	0.002	3.309e-22	----	11.6	0.3346	12	52569410	-	KRT80;KRT80	NM_001081492;NM_182507	Body;Body					TRUE		12:52568641-52570229	Unclassified_Cell_type_specific
	cg17333042	-0.0305	0.0045	1.267e-11	-0.027	0.0039	4.029e-12	-0.0285	0.0029	3.784e-22	----	0	0.9439	10	102822201	+	KAZALD1	NM_030929	5'UTR	chr10:102820488-102822874	Island		CDMR	TRUE
	cg26753608	-0.0149	0.0036	2.633e-05	-0.0399	0.004	5.896e-23	-0.0258	0.0027	4.086e-22	----	87.5	2.577e-05	8	128938630	+	PVT1	NR_003367	Body					TRUE				TRUE
	cg07091481	-0.0206	0.0048	2.014e-05	-0.0337	0.0038	4.363e-19	-0.0287	0.003	4.443e-22	----	83.7	0.000367	10	82169149	+	C10orf58	NM_032333	5'UTR	chr10:82168064-82168917	S_Shore					10:82169084-82169331	Unclassified_Cell_type_specific	TRUE
	cg02051228	-0.0129	0.0021	1.058e-09	-0.0168	0.0022	3.316e-14	-0.0147	0.0015	4.854e-22	----	32.4	0.2176	7	149448867	+
	cg07064364	-0.0109	0.0021	2.433e-07	-0.0111	0.0014	3.703e-16	-0.011	0.0011	5.134e-22	----	17.5	0.3034	22	38009253	+	GGA1;GGA1;GGA1	NM_001001560;NM_013365;NM_001001561	Body;Body;Body	chr22:38004443-38005271	S_Shelf
	cg10001186	-0.0246	0.0055	6.346e-06	-0.0471	0.0052	1.746e-19	-0.0363	0.0038	5.175e-22	----	72.6	0.01209	11	94882829	+				chr11:94883335-94883565	N_Shore		RDMR
	cg13691108	-0.0214	0.0047	5.498e-06	-0.0423	0.0047	1.165e-19	-0.0319	0.0033	5.304e-22	----	82.6	0.0006399	20	37433247	+	PPP1R16B	NM_015568	TSS1500	chr20:37434206-37435592	N_Shore		RDMR
	cg21304158	-0.0166	0.0038	1.589e-05	-0.0286	0.0032	3.618e-19	-0.0237	0.0025	5.579e-22	----	63.5	0.0418	2	241937034	-	SNED1	NM_001080437	TSS1500	chr2:241937716-241938468	N_Shore			TRUE
	cg22860172	-0.0167	0.0042	6.21e-05	-0.0307	0.0034	6.243e-20	-0.0252	0.0026	5.884e-22	----	59.6	0.05942	1	3099917	+	PRDM16;PRDM16	NM_022114;NM_199454	Body;Body	chr1:3102540-3103352	N_Shelf
	cg20341535	-0.0276	0.0047	3.501e-09	-0.0209	0.0027	1.289e-14	-0.0226	0.0023	5.912e-22	----	66.1	0.03146	11	118017101	-	SCN4B;SCN4B;SCN4B;SCN4B	NM_001142348;NM_001142349;NR_024527;NM_174934	Body;TSS1500;TSS1500;Body	chr11:118016237-118016984	S_Shore			TRUE		11:118015172-118017490	Unclassified
	cg02870946	-0.0444	0.0073	1.045e-09	-0.043	0.0058	9.359e-14	-0.0435	0.0045	6.041e-22	----	23.3	0.2709	18	77289084	+	NFATC1;NFATC1;NFATC1;NFATC1	NM_172388;NM_172387;NM_172389;NM_006162	3'UTR;3'UTR;3'UTR;3'UTR	chr18:77289018-77289464	Island				18:75389970-75390203	18:77288475-77289295	Gene_Associated
	cg03735592	-0.0327	0.0049	1.89e-11	-0.031	0.0045	6.165e-12	-0.0318	0.0033	7.488e-22	----	0	0.8749	6	138821354	-	NHSL1;NHSL1	NM_001144060;NM_020464	TSS1500;Body					TRUE
	cg26153045	-0.0261	0.0044	3.838e-09	-0.0347	0.0045	1.327e-14	-0.0303	0.0032	7.969e-22	----	32.2	0.2194	7	73441834	+	ELN;ELN;ELN;ELN;ELN	NM_001081752;NM_000501;NM_001081754;NM_001081753;NM_001081755	TSS1500;TSS1500;TSS1500;TSS1500;TSS1500							7:73440546-73441875	Promoter_Associated
	cg17775079	-0.026	0.0047	3.485e-08	-0.0316	0.004	2.645e-15	-0.0292	0.003	8.231e-22	----	0	0.8056	10	65224441	-	JMJD1C;LOC84989	NM_032776;NR_027182	Body;TSS1500	chr10:65224870-65225887	N_Shore
	cg05957504	-0.0243	0.0042	8.451e-09	-0.0373	0.0047	2.147e-15	-0.0301	0.0031	9.327e-22	----	42.9	0.154	5	124014639	+	ZNF608	NM_020747	Body					TRUE
	cg15671996	-0.031	0.0055	1.423e-08	-0.0338	0.0044	1.031e-14	-0.0327	0.0034	9.465e-22	----	0	0.4139	6	30140325	-	TRIM15	NM_033229	3'UTR	chr6:30139718-30140263	S_Shore			TRUE
	cg09906145	-0.0201	0.0034	3.227e-09	-0.0241	0.0032	3.459e-14	-0.0222	0.0023	9.736e-22	----	0	0.4467	16	67562424	-	FAM65A	NM_024519	TSS1500	chr16:67562575-67563390	N_Shore					16:67562352-67563773	Unclassified	TRUE
	cg18222590	-0.026	0.0045	7.559e-09	-0.0333	0.0043	1.123e-14	-0.0298	0.0031	1.036e-21	----	0	0.6339	1	204290972	+	PLEKHA6	NM_014935	5'UTR					TRUE
	cg26403171	-0.0352	0.006	6.189e-09	-0.0364	0.0048	3.061e-14	-0.0359	0.0038	1.149e-21	----	0	0.6027	5	148507714	-								TRUE		5:148507442-148508522	Unclassified	TRUE
	cg26575622	-0.018	0.0032	2.157e-08	-0.0238	0.003	4.691e-15	-0.0211	0.0022	1.446e-21	----	0	0.4359	10	77872458	+	C10orf11	NM_032024	Body	chr10:77872083-77872305	S_Shore			TRUE
	cg03289906	-0.0372	0.0061	1.321e-09	-0.0366	0.005	1.825e-13	-0.0368	0.0039	1.467e-21	----	0	0.4465	7	94538408	+	PPP1R9A;PPP1R9A;PPP1R9A;PPP1R9A;PPP1R9A	NM_001166161;NM_001166160;NM_001166163;NM_001166162;NM_017650	TSS1500;5'UTR;TSS1500;TSS1500;5'UTR	chr7:94536849-94537477	S_Shore
	cg06595162	-0.0219	0.0044	5.076e-07	-0.0406	0.0047	7.088e-18	-0.0305	0.0032	1.52e-21	----	72.4	0.0125	21	40141040	-	NCRNA00114;NCRNA00114	NR_027065;NR_027066	Body;TSS200					TRUE		21:40140421-40141096	Unclassified
	cg02438545	-0.0292	0.0049	2.181e-09	-0.0281	0.0038	1.143e-13	-0.0285	0.003	1.525e-21	----	0	0.9393	9	99380444	-	CDC14B;CDC14B	NM_003671;NM_033331	Body;Body	chr9:99380814-99382236	N_Shore
	cg03654166	-0.0344	0.0047	4.436e-13	-0.0263	0.0042	2.524e-10	-0.0298	0.0031	1.566e-21	----	0	0.6114	2	172944393	-	MAP1D	NM_199227	Body	chr2:172944988-172945384	N_Shore		RDMR			2:172944226-172944461	Unclassified_Cell_type_specific
	cg09888330	-0.0276	0.0043	1.434e-10	-0.0229	0.0032	1.308e-12	-0.0246	0.0026	1.691e-21	----	0	0.5357	1	156786010	+	SH2D2A;NTRK1;SH2D2A;SH2D2A;SH2D2A;SH2D2A	NM_001161442;NM_001007792;NM_001161443;NM_003975;NM_001161441;NM_001161444	Body;Body;TSS200;Body;Body;Body	chr1:156783523-156784037	S_Shore					1:156785631-156787029	Promoter_Associated
	cg21279874	-0.0302	0.0056	6.175e-08	-0.0343	0.0044	4.665e-15	-0.0327	0.0034	1.962e-21	----	0	0.6881	13	113646899	+	MCF2L;MCF2L	NM_001112732;NM_024979	Body;Body	chr13:113648343-113649601	N_Shore				13:112694690-112694901
	cg02341556	-0.0342	0.006	1.393e-08	-0.0317	0.0042	2.374e-14	-0.0325	0.0034	2.067e-21	----	0	0.5405	11	118781978	+	BCL9L	NM_182557	TSS1500	chr11:118781060-118781732	S_Shore							TRUE
	cg06804344	-0.0354	0.0075	2.391e-06	-0.0401	0.0049	1.601e-16	-0.0387	0.0041	2.371e-21	----	64.6	0.03707	3	128778699	+	GP9	NM_000174	TSS1500
	cg10681525	-0.0211	0.0037	1.066e-08	-0.0271	0.0035	1.909e-14	-0.0242	0.0026	2.452e-21	----	3.6	0.3744	3	186570987	-	ADIPOQ	NM_004797	Body
	cg06445343	-0.0319	0.0057	1.591e-08	-0.0389	0.0051	1.925e-14	-0.0358	0.0038	2.765e-21	---?	0	0.5858	7	94538403	+	PPP1R9A;PPP1R9A;PPP1R9A;PPP1R9A;PPP1R9A	NM_001166161;NM_001166160;NM_001166163;NM_001166162;NM_017650	TSS1500;5'UTR;TSS1500;TSS1500;5'UTR	chr7:94536849-94537477	S_Shore
	cg02355304	-0.0331	0.0059	1.613e-08	-0.0405	0.0053	1.874e-14	-0.0372	0.0039	2.766e-21	----	0	0.5235	7	5536984	-	MIR589;FBXL18	NR_030318;NM_024963	TSS1500;Body	chr7:5539957-5541567	N_Shelf				7:5503439-5503563	7:5536936-5537515	Unclassified_Cell_type_specific
	cg09022230	-0.027	0.0051	1.293e-07	-0.0402	0.005	6.911e-16	-0.0338	0.0036	2.918e-21	----	78	0.003397	7	5457225	-	TNRC18	NM_001080495	Body	chr7:5458503-5469256	N_Shore
	cg02121447	-0.0263	0.005	1.148e-07	-0.0362	0.0045	1.506e-15	-0.0317	0.0033	2.941e-21	----	34.5	0.2052	20	44461113	-	SNX21;SNX21;SNX21;SNX21	NM_152897;NM_001042633;NM_001042632;NM_033421	TSS1500;TSS1500;TSS1500;TSS1500	chr20:44462383-44463169	N_Shore
	cg12252865	-0.0341	0.0047	3.639e-13	-0.0172	0.0025	8.225e-12	-0.0209	0.0022	3.19e-21	----	86.4	6.383e-05	3	13520771	+	HDAC11;HDAC11	NM_001136041;NM_024827	TSS1500;TSS1500	chr3:13520912-13521319	N_Shore
	cg01970716	-0.015	0.0042	0.0003653	-0.0353	0.0037	3.054e-21	-0.0264	0.0028	3.464e-21	----	84.9	0.0001755	14	24867164	+	NYNRIN	NM_025081	TSS1500	chr14:24868163-24868590	N_Shore
	cg04890480	-0.0274	0.0044	5.67e-10	-0.0298	0.0042	1.051e-12	-0.0287	0.003	3.902e-21	----	0	0.9836	1	181073734	-				chr1:181073917-181075002	N_Shore
	cg25305703	-0.0395	0.0072	3.605e-08	-0.0519	0.0067	9.22e-15	-0.0461	0.0049	4.353e-21	----	37.3	0.1882	8	128378218	+								TRUE
	cg03159409	-0.0281	0.007	5.192e-05	-0.0303	0.0036	1.909e-17	-0.0299	0.0032	4.996e-21	----	53.5	0.09135	12	124779144	-	FAM101A	NM_181709	5'UTR	chr12:124780105-124780306	N_Shore				12:123345091-123345182
	cg15329642	-0.0331	0.005	5.153e-11	-0.03	0.0044	1.495e-11	-0.0313	0.0033	5.23e-21	----	36.9	0.1909	1	45308298	-	PTCH2;PTCH2	NM_001166292;NM_003738	Body;Body	chr1:45308543-45309159	N_Shore
	cg00374747	-0.0276	0.0049	1.93e-08	-0.026	0.0034	4.65e-14	-0.0265	0.0028	5.448e-21	----	0	0.6651	11	2907930	+	CDKN1C;CDKN1C;CDKN1C	NM_000076;NM_001122631;NM_001122630	TSS1500;TSS1500;TSS1500	chr11:2905023-2907024	S_Shore
	cg23242489	-0.0214	0.0041	2.503e-07	-0.0274	0.0035	2.231e-15	-0.0249	0.0027	5.959e-21	----	0	0.589	7	1084791	-	C7orf50;C7orf50;C7orf50	NM_001134395;NM_032350;NM_001134396	Body;Body;Body	chr7:1084387-1084595	S_Shore					7:1083296-1085050	Promoter_Associated
	cg10338112	-0.0125	0.0032	0.0001132	-0.0346	0.0036	3.056e-22	-0.0225	0.0024	6.922e-21	----	86.9	4.149e-05	16	30820353	-				chr16:30816794-30817243	S_Shelf
	cg07797660	-0.0218	0.0047	3.131e-06	-0.0337	0.004	6.548e-17	-0.0287	0.0031	7.119e-21	----	38.3	0.1823	1	3239139	-	PRDM16;PRDM16	NM_022114;NM_199454	Body;Body	chr1:3239915-3240261	N_Shore
	cg13544075	-0.0407	0.0079	2.676e-07	-0.0384	0.0049	5.162e-15	-0.039	0.0042	7.983e-21	----	0	0.8151	9	139644102	-	LCN6	NM_198946	TSS1500	chr9:139640640-139640885	S_Shelf
	cg07197059	-0.0328	0.0051	1.357e-10	-0.0303	0.0044	9.719e-12	-0.0313	0.0034	8.548e-21	----	27.2	0.2489	14	23836012	-	EFS;EFS	NM_032459;NM_005864	TSS1500;TSS1500	chr14:23834435-23835947	S_Shore
	cg23233742	-0.0268	0.0052	3.154e-07	-0.0368	0.0046	1.843e-15	-0.0324	0.0035	9.08e-21	----	7	0.3581	5	139077894	+				chr5:139076542-139077179	S_Shore		RDMR	TRUE		5:139076721-139077981	Unclassified	TRUE
	cg19126615	-0.0242	0.0045	6.002e-08	-0.0276	0.0036	2.433e-14	-0.0263	0.0028	1.004e-20	----	0	0.7287	11	47290188	+	MADD;MADD;NR1H3;MADD;MADD;MADD;NR1H3;MADD;NR1H3;MADD;MADD;MADD;MADD	NM_130472;NM_130475;NM_005693;NM_001135943;NM_130471;NM_130474;NM_001130102;NM_130473;NM_001130101;NM_003682;NM_130476;NM_130470;NM_001135944	TSS1500;TSS1500;Body;TSS1500;TSS1500;TSS1500;Body;TSS1500;Body;TSS1500;TSS1500;TSS1500;TSS1500	chr11:47291200-47291858	N_Shore		CDMR			11:47290158-47291841	Promoter_Associated
	cg24217948	-0.0333	0.0062	7.548e-08	-0.0436	0.0057	1.238e-14	-0.0389	0.0042	1.154e-20	----	2.2	0.3812	18	42261980	-	SETBP1;SETBP1	NM_001130110;NM_015559	5'UTR;5'UTR	chr18:42258983-42260795	S_Shore		RDMR	TRUE
	cg09776772	-0.0203	0.0043	2.298e-06	-0.0122	0.0015	1.995e-16	-0.0131	0.0014	1.219e-20	----	6.1	0.3624	7	2150534	+	MAD1L1;MAD1L1;MAD1L1	NM_003550;NM_001013837;NM_001013836	Body;Body;Body						7:2116939-2117617
	cg10381440	-0.0273	0.005	5.18e-08	-0.0314	0.0041	3.451e-14	-0.0297	0.0032	1.247e-20	----	0	0.4745	17	46622715	+	HOXB2	NM_002145	TSS1500	chr17:46620367-46621373	S_Shore		RDMR					TRUE
	cg13442709	-0.0138	0.0023	1.087e-09	-0.019	0.0026	6.325e-13	-0.016	0.0017	1.265e-20	----	37.8	0.1853	9	71334425	+	PIP5K1B	NM_003558	5'UTR					TRUE
	cg00636737	-0.0224	0.0052	1.517e-05	-0.0379	0.0044	1.212e-17	-0.0313	0.0034	1.274e-20	----	62.2	0.04755	20	62695569	-	TCEA2;TCEA2	NM_003195;NM_198723	Body;5'UTR	chr20:62693942-62695282	S_Shore					20:62694020-62695720	Promoter_Associated
	cg03450842	-0.0311	0.0045	5.899e-12	-0.0283	0.0045	3.347e-10	-0.0297	0.0032	1.311e-20	----	0	0.5474	10	80834947	+	ZMIZ1	NM_020338	5'UTR					TRUE
	cg16014606	-0.0305	0.0059	1.91e-07	-0.0296	0.0038	1.268e-14	-0.0298	0.0032	1.373e-20	----	76.8	0.004844	11	10715221	+	MRVI1;MRVI1;MRVI1;MRVI1;MRVI1	NM_001100163;NM_001100163;NM_130385;NM_130385;NM_001100167	1stExon;5'UTR;1stExon;5'UTR;TSS200			low-CpG:10671608-10672092		TRUE
	cg06128881	-0.0198	0.0038	2.406e-07	-0.031	0.0039	1.219e-15	-0.0253	0.0027	1.449e-20	----	44.6	0.144	X	46616842	-	SLC9A7	NM_032591	Body	chrX:46618013-46618969	N_Shore			TRUE
	cg21160357	-0.0285	0.0049	8.096e-09	-0.0318	0.0044	2.733e-13	-0.0304	0.0033	1.478e-20	----	0	0.5294	7	47522272	-	TNS3	NM_022748	5'UTR					TRUE				TRUE
	cg04368724	-0.0305	0.0049	3.863e-10	-0.0332	0.0048	6.088e-12	-0.0319	0.0034	1.522e-20	----	0	0.7233	6	31760593	+	VARS	NM_006295	Body	chr6:31763240-31763905	N_Shelf
	cg16505891	-0.0211	0.0043	9.574e-07	-0.0332	0.0041	3.68e-16	-0.0275	0.003	1.568e-20	----	52.3	0.09839	14	91859797	+	CCDC88C	NM_001080414	Body
	cg02903680	-0.0402	0.0064	3.399e-10	-0.0371	0.0054	8.349e-12	-0.0384	0.0041	1.824e-20	----	0	0.6236	15	85526198	+	PDE8A;PDE8A	NM_173454;NM_002605	Body;Body	chr15:85523512-85525865	S_Shore
	cg04051152	-0.0338	0.0059	8.683e-09	-0.0292	0.004	3.008e-13	-0.0307	0.0033	1.89e-20	----	0	0.7834	12	12418005	-	LRP6	NM_002336	Body	chr12:12419679-12420541	N_Shore		RDMR
	cg07262247	-0.0263	0.0055	1.842e-06	-0.0177	0.0022	6.711e-16	-0.0189	0.002	1.92e-20	----	86.8	4.47e-05	5	131593730	+	PDLIM4;PDLIM4	NM_003687;NM_001131027	Body;Body	chr5:131593039-131593813	Island				5:131620939-131621630			TRUE
	cg07342322	-0.0282	0.0052	4.87e-08	-0.0302	0.004	6.797e-14	-0.0294	0.0032	1.993e-20	----	56.1	0.07718	1	192508724	-								TRUE
	cg03602233	-0.0403	0.0053	2.705e-14	-0.0242	0.0042	6.779e-09	-0.0303	0.0033	1.994e-20	----	65.6	0.03332	16	75144040	+	ZNRF1	NM_032268	3'UTR					TRUE		16:75143961-75144171	Promoter_Associated
	cg14310198	-0.0198	0.0044	6.907e-06	-0.0339	0.004	3.392e-17	-0.0275	0.003	2.075e-20	----	81	0.001256	9	134536436	+	RAPGEF1;RAPGEF1	NM_198679;NM_005312	Body;Body					TRUE
	cg18129282	-0.0174	0.0041	1.927e-05	-0.0343	0.0039	2.949e-18	-0.0262	0.0028	2.567e-20	----	69	0.02141	10	89987284	+								TRUE
	cg20494738	-0.0142	0.0037	0.0001139	-0.018	0.0021	3.413e-17	-0.017	0.0018	2.728e-20	-+--	78.1	0.003377	12	124985889	+	NCOR2;NCOR2	NM_006312;NM_001077261	5'UTR;5'UTR					TRUE	12:123551376-123551979
	cg08021945	-0.0329	0.0064	3.041e-07	-0.0435	0.0056	7.444e-15	-0.039	0.0042	2.744e-20	----	37.4	0.1878	12	9065639	-				chr12:9066946-9067480	N_Shore		RDMR			12:9065445-9066069	Unclassified
	cg08190844	-0.0388	0.0059	3.757e-11	-0.0316	0.0049	7.948e-11	-0.0345	0.0037	2.8e-20	----	10.4	0.3412	16	2526203	-	TBC1D24	NM_020705	5'UTR	chr16:2521086-2525929	S_Shore				16:2463707-2466301
	cg16047471	-0.0336	0.0055	8.799e-10	-0.0331	0.0048	5.803e-12	-0.0333	0.0036	3.04e-20	----	0	0.9688	12	26274563	-	BHLHE41	NM_030762	3'UTR	chr12:26275049-26275878	N_Shore		RDMR
	cg20822990	-0.0162	0.0033	1.032e-06	-0.0222	0.0028	2.609e-15	-0.0197	0.0021	3.916e-20	----	70.5	0.01731	1	17338766	-	ATP13A2;ATP13A2;ATP13A2	NM_022089;NM_001141974;NM_001141973	TSS1500;TSS1500;TSS1500	chr1:17337829-17338590	S_Shore			TRUE		1:17336920-17338827	Promoter_Associated
	cg06998765	-0.0323	0.0062	1.853e-07	-0.0376	0.0049	3.029e-14	-0.0355	0.0039	3.929e-20	----	0	0.6042	14	75389618	+	RPS6KL1	NM_031464	TSS1500	chr14:75389712-75390133	N_Shore					14:75389209-75390361	Promoter_Associated
	cg18828619	-0.0181	0.0041	8.628e-06	-0.0279	0.0034	1.674e-16	-0.0239	0.0026	4.269e-20	----	41.8	0.1609	14	56615077	+	PELI2	NM_021255	Body					TRUE
	cg07631435	-0.0248	0.0049	5.148e-07	-0.0334	0.0043	6.431e-15	-0.0297	0.0032	4.314e-20	----	44.8	0.1427	11	114043903	-	ZBTB16;ZBTB16	NM_006006;NM_001018011	Body;Body					TRUE		11:114043274-114044099	Unclassified_Cell_type_specific
	cg24848615	-0.035	0.0056	5.11e-10	-0.0337	0.005	1.51e-11	-0.0343	0.0037	4.638e-20	----	0	0.4764	19	3368396	-	NFIC;NFIC	NM_005597;NM_205843	Body;Body	chr19:3369477-3369913	N_Shore			TRUE
	cg06785429	-0.0161	0.0038	2.233e-05	-0.0229	0.0028	1.446e-16	-0.0206	0.0022	4.682e-20	----	28.6	0.2404	3	182699414	-	DCUN1D1	NM_020640	TSS1500	chr3:182697749-182698731	S_Shore
	cg11419186	-0.0298	0.004	1.07e-13	-0.0183	0.0031	6.066e-09	-0.0226	0.0025	5.083e-20	----	47.9	0.1239	16	81477373	+	CMIP	NM_198390	TSS1500	chr16:81477777-81477999	N_Shore
	cg03849731	-0.0191	0.0041	3.157e-06	-0.0312	0.0038	2.98e-16	-0.0256	0.0028	5.261e-20	----	60.2	0.05645	3	129326718	-	PLXND1	NM_015103	TSS1500	chr3:129323915-129325332	S_Shore					3:129326446-129326914	Unclassified_Cell_type_specific
	cg15730857	-0.0283	0.0044	1.106e-10	-0.0294	0.0045	8.23e-11	-0.0288	0.0031	5.493e-20	----	0	0.494	7	116592968	-	ST7OT4;ST7OT1;ST7;ST7	NR_002329;NR_002330;NM_021908;NM_018412	TSS1500;Body;TSS1500;TSS1500	chr7:116593880-116594325	N_Shore		CDMR			7:116592906-116594586	Promoter_Associated
	cg20558112	-0.0339	0.0051	2.034e-11	-0.025	0.0039	1.727e-10	-0.0283	0.0031	5.612e-20	----	77.8	0.003678	13	45968589	-	SLC25A30	NM_001010875	3'UTR	chr13:45965248-45965559	S_Shelf					13:45967843-45968792	Gene_Associated
	cg01635555	-0.037	0.0081	5.562e-06	-0.0422	0.0053	1.732e-15	-0.0407	0.0044	5.777e-20	----	0	0.5055	16	73101264	-				chr16:73099812-73100791	S_Shore		RDMR
	cg04982488	-0.0231	0.0042	2.554e-08	-0.0312	0.0042	1.598e-13	-0.0271	0.003	6.085e-20	----	0	0.5575	10	116103698	+	AFAP1L2;AFAP1L2	NM_032550;NM_001001936	Body;Body					TRUE
	cg06170683	-0.0346	0.0054	1.418e-10	-0.0321	0.0049	7.469e-11	-0.0332	0.0036	6.634e-20	----	0	0.8624	16	3740774	+	TRAP1	NM_016292	Body					TRUE	16:3680612-3680937	16:3740303-3741769	Gene_Associated
	cg00237876	-0.0263	0.0052	4.006e-07	-0.0413	0.0053	3.857e-15	-0.0337	0.0037	6.979e-20	----	46.4	0.1327	17	41924043	+	CD300LG;CD300LG;CD300LG;CD300LG	NM_001168323;NM_001168322;NM_001168324;NM_145273	TSS1500;TSS1500;TSS1500;TSS1500					TRUE		17:41923523-41924572	Unclassified
	cg04208928	-0.0265	0.005	1.527e-07	-0.0304	0.0041	8.002e-14	-0.0288	0.0032	8.208e-20	----	56.4	0.07605	1	226498038	+	LIN9	NM_173083	TSS1500	chr1:226496361-226497501	S_Shore
	cg06549479	-0.0345	0.0055	2.757e-10	-0.029	0.0044	4.043e-11	-0.0312	0.0034	8.973e-20	----	0	0.8281	17	36885900	-	CISD3;MLLT6	NM_001136498;NM_005937	TSS1500;3'UTR	chr17:36886108-36886525	N_Shore					17:36885746-36886932	Promoter_Associated
	cg03772384	-0.0252	0.0038	3.447e-11	-0.0237	0.0038	4.276e-10	-0.0245	0.0027	9.03e-20	----	0	0.9891	3	12851369	-	CAND2;CAND2	NM_001162499;NM_012298	Body;Body	chr3:12851516-12851823	N_Shore			TRUE		3:12851281-12852840	Promoter_Associated
	cg07479253	-0.0235	0.0042	1.65e-08	-0.0273	0.0038	7.546e-13	-0.0256	0.0028	9.046e-20	----	0	0.7695	3	111904892	-	SLC9A10	NM_183061	Body	chr3:111904382-111904845	S_Shore
	cg10529555	-0.0416	0.0065	1.206e-10	-0.0376	0.0058	1.169e-10	-0.0394	0.0043	9.275e-20	----	0	0.8469	1	205254523	-								TRUE
	cg13443911	-0.0258	0.0037	5.297e-12	-0.025	0.0042	2.974e-09	-0.0254	0.0028	9.29e-20	----	12.8	0.3285	9	101866107	+	TGFBR1;TGFBR1	NM_001130916;NM_004612	TSS1500;TSS1500	chr9:101866994-101868297	N_Shore			TRUE
	cg10646145	-0.0266	0.0055	1.241e-06	-0.0352	0.0045	6.727e-15	-0.0317	0.0035	9.333e-20	----	0	0.4352	2	9235600	+								TRUE	2:9152983-9153075
	cg13982037	-0.0176	0.0044	5.712e-05	-0.041	0.0046	3.51e-19	-0.0288	0.0032	9.355e-20	----	78.1	0.003328	6	119862526	+								TRUE
	cg01618988	-0.0347	0.0065	8.42e-08	-0.0407	0.0055	1.648e-13	-0.0382	0.0042	1.005e-19	----	16.8	0.3076	20	61635995	+				chr20:61636171-61639055	N_Shore					20:61635724-61636621	Unclassified_Cell_type_specific
	cg13740709	-0.02	0.0053	0.000164	-0.0338	0.004	1.662e-17	-0.0289	0.0032	1.12e-19	----	48.3	0.1218	3	128712555	-	KIAA1257	NM_020741	5'UTR	chr3:128712404-128713058	Island			TRUE	3:130194750-130196024	3:128712039-128713654	Unclassified
	cg15697019	-0.0189	0.0044	1.435e-05	-0.0342	0.0041	5.695e-17	-0.027	0.003	1.126e-19	----	75.3	0.006896	7	77357984	+	RSBN1L	NM_198467	Body					TRUE
	cg11205173	-0.0172	0.0041	2.778e-05	-0.0258	0.0031	2.169e-16	-0.0226	0.0025	1.23e-19	----	54.2	0.08796	4	1775077	-				chr4:1772006-1772265	S_Shelf					4:1774570-1775219	Unclassified_Cell_type_specific
	cg11367633	-0.0211	0.0051	3.895e-05	-0.0348	0.0042	7.855e-17	-0.0293	0.0032	1.302e-19	----	71.7	0.01405	20	40247916	-	CHD6	NM_032221	TSS1500	chr20:40246345-40247841	S_Shore		RDMR			20:40246132-40248101	Promoter_Associated
	cg14699734	-0.0348	0.0052	2.576e-11	-0.0279	0.0045	5.59e-10	-0.0308	0.0034	1.401e-19	----	0	0.6635	19	5806164	-				chr19:5803734-5806023	S_Shore					19:5805920-5806167	Unclassified
	cg27175509	-0.0143	0.0035	5.321e-05	-0.027	0.0032	1.483e-17	-0.0214	0.0024	1.45e-19	----	59.6	0.05954	2	149891051	+				chr2:149895022-149895808	N_Shelf
	cg04070601	-0.0144	0.0041	0.0003895	-0.0328	0.0037	3.036e-19	-0.0246	0.0027	1.524e-19	----	75.7	0.006347	12	50067887	-	FMNL3;FMNL3	NM_198900;NM_175736	Body;Body					TRUE		12:50067819-50068081	Promoter_Associated	TRUE
	cg03613618	-0.0236	0.0046	2.31e-07	-0.0332	0.0044	4.215e-14	-0.0286	0.0032	1.74e-19	----	26.7	0.2515	8	97658325	+	PGCP	NM_016134	5'UTR	chr8:97657174-97657943	S_Shore		RDMR			8:97656859-97658471	Promoter_Associated
	cg13393782	-0.0161	0.0038	2.737e-05	-0.0262	0.0032	1.822e-16	-0.0221	0.0024	1.965e-19	----	34.5	0.205	1	3099804	-	PRDM16;PRDM16	NM_022114;NM_199454	Body;Body	chr1:3102540-3103352	N_Shelf					1:3099636-3099891	Unclassified_Cell_type_specific
	cg03561416	-0.0163	0.0031	2.019e-07	-0.0253	0.0033	2.492e-14	-0.0206	0.0023	2.015e-19	----	76.3	0.005487	6	157254584	+	ARID1B;ARID1B;ARID1B	NM_017519;NM_175863;NM_020732	Body;Body;Body					TRUE
	cg16209444	-0.0221	0.004	3.91e-08	-0.028	0.0039	5.226e-13	-0.0251	0.0028	2.029e-19	----	5.9	0.3635	3	58522771	-	ACOX2	NM_003500	5'UTR					TRUE				TRUE
	cg06891775	-0.0158	0.0032	7.886e-07	-0.0249	0.0032	6.424e-15	-0.0204	0.0023	2.156e-19	----	51.9	0.1009	10	80704982	+	LOC283050;LOC283050;LOC283050	NR_024431;NR_024429;NR_015429	Body;Body;Body					TRUE		10:80704796-80705101	Unclassified_Cell_type_specific	TRUE
	cg13989852	-0.0267	0.0056	2.123e-06	-0.0387	0.005	5.24e-15	-0.0335	0.0037	2.182e-19	----	30.7	0.2282	15	68260324	+				chr15:68260501-68260710	N_Shore			TRUE	15:66047362-66047727
	cg07653800	-0.023	0.0037	5.244e-10	-0.0239	0.0037	7.574e-11	-0.0234	0.0026	2.353e-19	----	0	0.9385	12	108678246	+								TRUE
	cg23133355	-0.0211	0.0049	1.436e-05	-0.0183	0.0023	3.021e-15	-0.0188	0.0021	2.489e-19	----	47.5	0.1262	7	2519789	-									7:2486301-2486401	7:2519759-2519965	Unclassified_Cell_type_specific
	cg24195878	-0.034	0.0049	5.396e-12	-0.0262	0.0044	3.936e-09	-0.0297	0.0033	2.505e-19	----	0	0.6404	19	18221573	+	MAST3	NM_015016	Body	chr19:18220764-18221445	S_Shore							TRUE
	cg10603592	-0.0228	0.0042	4.241e-08	-0.0325	0.0045	3.006e-13	-0.0273	0.003	2.601e-19	----	8.7	0.3495	17	40896097	-	EZH1	NM_001991	5'UTR	chr17:40896658-40897234	N_Shore		RDMR			17:40896052-40897643	Promoter_Associated
	cg03851401	-0.0268	0.0041	9.325e-11	-0.0215	0.0034	3.127e-10	-0.0236	0.0026	2.811e-19	----	23.7	0.2688	22	28200653	+				chr22:28192793-28198592	S_Shelf		RDMR		22:26530530-26530844	22:28200001-28201250	Unclassified
	cg26161024	-0.0203	0.0033	4.399e-10	-0.0207	0.0032	1.127e-10	-0.0205	0.0023	2.899e-19	----	0	0.9404	1	27693840	+	MAP3K6	NM_004672	TSS1500	chr1:27692412-27693243	S_Shore					1:27692972-27694160	Promoter_Associated
	cg03259212	-0.0119	0.002	4.036e-09	-0.0133	0.002	1.12e-11	-0.0126	0.0014	2.95e-19	----	0	0.8359	11	94609627	+	AMOTL1	NM_130847	3'UTR					TRUE		11:94609489-94610238	Unclassified_Cell_type_specific
	cg07285481	-0.0267	0.004	3.044e-11	-0.0241	0.004	1.524e-09	-0.0254	0.0028	2.993e-19	----	0	0.6038	16	81667167	+	CMIP;CMIP	NM_030629;NM_198390	Body;Body					TRUE		16:81666329-81667241	Promoter_Associated
	cg20830848	-0.02	0.0043	4.367e-06	-0.0274	0.0035	5.373e-15	-0.0245	0.0027	3.015e-19	----	49.4	0.1151	7	134853645	-	C7orf49;C7orf49;C7orf49	NR_024185;NR_024186;NM_024033	Body;Body;Body	chr7:134854975-134855696	N_Shore			TRUE		7:134853565-134854514	Promoter_Associated
	cg00285294	-0.0192	0.0036	8.736e-08	-0.0246	0.0034	3.343e-13	-0.0221	0.0025	3.028e-19	----	20.2	0.2889	7	1089767	-	C7orf50;C7orf50;C7orf50	NM_001134395;NM_032350;NM_001134396	Body;Body;Body	chr7:1090177-1090517	N_Shore
	cg20176142	-0.0182	0.0049	0.0002255	-0.0386	0.0044	2.637e-18	-0.0295	0.0033	3.225e-19	----	78.1	0.003315	8	81408357	+	ZBTB10;ZBTB10	NM_001105539;NM_023929	Body;Body					TRUE
	cg21734356	-0.0332	0.005	4.389e-11	-0.0236	0.0038	4.097e-10	-0.0271	0.003	3.401e-19	----	0	0.4702	18	3498854	+	DLGAP1;DLGAP1	NM_001003809;NM_004746	3'UTR;3'UTR	chr18:3498941-3499358	N_Shore			TRUE
	cg00911776	-0.0297	0.0053	2.407e-08	-0.0403	0.0056	1.031e-12	-0.0347	0.0039	3.595e-19	----	39.4	0.1754	7	130682239	-	FLJ43663;FLJ43663	NR_015431;NR_024153	Body;Body					TRUE
	cg04833379	-0.0157	0.0031	5.118e-07	-0.0232	0.0031	3.093e-14	-0.0195	0.0022	3.905e-19	----	37.2	0.1888	16	79452063	-								TRUE	16:78009539-78009585
	cg02743070	-0.0122	0.003	3.917e-05	-0.0268	0.0031	6.88e-18	-0.0192	0.0021	4.182e-19	----	79.1	0.002421	10	80834309	-	ZMIZ1	NM_020338	5'UTR	chr10:80827070-80830537	S_Shelf			TRUE
	cg17459387	-0.0279	0.0056	7.173e-07	-0.0272	0.0037	1.081e-13	-0.0274	0.0031	4.201e-19	----	71.8	0.0139	17	79134666	+	AATK	NM_001080395	Body	chr17:79133094-79133348	S_Shore				17:76748645-76749389	17:79134028-79134941	Unclassified_Cell_type_specific
	cg02923856	-0.0173	0.0029	1.801e-09	-0.0264	0.0038	6.496e-12	-0.0206	0.0023	4.211e-19	----	75.1	0.007207	3	23989124	-	NR1D2;NR1D2	NM_001145425;NM_005126	5'UTR;Body	chr3:23986693-23988021	S_Shore							TRUE
	cg13269964	-0.016	0.0035	4.242e-06	-0.026	0.0033	2.121e-15	-0.0213	0.0024	4.334e-19	----	44.9	0.1422	17	41924577	+	CD300LG;CD300LG;CD300LG;CD300LG;CD300LG;CD300LG;CD300LG;CD300LG	NM_001168323;NM_001168324;NM_001168324;NM_145273;NM_145273;NM_001168322;NM_001168323;NM_001168322	5'UTR;5'UTR;1stExon;1stExon;5'UTR;5'UTR;1stExon;1stExon					TRUE
	cg03693099	-0.0192	0.0036	1.084e-07	-0.0281	0.0038	1.732e-13	-0.0234	0.0026	4.401e-19	----	22.5	0.2756	9	135936901	-	CEL	NM_001807	TSS1500
	cg03985415	-0.0232	0.0042	2.548e-08	-0.0253	0.0036	2.902e-12	-0.0244	0.0027	4.512e-19	----	0	0.7087	1	229340974	-								TRUE		1:229340687-229341089	Unclassified_Cell_type_specific
	cg14579118	-0.019	0.0039	1.249e-06	-0.029	0.0038	1.24e-14	-0.0242	0.0027	4.647e-19	----	47.2	0.1283	7	43797547	-	BLVRA	NM_000712	TSS1500	chr7:43797823-43798802	N_Shore		RDMR	TRUE
	cg21393124	-0.0161	0.0046	0.0005277	-0.0369	0.0042	7.156e-19	-0.0276	0.0031	4.702e-19	----	77.6	0.003844	17	48981371	-								TRUE		17:48981231-48981450	Unclassified_Cell_type_specific
	cg26130090	-0.0291	0.0042	6.838e-12	-0.0233	0.004	7.266e-09	-0.0261	0.0029	4.745e-19	----	0	0.5553	12	54615724	+				chr12:54611595-54612038	S_Shelf			TRUE
	cg09639152	-0.0348	0.0076	4.982e-06	-0.0435	0.0056	1.368e-14	-0.0404	0.0045	5.382e-19	----	31.2	0.2253	3	45078075	-				chr3:45077069-45077690	S_Shore			TRUE	3:45052911-45053106	3:45077441-45079749	Unclassified
	cg19368031	-0.0123	0.0035	0.0004718	-0.0272	0.0031	1.644e-18	-0.0207	0.0023	5.479e-19	----	70.2	0.01788	10	76688843	+	MYST4	NM_012330	Body					TRUE
	cg19137417	-0.0264	0.0046	1.087e-08	-0.0355	0.0051	3.729e-12	-0.0305	0.0034	5.662e-19	----	0	0.4794	17	79362935	+				chr17:79360383-79361723	S_Shore					17:79362667-79363171	Unclassified_Cell_type_specific
	cg03729092	-0.0195	0.0037	1.306e-07	-0.0314	0.0042	7.908e-14	-0.0247	0.0028	5.707e-19	----	54.6	0.08524	12	117029821	+								TRUE
	cg00108715	-0.0194	0.0039	8.04e-07	-0.0315	0.0041	1.376e-14	-0.0252	0.0028	5.947e-19	----	37.4	0.1876	3	52565015	+	NT5DC2;NT5DC2	NM_001134231;NM_022908	Body;Body	chr3:52567009-52568807	N_Shore					3:52564840-52565242	Unclassified_Cell_type_specific
	cg26864395	-0.0156	0.0031	6.187e-07	-0.0224	0.003	6.344e-14	-0.0192	0.0022	7.444e-19	----	33.1	0.2135	1	25259106	-	RUNX3	NM_001031680	Body	chr1:25255527-25259005	S_Shore				1:25127743-25131723	1:25258405-25259282	Unclassified
	cg04359840	-0.0372	0.0059	2.203e-10	-0.0318	0.0051	4.629e-10	-0.0341	0.0038	7.495e-19	----	0.3	0.3904	16	17563300	+	XYLT1	NM_022166	Body				RDMR	TRUE				TRUE
	cg23581183	-0.0277	0.0047	2.905e-09	-0.0231	0.0035	3.561e-11	-0.0247	0.0028	8.162e-19	----	50.5	0.1084	16	56642130	-	MT2A	NM_005953	TSS1500	chr16:56642129-56642595	Island				16:55199631-55200375	16:56641665-56642992	Promoter_Associated
	cg03661409	-0.029	0.0046	2.544e-10	-0.0276	0.0044	5.461e-10	-0.0283	0.0032	8.184e-19	----	0	0.8342	2	191812319	+	GLS	NM_014905	Body					TRUE
	cg27178677	-0.0289	0.0051	1.359e-08	-0.0335	0.0049	8.71e-12	-0.0313	0.0035	8.369e-19	----	0	0.559	20	8834803	-	PLCB1;PLCB1	NM_015192;NM_182734	Body;3'UTR					TRUE		20:8834449-8834819	Unclassified_Cell_type_specific	TRUE
	cg02294302	-0.0211	0.0039	7.061e-08	-0.0212	0.003	2.209e-12	-0.0211	0.0024	8.691e-19	----	55.8	0.07893	1	47906276	+	FOXD2;FOXD2	NM_004474;NM_004474	3'UTR;1stExon	chr1:47902793-47905518	S_Shore		RDMR
	cg05381795	-0.021	0.0041	2.227e-07	-0.0289	0.004	2.704e-13	-0.0251	0.0028	8.843e-19	----	0	0.4092	20	62713085	-	OPRL1;OPRL1	NM_000913;NM_182647	5'UTR;5'UTR	chr20:62714763-62715761	N_Shore					20:62713058-62713226	Unclassified_Cell_type_specific
	cg16630369	-0.0181	0.0047	0.0001351	-0.0243	0.003	7.71e-16	-0.0225	0.0025	8.913e-19	----	74	0.009095	5	66307391	-	MAST4;MAST4	NM_015183;NM_001164664	Body;Body					TRUE
	cg23005885	-0.029	0.0065	7.947e-06	-0.016	0.002	3.552e-15	-0.0171	0.0019	9.338e-19	----	88.5	8.92e-06	15	90543450	+	ZNF710	NM_198526	TSS1500	chr15:90543410-90543835	Island				15:88344415-88345165
	cg11998307	-0.0179	0.004	7.437e-06	-0.0275	0.0035	4.779e-15	-0.0233	0.0026	9.569e-19	----	55.4	0.08093	17	1549434	+	SCARF1;SCARF1;SCARF1;SCARF1;SCARF1	NM_145352;NM_003693;NM_145350;NR_028075;NR_028076	TSS1500;TSS1500;TSS1500;TSS1500;TSS1500	chr17:1551730-1553249	N_Shelf
	cg12524640	-0.0258	0.0043	2.046e-09	-0.0252	0.0039	8.52e-11	-0.0255	0.0029	1.003e-18	----	0	0.9831	1	2983056	-	FLJ42875;FLJ42875	NR_024371;NR_015440	Body;Body	chr1:2983925-2987962	N_Shore					1:2983046-2983167	Unclassified_Cell_type_specific	TRUE
	cg16659510	-0.0174	0.0044	7.37e-05	-0.0191	0.0024	2.868e-15	-0.0187	0.0021	1.054e-18	----	50.6	0.1084	16	87996870	+	BANP;BANP	NM_017869;NM_079837	5'UTR;5'UTR						16:86554232-86554374	16:87996629-87997495	Promoter_Associated_Cell_type_specific	TRUE
	cg00605777	-0.0244	0.0037	7.474e-11	-0.021	0.0035	2.05e-09	-0.0226	0.0026	1.097e-18	----	0	0.7647	2	97533635	+	SEMA4C	NM_017789	5'UTR	chr2:97534100-97536270	N_Shore		RDMR
	cg24351658	-0.0172	0.0034	4.522e-07	-0.0178	0.0025	4.584e-13	-0.0176	0.002	1.132e-18	----	0	0.4169	1	42126724	-	HIVEP3;HIVEP3	NM_024503;NM_001127714	5'UTR;5'UTR	chr1:42127380-42128632	N_Shore		RDMR
	cg11826961	-0.0242	0.0042	9.721e-09	-0.0234	0.0035	2.051e-11	-0.0238	0.0027	1.143e-18	----	0	0.9506	17	38221639	+	THRA;THRA	NM_003250;NM_199334	5'UTR;5'UTR	chr17:38219084-38219880	S_Shore		RDMR
	cg07856667	-0.0308	0.0065	2.204e-06	-0.0207	0.0027	3.497e-14	-0.0222	0.0025	1.146e-18	----	0	0.4978	10	94455710	+				chr10:94455524-94455896	Island				10:94445505-94445898			TRUE
	cg02933228	-0.0155	0.0034	6.975e-06	-0.0191	0.0025	2.284e-14	-0.0178	0.002	1.172e-18	----	0	0.6917	11	64611087	+	CDC42BPG	NM_017525	Body	chr11:64611714-64612634	N_Shore			TRUE		11:64610375-64613007	Promoter_Associated
	cg02046668	-0.0194	0.0055	0.0003814	-0.0284	0.0035	2.815e-16	-0.0258	0.0029	1.245e-18	----	21.7	0.2803	16	67258146	-	LRRC29;LRRC29	NM_012163;NM_001004055	5'UTR;5'UTR	chr16:67260744-67261155	N_Shelf
	cg03269716	-0.032	0.0062	3.06e-07	-0.0374	0.0052	6.61e-13	-0.0352	0.004	1.373e-18	----	0	0.7572	1	874896	+	SAMD11	NM_152486	Body	chr1:875730-878363	N_Shore
	cg13708910	-0.0279	0.0041	1.358e-11	-0.0203	0.0035	6.678e-09	-0.0235	0.0027	1.388e-18	----	33.5	0.2114	11	67183498	-	ATPGD1;ATPGD1	NM_020811;NM_001166222	5'UTR;5'UTR	chr11:67182965-67183393	S_Shore			TRUE
	cg25930644	-0.0159	0.0034	2.2e-06	-0.0228	0.003	3.812e-14	-0.0198	0.0022	1.436e-18	----	0	0.4272	17	8531915	-	MYH10	NM_005964	5'UTR	chr17:8533004-8534933	N_Shore					17:8531773-8532000	Unclassified_Cell_type_specific
	cg13551754	-0.0316	0.0064	7.408e-07	-0.0316	0.0044	4.124e-13	-0.0316	0.0036	1.634e-18	----	37.2	0.1891	1	21619913	+	ECE1	NM_001113348	Body	chr1:21616380-21617101	S_Shelf			TRUE		1:21619659-21619996	Promoter_Associated
	cg14601444	-0.0225	0.0048	2.621e-06	-0.0398	0.0051	5.925e-15	-0.0306	0.0035	1.782e-18	----	63.2	0.04279	2	74607536	+	DCTN1;DCTN1	NM_004082;NM_001135040	TSS200;TSS200					TRUE				TRUE
	cg07233933	-0.0341	0.0053	1.568e-10	-0.0294	0.0049	1.646e-09	-0.0315	0.0036	1.819e-18	----	0	0.7507	5	173352671	+	CPEB4	NM_030627	Body					TRUE		5:173352531-173352896	Unclassified_Cell_type_specific
	cg25268718	-0.0254	0.0048	9.57e-08	-0.0275	0.004	3.402e-12	-0.0267	0.003	1.913e-18	----	44.1	0.1466	14	24604711	+	PSME1;PSME1	NM_006263;NM_176783	TSS1500;TSS1500	chr14:24605082-24605760	N_Shore
	cg18346576	-0.0227	0.0049	3.06e-06	-0.0348	0.0046	2.235e-14	-0.0291	0.0033	1.928e-18	----	23.4	0.2706	2	27938071	-									2:27791575-27791948
	cg00821310	-0.0165	0.0042	9.131e-05	-0.0395	0.0046	4.249e-18	-0.0271	0.0031	1.959e-18	----	83.8	0.000344	1	6420733	+	ACOT7;ACOT7;ACOT7;ACOT7	NM_181864;NM_181865;NM_181865;NM_007274	Body;5'UTR;1stExon;Body
	cg08973950	-0.0312	0.0061	2.691e-07	-0.0333	0.0047	1.318e-12	-0.0326	0.0037	2.003e-18	----	0	0.6126	7	1083309	+	C7orf50;C7orf50;C7orf50	NM_001134395;NM_032350;NM_001134396	Body;Body;Body	chr7:1084387-1084595	N_Shore				7:1049652-1050000	7:1083296-1085050	Promoter_Associated
	cg09354263	-0.0153	0.0038	6.519e-05	-0.0307	0.0037	9.546e-17	-0.0233	0.0027	2.007e-18	----	66.2	0.03107	17	73631460	+	RECQL5;LOC643008;LOC643008	NM_004259;NR_028439;NM_001162995	Body;TSS1500;5'UTR	chr17:73627542-73627824	S_Shelf
	cg17164905	-0.0134	0.0037	0.0003482	-0.0268	0.0032	3.076e-17	-0.0212	0.0024	2.017e-18	----	72.8	0.0116	1	27931310	-	AHDC1	NM_001029882	TSS1500	chr1:27929705-27930866	S_Shore				1:27803737-27803945
	cg27059698	-0.024	0.0052	3.756e-06	-0.0292	0.0039	7.832e-14	-0.0273	0.0031	2.081e-18	----	40.5	0.1686	17	17625521	-	RAI1	NM_030665	5'UTR	chr17:17625605-17628500	N_Shore		RDMR	TRUE
	cg27554551	-0.0237	0.0042	1.881e-08	-0.0196	0.0029	1.437e-11	-0.0209	0.0024	2.108e-18	----	77.7	0.003735	16	4421486	+	VASN;CORO7	NM_138440;NM_024535	TSS1500;Body	chr16:4421642-4422240	N_Shore					16:4421216-4422699	Unclassified_Cell_type_specific
	cg03845837	-0.0362	0.006	1.833e-09	-0.0323	0.0051	1.802e-10	-0.0339	0.0039	2.126e-18	----	0	0.4577	16	67203406	+	HSF4;HSF4	NM_001040667;NM_001538	Body;Body	chr16:67204208-67204637	N_Shore		RDMR			16:67203266-67204985	Unclassified
	cg02301528	-0.0285	0.0045	2.935e-10	-0.0259	0.0043	1.194e-09	-0.0271	0.0031	2.174e-18	----	50.5	0.1085	12	12939519	-	APOLD1;APOLD1	NM_001130415;NM_030817	Body;Body	chr12:12939713-12940391	N_Shore			TRUE		12:12939380-12942411	Promoter_Associated
	cg19821872	-0.0139	0.0032	1.318e-05	-0.0209	0.0027	8.139e-15	-0.018	0.0021	2.193e-18	----	44.3	0.1456	2	240667798	-									2:240332702-240332838
	cg25609878	-0.0201	0.0037	7.669e-08	-0.0341	0.0047	3.335e-13	-0.0256	0.0029	2.218e-18	----	49	0.1173	4	74983237	+								TRUE
	cg07810884	-0.0163	0.0037	7.627e-06	-0.0253	0.0033	1.118e-14	-0.0213	0.0024	2.319e-18	----	23.8	0.2682	19	16178099	+	TPM4	NM_001145160	TSS1500	chr19:16178396-16178609	N_Shore					19:16177987-16178319	Unclassified_Cell_type_specific	TRUE
	cg05496768	-0.0153	0.0029	1.879e-07	-0.0191	0.0027	1.435e-12	-0.0174	0.002	2.321e-18	----	0	0.8018	10	77872288	+	C10orf11	NM_032024	Body	chr10:77872083-77872305	Island			TRUE
	cg25491122	-0.0588	0.0065	1.294e-19	-0.0197	0.0046	1.924e-05	-0.0328	0.0038	2.507e-18	----	88.4	1.02e-05	13	67801551	+	PCDH9;PCDH9	NM_203487;NM_020403	Body;Body	chr13:67804593-67805459	N_Shelf		CDMR
	cg01803759	-0.0125	0.0034	0.0002163	-0.0152	0.0019	2.128e-15	-0.0145	0.0017	2.671e-18	----	25.4	0.259	1	27831295	+								TRUE				TRUE
	cg00395063	-0.0286	0.0041	2.52e-12	-0.0165	0.0029	9.495e-09	-0.0205	0.0023	2.718e-18	----	71	0.01573	11	120210293	+	ARHGEF12	NM_015313	Body	chr11:120206460-120207649	S_Shelf
	cg20382047	-0.0155	0.0031	4.413e-07	-0.02	0.0028	6.346e-13	-0.0179	0.0021	2.759e-18	----	39.8	0.1732	6	31690904	+	C6orf25;C6orf25;C6orf25;C6orf25;C6orf25;C6orf25;LY6G6C	NM_138272;NM_138277;NM_138275;NM_138274;NM_025260;NM_138273;NM_025261	TSS1500;TSS1500;TSS1500;TSS1500;TSS1500;TSS1500;TSS1500	chr6:31691425-31691718	N_Shore
	cg03010887	-0.0359	0.0067	9.807e-08	-0.0396	0.0057	5.072e-12	-0.0381	0.0044	2.997e-18	----	0	0.9614	16	85600235	+									16:84157503-84158319
	cg16723994	-0.0225	0.0042	1.134e-07	-0.0279	0.004	3.187e-12	-0.0253	0.0029	3.061e-18	----	0	0.8173	17	56401623	+	BZRAP1;BZRAP1	NM_004758;NM_024418	Body;Body	chr17:56401728-56402343	N_Shore			TRUE				TRUE
	cg15677294	-0.0273	0.0042	1.154e-10	-0.024	0.0041	4.136e-09	-0.0256	0.0029	3.167e-18	----	20.9	0.2848	19	6502938	-	TUBB4	NM_006087	TSS1500	chr19:6502090-6502411	S_Shore							TRUE
	cg10474597	-0.0191	0.0052	0.0002244	-0.0349	0.0042	1.866e-16	-0.0286	0.0033	3.17e-18	----	79.1	0.002472	13	51917676	+	SERPINE3	NM_001101320	Body					TRUE
	cg23900712	-0.0286	0.0048	2.977e-09	-0.0287	0.0045	1.926e-10	-0.0286	0.0033	3.239e-18	----	0	0.5434	15	99344807	-	IGF1R	NM_000875	Body					TRUE		15:99344782-99344833	Unclassified_Cell_type_specific
	cg26090940	-0.0192	0.0043	8.027e-06	-0.0285	0.0037	2.1e-14	-0.0245	0.0028	3.296e-18	----	58.1	0.06698	12	60130454	-	SLC16A7	NM_004731	Body					TRUE				TRUE
	cg08234504	-0.0186	0.003	6.447e-10	-0.0157	0.0025	6.85e-10	-0.0169	0.0019	3.334e-18	----	0	0.8436	5	139013317	+				chr5:139017133-139017668	N_Shelf			TRUE		5:139013288-139013559	Unclassified
	cg07218081	-0.02	0.0036	2.906e-08	-0.0255	0.0038	1.17e-11	-0.0226	0.0026	3.337e-18	----	38.2	0.183	3	45066714	-	CLEC3B	NM_003278	TSS1500							3:45066678-45066735	Unclassified_Cell_type_specific
	cg25057584	-0.0323	0.006	6.265e-08	-0.0318	0.0047	9.681e-12	-0.032	0.0037	3.358e-18	----	7.7	0.3549	12	51745952	-	GALNT6	NM_007210	3'UTR					TRUE		12:51745550-51746390	Unclassified	TRUE
	cg02097604	-0.0132	0.0037	0.0003825	-0.0142	0.0018	2.016e-15	-0.014	0.0016	3.472e-18	----	0	0.4563	17	17750910	+	TOM1L2;TOM1L2	NM_001033551;NM_001082968	3'UTR;3'UTR					TRUE
	cg18725681	-0.0175	0.0032	3.607e-08	-0.0218	0.0032	1.115e-11	-0.0196	0.0023	3.486e-18	----	0	0.7911	20	42940213	-	FITM2	NM_001080472	TSS1500	chr20:42939450-42940043	S_Shore					20:42938581-42940393	Promoter_Associated
	cg17423650	-0.0222	0.0044	4.383e-07	-0.0326	0.0045	3.801e-13	-0.0273	0.0031	3.589e-18	----	4.9	0.3685	1	185218725	-	C1orf26;C1orf26	NM_017673;NM_001105518	Body;Body					TRUE
	cg07124642	-0.032	0.0047	1.46e-11	-0.028	0.0051	3.817e-08	-0.0301	0.0035	3.663e-18	----	9.7	0.3445	17	39991813	+	NT5C3L	NM_052935	Body	chr17:39992021-39992627	N_Shore					17:39991447-39992940	Unclassified
	cg14507146	-0.0112	0.0032	0.0004501	-0.0289	0.0033	1.076e-18	-0.0199	0.0023	4.023e-18	----	86.7	4.831e-05	5	34043333	+	C1QTNF3;C1QTNF3	NM_181435;NM_030945	TSS200;TSS200
	cg19529621	-0.0259	0.0064	4.921e-05	-0.0458	0.0057	1.263e-15	-0.0369	0.0043	4.619e-18	----	58.7	0.06401	12	2045722	-								TRUE				TRUE
	cg21858516	-0.0285	0.0053	7.205e-08	-0.0297	0.0044	1.15e-11	-0.0292	0.0034	4.633e-18	----	0	0.9351	14	59103353	+	DACT1;DACT1	NM_016651;NM_001079520	TSS1500;TSS1500	chr14:59104299-59105577	N_Shore		RDMR
	cg06084210	-0.0171	0.0043	7.438e-05	-0.0327	0.004	4.254e-16	-0.0255	0.0029	4.935e-18	----	57	0.07288	13	103754324	+								TRUE
	cg15728320	-0.0227	0.0042	5.275e-08	-0.0286	0.0042	1.031e-11	-0.0257	0.003	4.983e-18	----	35.1	0.2017	1	47658945	-								TRUE		1:47658105-47659561	Unclassified	TRUE
	cg16639915	-0.0153	0.0032	2.306e-06	-0.0284	0.0037	1.091e-14	-0.021	0.0024	5.124e-18	----	58.8	0.06343	15	64960011	+	ZNF609	NM_015042	Body					TRUE
	cg24935556	-0.023	0.0044	1.411e-07	-0.0335	0.0048	1.721e-12	-0.0278	0.0032	5.176e-18	----	0	0.4374	2	21291088	-								TRUE		2:21290965-21291101	Unclassified_Cell_type_specific
	cg02029665	-0.0154	0.0031	5.173e-07	-0.023	0.0032	4.122e-13	-0.019	0.0022	5.204e-18	----	33.9	0.2087	22	46441799	+	LOC100271722	NR_027036	TSS1500	chr22:46440393-46441019	S_Shore
	cg04018738	-0.0438	0.0068	1.119e-10	-0.0272	0.0045	9.901e-10	-0.0322	0.0037	5.237e-18	----	40.6	0.1682	6	31760616	+	VARS	NM_006295	Body	chr6:31763240-31763905	N_Shelf
	cg20951444	-0.023	0.0043	8.091e-08	-0.0301	0.0044	6.027e-12	-0.0265	0.0031	5.362e-18	----	0	0.6807	1	33337112	-	FNDC5	NM_153756	TSS1500					TRUE				TRUE
	cg09321403	-0.0321	0.0065	9.246e-07	-0.0379	0.0053	9.741e-13	-0.0356	0.0041	6.081e-18	----	0	0.8531	6	13555624	+								TRUE
	cg03653817	-0.0226	0.0052	1.669e-05	-0.035	0.0046	1.513e-14	-0.0297	0.0034	6.353e-18	----	12	0.333	1	181065498	+								TRUE				TRUE
	cg14037218	-0.0254	0.0049	1.665e-07	-0.03	0.0044	5.56e-12	-0.028	0.0032	6.462e-18	----	64.9	0.03603	1	150522367	+	ADAMTSL4;ADAMTSL4	NM_019032;NM_025008	5'UTR;5'UTR	chr1:150521349-150522368	Island
	cg01792532	-0.0258	0.0051	5.344e-07	-0.0239	0.0034	2.162e-12	-0.0245	0.0028	6.463e-18	----	0	0.6452	1	33284208	+	YARS;S100PBP;S100PBP	NM_003680;NM_022753;NM_001017406	TSS1500;5'UTR;5'UTR	chr1:33282675-33283906	S_Shore
	cg06700877	-0.0219	0.005	1.193e-05	-0.0225	0.003	1.136e-13	-0.0224	0.0026	6.777e-18	----	48.1	0.1229	10	104169610	-	PSD	NM_002779	Body	chr10:104170168-104170872	N_Shore		RDMR	TRUE	10:104159591-104159724
	cg01807748	-0.0132	0.0032	4.69e-05	-0.0212	0.0027	5.24e-15	-0.0179	0.0021	7.089e-18	----	47	0.1295	1	94534645	-	ABCA4	NM_000350	Body					TRUE
	cg18282388	-0.0206	0.0049	2.42e-05	-0.0338	0.0043	7.5e-15	-0.028	0.0032	7.107e-18	----	63.1	0.04342	11	129716470	-	TMEM45B	NM_138788	5'UTR					TRUE				TRUE
	cg25909064	-0.0244	0.0048	3.064e-07	-0.0292	0.0042	3.273e-12	-0.0271	0.0031	7.14e-18	----	0	0.8017	11	120082805	+	OAF	NM_178507	Body	chr11:120081487-120082345	S_Shore
	cg06321596	-0.0402	0.0062	1.286e-10	-0.0298	0.0051	4.294e-09	-0.0339	0.0039	7.187e-18	----	70.9	0.01603	16	17562960	+	XYLT1	NM_022166	Body				CDMR	TRUE				TRUE
	cg01801603	-0.0323	0.0057	1.25e-08	-0.0322	0.005	1.036e-10	-0.0322	0.0037	7.201e-18	----	0	0.9924	8	123795433	-	ZHX2	NM_014943	5'UTR	chr8:123792369-123794942	S_Shore		CDMR			8:123795401-123795929	Promoter_Associated
	cg02946885	-0.0336	0.0057	4.509e-09	-0.0351	0.0056	2.858e-10	-0.0343	0.004	7.332e-18	----	0	0.9517	14	90378680	-	C14orf143	NM_145231	Body					TRUE
	cg02724490	-0.0194	0.0039	5.6e-07	-0.0241	0.0034	1.644e-12	-0.022	0.0026	7.499e-18	----	14.9	0.3177	8	10488231	-	RP1L1	NM_178857	5'UTR					TRUE		8:10487569-10488477	Promoter_Associated	TRUE
	cg00533891	-0.0284	0.0064	9.026e-06	-0.0429	0.0057	4.119e-14	-0.0365	0.0042	7.999e-18	----	48.8	0.1187	10	80919242	-	ZMIZ1	NM_020338	5'UTR					TRUE				TRUE
	cg15763258	-0.0221	0.0049	7.027e-06	-0.0294	0.004	1.174e-13	-0.0266	0.0031	8.124e-18	----	0	0.6887	11	128561675	+	FLI1	NM_001167681	TSS1500	chr11:128562671-128565011	N_Shore		RDMR			11:128561561-128562410	Unclassified
	cg22032961	-0.0254	0.0046	3.837e-08	-0.029	0.0044	3.331e-11	-0.0273	0.0032	8.277e-18	----	0	0.6722	1	207152909	+								TRUE		1:207152837-207153791	Unclassified_Cell_type_specific
	cg02544002	-0.0236	0.0054	1.268e-05	-0.036	0.0047	2.909e-14	-0.0307	0.0036	8.314e-18	----	25.1	0.2607	3	129323778	+	PLXND1	NM_015103	Body	chr3:129323915-129325332	N_Shore
	cg04486382	-0.0083	0.0018	2.064e-06	-0.0095	0.0013	6.665e-13	-0.0091	0.0011	8.325e-18	----	0	0.7846	17	55483894	-	MSI2;MSI2	NM_138962;NM_170721	Body;Body					TRUE	17:52838838-52838908
	cg26625028	-0.0116	0.0027	2.167e-05	-0.027	0.0033	1.001e-16	-0.018	0.0021	8.372e-18	----	79.5	0.00213	8	629589	-	ERICH1	NM_207332	Body	chr8:625114-626802	S_Shelf
	cg05611648	-0.017	0.0041	3.956e-05	-0.0229	0.003	2.29e-14	-0.0209	0.0024	8.692e-18	----	65.5	0.03379	2	239050834	-	KLHL30	NM_198582	Body	chr2:239049388-239050089	S_Shore							TRUE
	cg17457912	-0.0166	0.0037	8.792e-06	-0.0239	0.0032	6.236e-14	-0.0208	0.0024	8.695e-18	----	56.7	0.07427	17	1617102	-	C17orf91;C17orf91;C17orf91;C17orf91	NR_028505;NR_028503;NR_028504;NR_028502	Body;Body;Body;Body	chr17:1619204-1620062	N_Shelf					17:1616470-1617872	Unclassified
	cg20910008	-0.0194	0.0047	3.748e-05	-0.0277	0.0036	1.949e-14	-0.0246	0.0029	9.376e-18	----	73.6	0.009843	8	22301378	+	PPP3CC	NM_005605	Body	chr8:22298112-22299142	S_Shelf					8:22301252-22301695	Unclassified_Cell_type_specific
	cg08643824	-0.021	0.0047	9.1e-06	-0.0346	0.0045	2.266e-14	-0.0281	0.0033	9.445e-18	----	42.7	0.1552	11	58294523	+	LPXN;LPXN	NM_001143995;NM_004811	3'UTR;3'UTR
	cg26734350	-0.0433	0.0065	3.19e-11	-0.0258	0.0044	4.341e-09	-0.0313	0.0036	9.46e-18	----	53	0.09415	16	57662008	+	GPR56;GPR56;GPR56;GPR56;GPR56;GPR56;GPR56	NM_201525;NM_001145771;NM_201524;NM_001145772;NM_001145770;NM_005682;NM_001145773	TSS1500;TSS1500;TSS1500;TSS1500;5'UTR;5'UTR;TSS1500					TRUE		16:57660834-57662332	Unclassified_Cell_type_specific
	cg09325164	-0.0264	0.0038	6.737e-12	-0.0159	0.0028	2.183e-08	-0.0196	0.0023	9.469e-18	----	55.3	0.0817	1	32537942	-	TMEM39B	NM_018056	TSS1500	chr1:32538205-32539052	N_Shore					1:32537893-32539507	Promoter_Associated
	cg05373251	-0.0304	0.0072	2.447e-05	-0.0332	0.0044	7.663e-14	-0.0324	0.0038	9.624e-18	----	63.6	0.04137	17	79451985	-				chr17:79450924-79451657	S_Shore					17:79450704-79452185	Promoter_Associated
	cg00827893	-0.0205	0.0044	4.059e-06	-0.0307	0.0041	1.136e-13	-0.026	0.003	9.854e-18	----	37.1	0.1894	13	33162946	+	PDS5B	NM_015032	5'UTR	chr13:33161192-33161835	S_Shore		RDMR
	cg03164800	-0.0074	0.0018	3.867e-05	-0.0142	0.0018	1.286e-15	-0.0108	0.0013	9.957e-18	----	62.2	0.04717	4	80836552	-	ANTXR2	NM_058172	Body					TRUE
	cg20346503	-0.0181	0.0035	3.528e-07	-0.0303	0.0042	4.218e-13	-0.0232	0.0027	9.996e-18	----	44.2	0.1463	2	128994402	-				chr2:128990509-128991325	S_Shelf			TRUE				TRUE
	cg22161562	-0.0329	0.0063	1.688e-07	-0.0355	0.0052	1.076e-11	-0.0344	0.004	1.034e-17	----	65	0.03548	2	25198596	-				chr2:25194140-25195214	S_Shelf					2:25198343-25198674	Unclassified_Cell_type_specific
	cg17607231	0.0472	0.0065	3.229e-13	0.0255	0.0049	1.612e-07	0.0333	0.0039	1.107e-17	++++	64.8	0.03636	2	231090329	-	SP140;SP140	NM_001005176;NM_007237	TSS200;TSS200							2:231090068-231091293	Promoter_Associated
	cg10512203	-0.037	0.0058	1.886e-10	-0.0273	0.0046	4.408e-09	-0.0311	0.0036	1.112e-17	----	58.7	0.06371	1	40780905	-	COL9A2	NM_001852	Body	chr1:40781004-40781445	N_Shore			TRUE		1:40780439-40781826	Promoter_Associated
	cg03773647	-0.038	0.0069	3.627e-08	-0.0371	0.0057	5.571e-11	-0.0375	0.0044	1.117e-17	----	16.7	0.308	11	57417949	-	YPEL4	NM_145008	TSS1500	chr11:57414400-57414664	S_Shelf
	cg14545975	-0.0318	0.0051	4.125e-10	-0.0265	0.0045	3.589e-09	-0.0288	0.0034	1.117e-17	----	25.7	0.2574	9	137297213	+	RXRA	NM_002957	Body	chr9:137299190-137299437	N_Shore			TRUE		9:137297113-137297457	Unclassified	TRUE
	cg00850538	-0.0179	0.0037	1.002e-06	-0.0175	0.0025	2.429e-12	-0.0176	0.0021	1.287e-17	----	0	0.5783	2	36582038	+	CRIM1	NM_016441	TSS1500	chr2:36582397-36584260	N_Shore
	cg05669853	-0.0167	0.0042	6.167e-05	-0.0324	0.004	1.072e-15	-0.0248	0.0029	1.29e-17	----	67.9	0.02513	6	107435226	-	BEND3;BEND3	NM_001080450;NM_001080450	1stExon;5'UTR	chr6:107435454-107437310	N_Shore
	cg22075924	-0.0241	0.004	2.125e-09	-0.0219	0.0036	1.003e-09	-0.0229	0.0027	1.291e-17	----	0	0.8616	1	78005352	+	AK5;AK5	NM_174858;NM_012093	Body;Body					TRUE				TRUE
	cg13617561	-0.0138	0.0036	0.0001304	-0.0323	0.0038	4.674e-17	-0.0225	0.0026	1.354e-17	----	81.4	0.001083	11	67222073	+	CABP4	NM_145200	TSS1500							11:67222032-67222214	Unclassified_Cell_type_specific
	cg24099956	-0.0212	0.0051	3.657e-05	-0.0318	0.0042	2.168e-14	-0.0276	0.0032	1.43e-17	----	5.4	0.366	11	113907379	-				chr11:113906920-113907332	S_Shore					11:113905969-113907630	Unclassified	TRUE
	cg18280057	-0.0171	0.0043	7.23e-05	-0.0284	0.0036	5.627e-15	-0.0237	0.0028	1.449e-17	----	49.6	0.1142	8	125741158	+	MTSS1	NM_014751	TSS1500	chr8:125739685-125741266	Island				8:125809815-125810528
	cg14438325	-0.0337	0.0048	2.174e-12	-0.0213	0.0041	1.769e-07	-0.0265	0.0031	1.502e-17	----	37.9	0.1848	9	124023910	-								TRUE
	cg15007228	-0.0165	0.0034	1.05e-06	-0.0182	0.0026	2.507e-12	-0.0176	0.0021	1.508e-17	----	64.8	0.0362	1	2210335	+	SKI	NM_003036	Body	chr1:2212020-2213881	N_Shore			TRUE				TRUE
	cg12894984	-0.0209	0.0044	1.743e-06	-0.0314	0.0043	3.758e-13	-0.0262	0.0031	1.511e-17	----	37.2	0.1892	17	37823631	-	PNMT	NM_002686	TSS1500	chr17:37823693-37824989	N_Shore					17:37823370-37825208	Unclassified
	cg08507952	-0.0292	0.0054	7.488e-08	-0.026	0.0039	3.64e-11	-0.0271	0.0032	1.662e-17	----	0	0.4487	3	193750969	+								TRUE
	cg27589594	-0.0191	0.0045	2.161e-05	-0.0302	0.004	2.94e-14	-0.0254	0.003	1.756e-17	----	55.8	0.07914	17	18871182	-	SLC5A10;SLC5A10	NM_001042450;NM_152351	Body;Body	chr17:18874684-18874887	N_Shelf			TRUE		17:18870953-18871380	Unclassified_Cell_type_specific	TRUE
	cg13463639	-0.0276	0.0052	8.945e-08	-0.0274	0.0041	3.639e-11	-0.0275	0.0032	1.768e-17	----	0	0.9223	11	417907	+	SIGIRR;SIGIRR	NM_001135053;NM_021805	TSS1500;TSS1500	chr11:416419-417650	S_Shore
	cg21109038	-0.0323	0.0079	4.082e-05	-0.02	0.0026	3.127e-14	-0.0212	0.0025	1.86e-17	----	75	0.007434	15	90543610	-	ZNF710	NM_198526	TSS1500	chr15:90543410-90543835	Island				15:88344415-88345165
	cg17648076	-0.0169	0.0046	0.0002461	-0.0336	0.0041	4.232e-16	-0.0261	0.0031	1.882e-17	----	62.5	0.04608	2	191888150	+				chr2:191884943-191885417	S_Shelf					2:191887961-191888500	Unclassified
	cg03126058	-0.0252	0.0065	0.0001014	-0.0324	0.0043	2.66e-14	-0.0302	0.0036	1.926e-17	----	18.9	0.2956	1	3282757	+	PRDM16;PRDM16	NM_022114;NM_199454	Body;Body						1:3272273-3272934
	cg00214171	-0.021	0.0039	9.683e-08	-0.0248	0.0037	2.92e-11	-0.023	0.0027	1.962e-17	----	28.3	0.2424	17	73642991	-	RECQL5;LOC100130933	NM_004259;NM_001162997	Body;5'UTR
	cg17693604	-0.0283	0.0055	2.476e-07	-0.0313	0.0046	1.346e-11	-0.0301	0.0035	1.962e-17	----	31.8	0.2215	19	3046805	+	TLE2	NM_001144761	5'UTR	chr19:3047224-3047444	N_Shore					19:3046655-3048081	Unclassified_Cell_type_specific
	cg03184011	-0.0219	0.0039	2.048e-08	-0.0185	0.0029	1.368e-10	-0.0197	0.0023	1.982e-17	----	0	0.6356	20	39945503	-				chr20:39945594-39946053	N_Shore		RDMR			20:39945360-39947173	Promoter_Associated
	cg07828377	-0.0311	0.0067	3.26e-06	-0.0368	0.0052	9.453e-13	-0.0347	0.0041	1.983e-17	----	36.5	0.193	17	109496	-	RPH3AL	NM_006987	Body					TRUE	17:109444-109553
	cg23371208	-0.0179	0.0037	1.039e-06	-0.0241	0.0034	1.7e-12	-0.0212	0.0025	2.02e-17	----	0	0.5313	11	57408514	+	MIR130A	NR_029673	TSS200									TRUE
	cg01332054	-0.0289	0.0065	9.286e-06	-0.028	0.0039	4.445e-13	-0.0282	0.0033	2.071e-17	----	60.3	0.05621	15	74494861	+	STRA6;STRA6;STRA6;STRA6;STRA6	NM_001142617;NM_001142618;NM_001142619;NM_022369;NM_001142620	5'UTR;5'UTR;5'UTR;5'UTR;5'UTR			low-CpG:72281833-72282584		TRUE				TRUE
	cg10623219	-0.0306	0.0063	1.302e-06	-0.0342	0.0049	2.746e-12	-0.0329	0.0039	2.075e-17	----	0	0.602	12	52242807	+				chr12:52240772-52242547	S_Shore				12:50526886-50529569
	cg17508639	-0.0499	0.007	1.301e-12	-0.0275	0.0052	1.025e-07	-0.0353	0.0042	2.087e-17	----	69.9	0.01894	1	20959617	-	PINK1	NM_032409	TSS1500	chr1:20960045-20960551	N_Shore					1:20959206-20960060	Promoter_Associated
	cg13269555	-0.0405	0.0072	2.132e-08	-0.0343	0.0054	1.441e-10	-0.0365	0.0043	2.144e-17	----	0	0.8206	10	102822002	-	KAZALD1	NM_030929	5'UTR	chr10:102820488-102822874	Island		CDMR	TRUE
	cg06708720	-0.0256	0.0038	1.981e-11	-0.0172	0.0031	4.696e-08	-0.0206	0.0024	2.257e-17	----	0	0.3982	12	1099075	+	ERC1;ERC1;ERC1;ERC1;ERC1	NM_178040;NR_027949;NR_027946;NR_027948;NM_178039	TSS1500;TSS1500;TSS1500;TSS1500;TSS1500	chr12:1099557-1100785	N_Shore		RDMR					TRUE
	cg00245454	-0.0185	0.004	3.089e-06	-0.0337	0.0045	5.483e-14	-0.0252	0.003	2.306e-17	----	60.2	0.05668	4	159746160	-	FNIP2	NM_020840	Body					TRUE
	cg01885635	-0.0203	0.0034	1.646e-09	-0.0178	0.003	2.322e-09	-0.0189	0.0022	2.461e-17	----	17.5	0.3037	3	40566085	-	ZNF621;ZNF621	NM_198484;NM_001098414	TSS1500;TSS1500	chr3:40566129-40566689	N_Shore					3:40565782-40567005	Promoter_Associated
	cg02412345	-0.0149	0.0038	7.239e-05	-0.0354	0.0043	1.148e-16	-0.0239	0.0028	2.857e-17	----	81.3	0.001112	8	21780678	+	XPO7;XPO7	NM_001100161;NM_015024	Body;Body	chr8:21776842-21777942	S_Shelf		RDMR
	cg02950701	-0.0154	0.0039	6.695e-05	-0.0334	0.0041	5.256e-16	-0.0238	0.0028	2.863e-17	----	71.1	0.01566	10	35656925	+	CCNY;CCNY	NM_145012;NM_181698	Body;5'UTR					TRUE
	cg10512089	-0.0234	0.0047	8.061e-07	-0.0325	0.0046	2.704e-12	-0.028	0.0033	2.977e-17	----	12	0.3327	11	57408751	-	MIR130A	NR_029673	Body									TRUE
	cg25481160	-0.0232	0.0054	1.977e-05	-0.0385	0.0051	3.853e-14	-0.0313	0.0037	3.181e-17	----	36.1	0.1957	3	71111489	-	FOXP1	NM_032682	Body	chr3:71113896-71114102	N_Shelf
	cg13847322	-0.0322	0.0056	8.59e-09	-0.03	0.0049	6.668e-10	-0.0309	0.0037	3.295e-17	----	58.9	0.0629	9	137272766	+	RXRA	NM_002957	Body					TRUE
	cg09635866	-0.0312	0.0065	1.789e-06	-0.0246	0.0035	2.412e-12	-0.0261	0.0031	3.334e-17	----	55	0.08349	16	85519243	-				chr16:85519109-85519357	Island				16:84076562-84076810
	cg10064322	-0.0399	0.0071	1.674e-08	-0.0304	0.0048	2.127e-10	-0.0334	0.004	3.7e-17	----	37.2	0.1889	19	14591203	+	GIPC1;GIPC1;GIPC1;GIPC1;GIPC1;GIPC1	NM_202470;NM_202468;NM_202494;NM_202467;NM_005716;NM_202469	Body;Body;Body;Body;Body;Body	chr19:14591032-14591308	Island				19:14452047-14452463	19:14590683-14591386	Unclassified_Cell_type_specific
	cg01344797	-0.0153	0.0036	1.94e-05	-0.022	0.003	1.375e-13	-0.0193	0.0023	3.724e-17	----	61	0.05269	10	104172924	+	PSD	NM_002779	Body	chr10:104168558-104169153	S_Shelf					10:104172924-104173137	Unclassified_Cell_type_specific	TRUE
	cg09768617	-0.0132	0.0032	3.464e-05	-0.0258	0.0033	5.017e-15	-0.0193	0.0023	3.776e-17	----	63.4	0.04207	7	27908936	+	JAZF1	NM_175061	Body					TRUE
	cg02194684	-0.0256	0.0054	2.064e-06	-0.0332	0.0047	2.044e-12	-0.0299	0.0036	3.855e-17	----	4.7	0.3695	5	31853945	-	PDZD2	NM_178140	Body	chr5:31855003-31855426	N_Shore
	cg05428706	-0.0297	0.005	2.965e-09	-0.0318	0.0053	2.439e-09	-0.0307	0.0037	4.134e-17	----	0	0.8169	10	102730130	+				chr10:102729299-102729710	S_Shore							TRUE
	cg19251242	-0.016	0.0033	1.171e-06	-0.0152	0.0022	6.702e-12	-0.0154	0.0018	4.173e-17	----	0	0.9696	1	28198712	+	C1orf38;C1orf38;C1orf38	NM_001105556;NM_004848;NM_001039477	TSS1500;TSS1500;TSS1500	chr1:28199031-28199257	N_Shore					1:28198541-28200383	Promoter_Associated	TRUE
	cg14966782	-0.0125	0.0034	0.0002198	-0.0243	0.003	1.511e-15	-0.019	0.0023	4.232e-17	----	70.4	0.01756	2	109812089	-	SH3RF3	NM_001099289	Body					TRUE
	cg26002437	-0.0108	0.0021	3.063e-07	-0.0112	0.0017	2.612e-11	-0.011	0.0013	4.296e-17	----	0	0.9177	10	45473231	-	C10orf10;RASSF4	NM_007021;NM_032023	Body;Body	chr10:45470022-45470291	S_Shelf
	cg15302379	-0.0551	0.0085	7.633e-11	-0.0357	0.0064	1.905e-08	-0.0427	0.0051	4.431e-17	----	14.1	0.3217	10	102821848	+	KAZALD1;KAZALD1	NM_030929;NM_030929	1stExon;5'UTR	chr10:102820488-102822874	Island		CDMR	TRUE	10:102810162-102811897
	cg06852240	-0.0348	0.0056	7.191e-10	-0.0255	0.0044	5.153e-09	-0.029	0.0035	4.849e-17	----	3.9	0.3734	16	85520182	-				chr16:85519109-85519357	S_Shore				16:84077447-84077949
	cg11980897	-0.0273	0.0046	2.202e-09	-0.0261	0.0044	4.092e-09	-0.0267	0.0032	5.017e-17	----	0	0.9814	1	32237457	+				chr1:32237827-32238661	N_Shore			TRUE		1:32236958-32238593	Promoter_Associated_Cell_type_specific
	cg24127061	-0.0251	0.0052	1.176e-06	-0.0299	0.0044	6.427e-12	-0.0279	0.0033	5.058e-17	----	26	0.2556	11	65839402	+	PACS1	NM_018026	Body	chr11:65837254-65838649	S_Shore					11:65838994-65839470	Unclassified
	cg12441066	-0.0179	0.0031	1.044e-08	-0.015	0.0024	6.785e-10	-0.0161	0.0019	5.105e-17	----	0	0.5886	17	55456535	-	MSI2;MSI2	NM_138962;NM_170721	Body;Body					TRUE		17:55456508-55456603	Unclassified_Cell_type_specific
	cg18877271	-0.0356	0.0072	7.063e-07	-0.0297	0.0044	1.077e-11	-0.0313	0.0037	5.129e-17	----	67.6	0.02608	11	1952638	-	TNNT3;TNNT3;TNNT3;TNNT3	NM_001042781;NM_006757;NM_001042780;NM_001042782	Body;Body;Body;Body	chr11:1950353-1950658	S_Shore				11:1909189-1909342
	cg13984060	-0.02	0.005	7.154e-05	-0.0306	0.0041	3.893e-14	-0.0265	0.0032	5.133e-17	----	49.6	0.1142	8	145018816	-	PLEC1;PLEC1;PLEC1;PLEC1;PLEC1;PLEC1	NM_000445;NM_201378;NM_201381;NM_201379;NM_201382;NM_201380	Body;Body;1stExon;Body;TSS1500;Body	chr8:145018815-145019214	Island			TRUE		8:145018797-145018936	Unclassified_Cell_type_specific
	cg23053961	-0.0446	0.0073	9.665e-10	-0.0381	0.0066	7.814e-09	-0.0411	0.0049	5.145e-17	----	63.6	0.04135	9	4300432	+	GLIS3	NM_001042413	TSS1500	chr9:4297817-4300182	S_Shore
	cg17327331	-0.0167	0.0045	0.0002326	-0.0379	0.0046	2.156e-16	-0.0271	0.0032	5.457e-17	----	76.7	0.004931	14	67736448	+	MPP5	NM_022474	5'UTR					TRUE
	cg09570614	-0.0315	0.0048	6.311e-11	-0.021	0.0038	3.618e-08	-0.0251	0.003	5.48e-17	----	14.4	0.3199	2	112124380	-									2:111840835-111840902
	cg21120249	-0.0221	0.0049	6.902e-06	-0.0345	0.0047	2.994e-13	-0.0286	0.0034	5.517e-17	----	27.2	0.2488	9	139921971	-	C9orf139;C9orf139;ABCA2;ABCA2	NM_207511;NM_207511;NM_001606;NM_212533	5'UTR;1stExon;Body;Body	chr9:139922197-139923447	N_Shore					9:139921780-139922052	Promoter_Associated_Cell_type_specific
	cg20542619	-0.0347	0.0063	4.289e-08	-0.0176	0.0026	1.069e-11	-0.0201	0.0024	6.02e-17	----	92.7	6.329e-09	18	77289104	+	NFATC1;NFATC1;NFATC1;NFATC1	NM_172388;NM_172387;NM_172389;NM_006162	3'UTR;3'UTR;3'UTR;3'UTR	chr18:77289018-77289464	Island				18:75389970-75390203	18:77288475-77289295	Gene_Associated
	cg08270630	-0.0288	0.0045	2.095e-10	-0.0202	0.0036	1.744e-08	-0.0235	0.0028	6.046e-17	----	0	0.4	22	50330655	-				chr22:50328693-50329178	S_Shore			TRUE
	cg00143376	-0.0208	0.0047	8.32e-06	-0.0267	0.0037	9.033e-13	-0.0244	0.0029	6.117e-17	----	50.4	0.1094	2	232394702	-	NMUR1	NM_006056	Body	chr2:232394763-232395337	N_Shore
	cg08133584	-0.0311	0.0058	8.527e-08	-0.0332	0.0052	1.322e-10	-0.0323	0.0039	6.303e-17	----	0	0.9123	16	609679	-	C16orf11	NM_145270	TSS1500	chr16:609772-611178	N_Shore				16:549662-551479	16:609627-609927	Unclassified_Cell_type_specific
	cg13732465	-0.025	0.0046	7.114e-08	-0.0258	0.004	1.68e-10	-0.0254	0.003	6.481e-17	----	28	0.244	9	139549756	+				chr9:139551254-139551559	N_Shore
	cg16014085	-0.0344	0.0055	2.832e-10	-0.0248	0.0044	1.617e-08	-0.0286	0.0034	6.565e-17	----	34.7	0.2042	16	30406122	+	ZNF48	NM_152652	TSS1500	chr16:30406290-30407290	N_Shore				16:30313504-30314848	16:30406118-30407614	Promoter_Associated
	cg26781524	-0.0218	0.0043	3.942e-07	-0.0313	0.0046	1.032e-11	-0.0262	0.0031	6.876e-17	----	0	0.4556	16	81272080	-	BCMO1	NM_017429	TSS1500					TRUE
	cg23942789	-0.0202	0.004	3.88e-07	-0.0228	0.0034	2.988e-11	-0.0217	0.0026	6.907e-17	----	0	0.6639	5	76505840	+	PDE8B;PDE8B;PDE8B;PDE8B;PDE8B	NM_001029851;NM_001029854;NM_001029852;NM_003719;NM_001029853	TSS1500;TSS1500;TSS1500;TSS1500;TSS1500	chr5:76506029-76507189	N_Shore
	cg23009067	-0.0179	0.0037	1.378e-06	-0.0264	0.0038	2.661e-12	-0.0221	0.0026	6.986e-17	----	58.4	0.06566	7	2775923	+	GNA12	NM_007353	Body	chr7:2774444-2774655	S_Shore			TRUE	7:2742399-2742473
	cg21446172	-0.0168	0.0041	4.824e-05	-0.0345	0.0044	3.911e-15	-0.0251	0.003	7.307e-17	----	66.2	0.03095	1	223745234	+	CAPN8	NM_001143962	Body	chr1:223741965-223744525	S_Shore
	cg01185080	-0.0384	0.0092	2.834e-05	-0.0436	0.006	4.866e-13	-0.0421	0.005	7.413e-17	----	0	0.6197	15	90543813	+	ZNF710	NM_198526	TSS1500	chr15:90543410-90543835	Island				15:88344415-88345165
	cg05251190	-0.0229	0.0044	2.512e-07	-0.0268	0.0041	4.682e-11	-0.025	0.003	7.743e-17	----	0	0.737	10	104196206	+	MIR146B	NR_030169	TSS200	chr10:104191984-104192527	S_Shelf
	cg01431482	-0.0291	0.0056	2.414e-07	-0.0385	0.0058	3.081e-11	-0.0336	0.004	7.943e-17	----	59.1	0.06179	1	2989085	-	PRDM16;PRDM16	NM_022114;NM_199454	Body;Body	chr1:2990030-2990718	N_Shore
	cg21853707	-0.0172	0.0044	8.596e-05	-0.0315	0.0041	1.112e-14	-0.0249	0.003	7.989e-17	----	65.7	0.03275	1	164676874	+	PBX1	NM_002585	Body					TRUE
	cg01594949	-0.0351	0.0057	5.291e-10	-0.0341	0.0061	2.801e-08	-0.0346	0.0042	8.067e-17	----	0	0.9762	9	140197890	+	NRARP	NM_001004354	TSS1500	chr9:140195501-140197475	S_Shore					9:140197669-140198896	Promoter_Associated
	cg10375267	-0.0263	0.0049	1.053e-07	-0.0282	0.0044	1.427e-10	-0.0273	0.0033	8.375e-17	----	0	0.8146	16	87523700	-	ZCCHC14	NM_015144	Body				RDMR			16:87523618-87524798	Unclassified_Cell_type_specific
	cg18085636	-0.0218	0.0041	1.522e-07	-0.0284	0.0043	5.608e-11	-0.0249	0.003	8.521e-17	----	25.5	0.2586	10	89993734	+								TRUE
	cg09684846	-0.0589	0.0108	5.485e-08	-0.0393	0.0061	8.196e-11	-0.044	0.0053	8.609e-17	----	84.3	0.0002641	16	10912718	-	FAM18A	NM_001079512	TSS200	chr16:10912159-10912719	Island				16:10819716-10820260
	cg18699466	-0.0124	0.0025	8.773e-07	-0.0126	0.0019	1.891e-11	-0.0125	0.0015	8.641e-17	----	25.1	0.2608	6	45415640	+	RUNX2;RUNX2;RUNX2	NM_001015051;NM_001024630;NM_004348	Body;Body;Body					TRUE
	cg19494100	-0.0186	0.0036	3.105e-07	-0.0214	0.0032	4.505e-11	-0.0201	0.0024	8.739e-17	----	0	0.8827	6	18387313	+	RNF144B	NM_182757	TSS1500	chr6:18387450-18387846	N_Shore					6:18387270-18388088	Promoter_Associated_Cell_type_specific
	cg21545013	-0.0287	0.0055	1.87e-07	-0.0272	0.0042	8.79e-11	-0.0278	0.0033	8.932e-17	----	0	0.5892	1	8407891	-				chr1:8403697-8404102	S_Shelf
	cg06829788	-0.0465	0.0071	4.186e-11	-0.03	0.0056	7.423e-08	-0.0364	0.0044	9.353e-17	----	25.4	0.2593	1	228581405	+	TRIM11	NM_145214	3'UTR	chr1:228582428-228582894	N_Shore			TRUE		1:228581024-228581673	Unclassified_Cell_type_specific	TRUE
	cg18018313	-0.0252	0.0053	2.466e-06	-0.0283	0.0041	6.738e-12	-0.0271	0.0033	9.443e-17	----	0	0.9112	2	227657192	+	IRS1	NM_005544	3'UTR	chr2:227655903-227656647	S_Shore
	cg09276451	-0.0317	0.006	1.011e-07	-0.0332	0.0052	1.723e-10	-0.0326	0.0039	9.489e-17	----	0	0.8643	16	4421603	-	VASN;CORO7	NM_138440;NM_024535	TSS1500;Body	chr16:4421642-4422240	N_Shore					16:4421216-4422699	Unclassified_Cell_type_specific
	cg09581649	-0.0156	0.0036	1.706e-05	-0.0277	0.0037	7.568e-14	-0.0215	0.0026	9.832e-17	----	53.6	0.09089	16	4572735	+	C16orf5	NM_013399	5'UTR					TRUE
	cg17652998	-0.0141	0.003	3.319e-06	-0.0283	0.0038	7.119e-14	-0.0196	0.0024	9.937e-17	----	66.1	0.03152	10	101370592	-	SLC25A28	NM_031212	3'UTR
	cg15037004	-0.0237	0.0051	3.488e-06	-0.0353	0.005	1.509e-12	-0.0297	0.0036	1.01e-16	----	53.7	0.09069	5	71803938	-	ZNF366	NM_152625	TSS1500
	cg08075452	-0.03	0.006	5.144e-07	-0.0321	0.0049	3.656e-11	-0.0313	0.0038	1.026e-16	----	4.6	0.3698	3	184056843	-	FAM131A;FAM131A	NM_001171093;NM_144635	5'UTR;Body	chr3:184056419-184056671	S_Shore
	cg12622182	-0.029	0.0063	4.202e-06	-0.0295	0.0043	4.909e-12	-0.0293	0.0035	1.042e-16	----	74.1	0.009009	1	38513641	+	POU3F1	NM_002699	TSS1500	chr1:38510102-38513642	Island
	cg01368217	-0.0165	0.0042	7.14e-05	-0.0341	0.0043	4.124e-15	-0.0249	0.003	1.056e-16	----	71	0.01597	10	127836603	-	ADAM12;ADAM12	NM_003474;NM_021641	Body;Body					TRUE
	cg12873476	-0.0272	0.006	5.417e-06	-0.0329	0.0047	3.035e-12	-0.0307	0.0037	1.091e-16	----	75.2	0.007058	8	142402728	-				chr8:142401533-142402494	S_Shore			TRUE	8:142470754-142471911	8:142401151-142402897	Promoter_Associated
	cg18033671	-0.0167	0.0037	6.123e-06	-0.028	0.0039	3.781e-13	-0.0221	0.0027	1.131e-16	----	43.2	0.1525	3	100427096	-	TFG;TFG	NM_006070;NM_001007565	TSS1500;TSS1500	chr3:100428069-100428669	N_Shore
	cg05708512	-0.022	0.0049	8.355e-06	-0.033	0.0046	6.992e-13	-0.0279	0.0034	1.14e-16	----	58.3	0.06584	5	31731391	-								TRUE
	cg12800962	-0.0289	0.0075	0.0001115	-0.0448	0.006	5.512e-14	-0.0386	0.0047	1.145e-16	----	55.2	0.08226	20	48626437	-				chr20:48626436-48626976	Island				20:48059844-48060360
	cg00232105	-0.0366	0.0052	2.171e-12	-0.024	0.0051	2.299e-06	-0.0302	0.0036	1.164e-16	----	44.2	0.1465	14	100752338	+				chr14:100751672-100752339	Island					14:100751296-100752955	Promoter_Associated
	cg00426822	-0.0408	0.0079	2.921e-07	-0.027	0.004	2.254e-11	-0.0298	0.0036	1.169e-16	----	88.9	6.068e-06	1	39546536	-	MACF1	NM_012090	TSS1500	chr1:39547013-39547959	N_Shore				1:39319098-39320506			TRUE
	cg08161931	-0.0295	0.0056	1.348e-07	-0.0311	0.0049	1.598e-10	-0.0304	0.0037	1.173e-16	----	0	0.612	8	145028402	+	PLEC1;PLEC1;PLEC1	NM_201379;NM_000445;NM_201378	TSS1500;Body;Body	chr8:145027911-145028352	S_Shore
	cg11152302	-0.0156	0.0038	3.348e-05	-0.0265	0.0035	8.008e-14	-0.0214	0.0026	1.228e-16	----	60.6	0.05471	14	24867472	-	NYNRIN	NM_025081	TSS1500	chr14:24868163-24868590	N_Shore					14:24867435-24867735	Unclassified_Cell_type_specific
	cg12604858	-0.0126	0.0029	9.372e-06	-0.026	0.0034	2.866e-14	-0.0181	0.0022	1.297e-16	----	77.7	0.003794	6	38061902	+	ZFAND3	NM_021943	Body					TRUE
	cg05454635	-0.0183	0.0037	1.054e-06	-0.0247	0.0036	1.118e-11	-0.0216	0.0026	1.301e-16	----	38.6	0.1805	15	74657911	-	CYP11A1;CYP11A1	NM_000781;NM_001099773	Body;5'UTR	chr15:74658038-74658574	N_Shore			TRUE				TRUE
	cg00933182	-0.0226	0.0048	3.286e-06	-0.0313	0.0045	3.259e-12	-0.0272	0.0033	1.314e-16	----	0	0.4674	17	43298345	-	FMNL1	NM_005892	TSS1500	chr17:43298725-43299640	N_Shore		RDMR			17:43298159-43298346	Promoter_Associated_Cell_type_specific
	cg20663495	-0.0234	0.0041	1.04e-08	-0.0214	0.0036	2.189e-09	-0.0223	0.0027	1.322e-16	----	0	0.6719	17	80943851	+	B3GNTL1	NM_001009905	Body					TRUE		17:80943401-80944592	Promoter_Associated_Cell_type_specific	TRUE
	cg20010135	-0.0339	0.0067	4.462e-07	-0.0384	0.0058	5.019e-11	-0.0365	0.0044	1.337e-16	----	0	0.698	16	30996822	+	HSD3B7;HSD3B7;HSD3B7	NM_025193;NM_001142778;NM_001142777	5'UTR;5'UTR;5'UTR					TRUE		16:30995842-30996942	Gene_Associated
	cg04134748	-0.0602	0.0098	6.72e-10	-0.0362	0.0062	4.157e-09	-0.043	0.0052	1.396e-16	----	54.5	0.08589	1	3052175	+	PRDM16;PRDM16	NM_022114;NM_199454	Body;Body						1:3041863-3042751
	cg10870160	-0.0188	0.0042	9.581e-06	-0.0303	0.0042	4.359e-13	-0.0246	0.003	1.401e-16	----	41.2	0.1646	17	17695459	-	RAI1	NM_030665	5'UTR	chr17:17697710-17698063	N_Shelf			TRUE
	cg23230929	-0.0289	0.0047	7.163e-10	-0.0209	0.0037	1.499e-08	-0.024	0.0029	1.437e-16	----	0	0.4485	2	87883547	+									2:87664612-87664679
	cg25841008	-0.0352	0.0057	7.281e-10	-0.0266	0.0047	1.904e-08	-0.0301	0.0036	1.469e-16	----	49.4	0.1151	4	99534176	-	TSPAN5	NM_005723	Body					TRUE
	cg19211880	-0.0271	0.0064	2.566e-05	-0.0295	0.0041	1.143e-12	-0.0288	0.0035	1.479e-16	----	55.9	0.07851	3	134088357	+	AMOTL2	NM_016201	Body	chr3:134092257-134093741	N_Shelf							TRUE
	cg08726667	-0.0171	0.0042	4.861e-05	-0.0311	0.0041	3.565e-14	-0.0243	0.0029	1.496e-16	----	58.9	0.06313	16	28573379	-	CCDC101	NM_138414	5'UTR					TRUE
	cg10316141	-0.0185	0.004	3.093e-06	-0.0232	0.0034	6.358e-12	-0.0213	0.0026	1.506e-16	----	0	0.7791	15	99068324	-								TRUE
	cg10590964	-0.0186	0.0055	0.0007335	-0.0374	0.0047	1.906e-15	-0.0295	0.0036	1.751e-16	----	68.8	0.02222	2	202929157	-								TRUE		2:202929042-202929205	Unclassified_Cell_type_specific
	cg08820801	-0.0303	0.0062	1.093e-06	-0.0309	0.0046	3.182e-11	-0.0307	0.0037	1.797e-16	----	27.9	0.2449	19	39465821	+	FBXO17	NM_024907	5'UTR	chr19:39465846-39466403	N_Shore				19:44157609-44158724			TRUE
	cg09978353	-0.0262	0.0056	2.518e-06	-0.0341	0.005	7.993e-12	-0.0306	0.0037	1.801e-16	----	0	0.7329	17	72759282	-	SLC9A3R1	NM_004252	Body					TRUE
	cg09612099	-0.0222	0.0044	4.213e-07	-0.0258	0.004	7.315e-11	-0.0242	0.0029	1.945e-16	----	32.4	0.2177	11	102096840	+	YAP1;YAP1	NM_001130145;NM_006106	Body;Body					TRUE				TRUE
	cg02453726	-0.02	0.0037	6.165e-08	-0.0149	0.0024	3.058e-10	-0.0164	0.002	2.02e-16	----	0	0.4831	5	141339766	+	PCDH12	NM_016580	TSS1500					TRUE		5:141339595-141339883	Unclassified
	cg14232218	-0.0163	0.003	3.643e-08	-0.0145	0.0024	9.22e-10	-0.0152	0.0018	2.025e-16	----	50.3	0.1102	9	93922330	+				chr9:93922196-93922679	Island				9:92961954-92962687
	cg20495365	-0.0307	0.0067	4.362e-06	-0.031	0.0046	9.68e-12	-0.0309	0.0038	2.118e-16	----	62.8	0.04471	4	3371291	+	RGS12;RGS12;RGS12	NM_198227;NM_198229;NM_002926	TSS1500;Body;Body	chr4:3374733-3374998	N_Shelf			TRUE		4:3371177-3372283	Promoter_Associated	TRUE
	cg19695041	-0.015	0.0039	0.0001353	-0.0249	0.0033	5.142e-14	-0.0208	0.0025	2.121e-16	----	39.1	0.1772	8	38615330	+	TACC1	NM_001146216	5'UTR	chr8:38614414-38615236	S_Shore							TRUE
	cg09423312	-0.0289	0.0079	0.0002355	-0.0512	0.0067	1.897e-14	-0.0418	0.0051	2.13e-16	----	74.9	0.007498	7	1163549	+	C7orf50;C7orf50;C7orf50	NM_001134395;NM_032350;NM_001134396	Body;Body;Body					TRUE	7:1129982-1130209	7:1163254-1164103	Unclassified_Cell_type_specific	TRUE
	cg03646605	-0.0269	0.0039	8.737e-12	-0.0177	0.0036	1.137e-06	-0.0219	0.0027	2.271e-16	----	80.7	0.001423	11	86383804	-	ME3;ME3;ME3	NM_001014811;NM_001161586;NM_006680	TSS1500;TSS200;TSS1500	chr11:86382695-86383586	S_Shore
	cg25994988	-0.021	0.0044	1.74e-06	-0.0252	0.0038	1.953e-11	-0.0235	0.0029	2.276e-16	----	0	0.8396	11	122652382	+	UBASH3B	NM_032873	Body					TRUE		11:122651405-122652781	Unclassified	TRUE
	cg01081083	-0.0277	0.0056	7.341e-07	-0.0358	0.0054	3.474e-11	-0.0319	0.0039	2.299e-16	----	0	0.567	22	25202766	-	SGSM1;SGSM1;SGSM1;SGSM1	NM_133454;NM_001098497;NM_001098498;NM_001039948	Body;Body;Body;Body	chr22:25201953-25202553	S_Shore					22:25201730-25203019	Unclassified
	cg12403162	-0.0166	0.0044	0.0001357	-0.0401	0.005	6.167e-16	-0.0268	0.0033	2.391e-16	----	77.9	0.003558	10	116394557	-	ABLIM1;ABLIM1;ABLIM1	NM_001003408;NM_001003407;NM_002313	Body;Body;Body	chr10:116391466-116391827	S_Shelf							TRUE
	cg07082267	-0.0194	0.0035	2.092e-08	-0.0169	0.0028	1.831e-09	-0.0179	0.0022	2.428e-16	----	3.3	0.3763	16	85429035	-								TRUE
	cg11878045	-0.0235	0.0051	4.814e-06	-0.0289	0.0042	7.331e-12	-0.0268	0.0033	2.465e-16	----	21.9	0.279	11	2482536	+	KCNQ1;KCNQ1	NM_000218;NM_181798	Body;TSS200
	cg24075175	-0.0386	0.007	3.032e-08	-0.0179	0.0027	3.054e-11	-0.0205	0.0025	2.563e-16	----	80.9	0.00132	11	128560240	+				chr11:128560103-128560537	Island			TRUE	11:128065314-128065736
	cg05131526	-0.0353	0.0062	1.224e-08	-0.0333	0.0057	3.832e-09	-0.0342	0.0042	2.579e-16	----	0	0.7495	15	91447195	-	MAN2A2	NM_006122	TSS1500	chr15:91445563-91446768	S_Shore		RDMR			15:91446968-91447517	Promoter_Associated
	cg16664617	-0.0285	0.0046	7.158e-10	-0.022	0.004	3.865e-08	-0.0248	0.003	2.61e-16	----	0	0.4652	19	17607007	-	SLC27A1	NM_198580	Body	chr19:17607983-17608406	N_Shore					19:17606918-17607577	Unclassified
	cg15187398	-0.0556	0.0081	6.17e-12	-0.0294	0.0057	2.317e-07	-0.038	0.0046	2.759e-16	----	62.5	0.04613	19	2093896	+	MOBKL2A	NM_130807	5'UTR	chr19:2095395-2095727	N_Shore
	cg07615364	-0.0184	0.0036	3.233e-07	-0.0231	0.0036	1.1e-10	-0.0208	0.0025	2.897e-16	----	0	0.7966	3	52088726	+	DUSP7	NM_001947	Body	chr3:52089652-52090845	N_Shore
	cg07178877	-0.0389	0.0079	9.247e-07	-0.0485	0.0073	4.069e-11	-0.0441	0.0054	2.902e-16	----	9.5	0.3457	13	114879659	+	RASA3	NM_007368	Body	chr13:114879041-114879530	S_Shore				13:113897158-113897876
	cg13470063	-0.0167	0.004	3.635e-05	-0.031	0.0041	7.684e-14	-0.0237	0.0029	2.906e-16	----	63.7	0.0408	1	43766206	-	TIE1	NM_005424	TSS1500					TRUE
	cg19408882	-0.0177	0.0046	0.0001341	-0.0278	0.0038	1.189e-13	-0.0238	0.0029	3.096e-16	----	30.2	0.2313	17	34101272	+	MMP28	NM_024302	Body	chr17:34097100-34097399	S_Shelf			TRUE				TRUE
	cg22377963	-0.0288	0.0045	1.096e-10	-0.0203	0.0039	1.918e-07	-0.024	0.0029	3.133e-16	----	0	0.4576	16	30905861	-	BCL7C	NM_004765	TSS1500	chr16:30905549-30905783	S_Shore				16:30812578-30813383	16:30904690-30905948	Promoter_Associated
	cg20267005	-0.0275	0.0046	2.114e-09	-0.0233	0.0042	2.273e-08	-0.0252	0.0031	3.239e-16	----	0	0.7298	19	36400049	+	TYROBP;TYROBP	NM_003332;NM_198125	TSS1500;TSS1500
	cg14436426	-0.018	0.0042	1.743e-05	-0.0313	0.0043	3.203e-13	-0.0244	0.003	3.326e-16	----	43.5	0.1506	20	62712394	-	OPRL1;RGS19;OPRL1	NM_000913;NM_001039467;NM_182647	5'UTR;TSS1500;5'UTR	chr20:62710769-62711745	S_Shore
	cg09063663	-0.0132	0.0038	0.0005723	-0.0203	0.0027	4.411e-14	-0.018	0.0022	3.412e-16	----	12.1	0.3321	1	16484811	+				chr1:16481484-16482782	S_Shelf					1:16484484-16484891	Unclassified_Cell_type_specific
	cg00359395	-0.0125	0.0031	5.052e-05	-0.0141	0.002	1.319e-12	-0.0136	0.0017	3.454e-16	----	6.7	0.3594	1	22228153	+	HSPG2	NM_005529	Body					TRUE				TRUE
	cg26204079	-0.022	0.0051	1.588e-05	-0.0383	0.0053	3.65e-13	-0.0299	0.0037	3.463e-16	----	47.6	0.1257	2	234262348	+	DGKD	NM_152879	TSS1500						2:233927074-233927541			TRUE
	cg09728487	-0.0218	0.0045	1.516e-06	-0.0327	0.0048	1.143e-11	-0.0269	0.0033	3.548e-16	----	7.6	0.3553	4	141079462	+				chr4:141071950-141075566	S_Shelf
	cg20296990	-0.0127	0.0031	4.056e-05	-0.0187	0.0026	6.039e-13	-0.0162	0.002	3.584e-16	----	0	0.5253	17	79184968	+	AZI1;AZI1	NM_014984;NM_001009811	Body;Body	chr17:79183373-79183967	S_Shore
	cg23722790	-0.0148	0.0038	9.467e-05	-0.0274	0.0036	4.54e-14	-0.0214	0.0026	3.687e-16	----	57.5	0.06981	1	67467602	-	SLC35D1	NM_015139	3'UTR					TRUE
	cg26188726	-0.029	0.0068	1.96e-05	-0.0374	0.0053	2.489e-12	-0.0342	0.0042	3.79e-16	----	57.5	0.0699	16	31225957	-	TRIM72	NM_001008274	5'UTR	chr16:31225956-31228264	Island
	cg17284119	-0.0222	0.0047	2.071e-06	-0.0294	0.0044	1.973e-11	-0.026	0.0032	3.923e-16	----	0	0.6378	6	110644424	-	C6orf186	NM_001123364	Body					TRUE
	cg21715751	-0.0251	0.0054	3.286e-06	-0.0332	0.0049	1.278e-11	-0.0295	0.0036	4.012e-16	----	44	0.1477	19	33795390	-	LOC80054	NR_026887	Body	chr19:33792061-33794944	S_Shore					19:33795345-33795497	Unclassified_Cell_type_specific
	cg22158648	-0.0222	0.0049	4.791e-06	-0.0384	0.0054	1.402e-12	-0.0294	0.0036	4.086e-16	----	58.9	0.06304	18	20713759	+	CABLES1	NR_023359	TSS1500	chr18:20714968-20717071	N_Shore		RDMR
	cg22190721	-0.0166	0.0044	0.0001784	-0.0301	0.004	3.864e-14	-0.0241	0.003	4.121e-16	----	46.4	0.1329	16	68269295	+	ESRP2	NM_024939	Body	chr16:68269010-68272143	Island		RDMR		16:66826526-66829595	16:68268909-68269458	Unclassified_Cell_type_specific
	cg22454686	-0.0328	0.0055	2.145e-09	-0.0244	0.0043	1.823e-08	-0.0277	0.0034	4.331e-16	----	65.7	0.03292	8	81807805	+				chr8:81805955-81806327	S_Shore					8:81807721-81807933	Unclassified_Cell_type_specific
	cg21236182	-0.0246	0.0043	8.774e-09	-0.0257	0.0045	9.15e-09	-0.0251	0.0031	4.344e-16	----	0	0.8125	2	238346568	+								TRUE
	cg20276630	-0.0363	0.0069	1.289e-07	-0.0264	0.0042	3.058e-10	-0.0291	0.0036	4.439e-16	----	48.8	0.1188	10	97055439	-				chr10:97055128-97055448	Island		DMR		10:97045119-97045438
	cg23928512	-0.0175	0.0037	1.848e-06	-0.0285	0.0042	6.356e-12	-0.0223	0.0027	4.518e-16	----	46.9	0.1301	17	79970192	-	ASPSCR1	NM_024083	Body	chr17:79966854-79967138	S_Shelf				17:77563350-77563603			TRUE
	cg07954706	-0.0198	0.0042	1.896e-06	-0.0223	0.0034	4.413e-11	-0.0213	0.0026	4.719e-16	----	0	0.7727	1	110164547	+	AMPD2;AMPD2	NM_139156;NM_004037	Body;Body	chr1:110162464-110162716	S_Shore					1:110164456-110164548	Promoter_Associated_Cell_type_specific
	cg10397819	-0.0178	0.0049	0.0003143	-0.0289	0.0039	7.105e-14	-0.0247	0.003	4.72e-16	----	14.8	0.3182	14	75447512	-				chr14:75447511-75447779	Island			TRUE				TRUE
	cg08196642	-0.0112	0.0031	0.0002514	-0.0242	0.0031	4.896e-15	-0.0177	0.0022	4.772e-16	----	73.1	0.01097	5	138515409	+	SIL1;SIL1	NM_001037633;NM_022464	5'UTR;5'UTR					TRUE
	cg19903805	-0.0245	0.0052	2.841e-06	-0.0256	0.0039	3.372e-11	-0.0252	0.0031	4.881e-16	----	0	0.9846	14	92333771	+	TC2N;TC2N	NM_001128596;NM_001128596	1stExon;5'UTR							14:92333676-92334134	Promoter_Associated_Cell_type_specific
	cg09411874	-0.0237	0.0049	1.582e-06	-0.0258	0.0039	5.873e-11	-0.025	0.0031	5.002e-16	----	0	0.8564	12	121905955	+	KDM2B;KDM2B	NM_032590;NM_001005366	Body;Body	chr12:121905463-121905956	Island
	cg02379533	-0.0139	0.0036	0.0001026	-0.0253	0.0034	7.282e-14	-0.0199	0.0025	5.178e-16	----	51.5	0.1028	5	154214618	-	C5orf4	NM_032385	Body			low-CpG:154194792-154194813
	cg19414967	-0.0425	0.0085	5.102e-07	-0.0352	0.0055	1.513e-10	-0.0373	0.0046	5.232e-16	----	31	0.2265	8	49468296	+				chr8:49468683-49468959	N_Shore		RDMR	TRUE	8:49630705-49630925
	cg18676273	-0.0241	0.0044	4.948e-08	-0.0304	0.005	1.295e-09	-0.0269	0.0033	5.286e-16	----	41.6	0.1619	7	41732833	+	INHBA;LOC285954;LOC285954	NM_002192;NR_027119;NR_027118	Body;TSS1500;TSS1500							7:41732612-41733461	Unclassified
	cg19727396	-0.0128	0.0032	6.056e-05	-0.0175	0.0025	9.292e-13	-0.0157	0.0019	5.289e-16	----	17	0.306	1	230415185	-	GALNT2	NM_004481	Body	chr1:230415342-230415689	N_Shore				1:228481742-228481849
	cg25266888	-0.0216	0.0049	9.691e-06	-0.025	0.0037	9.657e-12	-0.0237	0.0029	5.356e-16	----	34.4	0.2056	11	2482594	-	KCNQ1;KCNQ1	NM_000218;NM_181798	Body;TSS200
	cg00581154	-0.022	0.0054	4.592e-05	-0.0259	0.0037	2.109e-12	-0.0247	0.003	5.438e-16	----	37.6	0.1864	1	3123695	-	PRDM16;PRDM16	NM_022114;NM_199454	Body;Body						1:3113154-3113614
	cg03857553	-0.0296	0.0045	3.374e-11	-0.0193	0.0039	6.94e-07	-0.0238	0.0029	5.565e-16	----	43.7	0.1494	22	29976613	+	NIPSNAP1	NM_003634	Body	chr22:29976920-29977216	N_Shore					22:29976337-29977462	Promoter_Associated
	cg26134665	-0.0263	0.0049	9.829e-08	-0.025	0.0041	1.06e-09	-0.0255	0.0032	5.575e-16	----	0	0.7547	16	31021544	-	STX1B	NM_052874	Body							16:31021108-31022608	Unclassified_Cell_type_specific
	cg02149965	-0.0192	0.005	0.0001103	-0.0292	0.004	3.166e-13	-0.0253	0.0031	5.665e-16	----	0	0.4519	6	30883203	+	VARS2;VARS2;VARS2	NM_020442;NM_001167733;NM_001167734	Body;5'UTR;Body	chr6:30881533-30882296	S_Shore			TRUE		6:30883023-30883686	Promoter_Associated
	cg03577250	-0.028	0.005	1.486e-08	-0.0194	0.0033	2.499e-09	-0.022	0.0027	5.814e-16	----	75.7	0.006282	20	31261994	+	LOC284805	NR_026959	TSS1500					TRUE		20:31261731-31262997	Unclassified
	cg19695978	-0.0287	0.0054	1.363e-07	-0.0286	0.0047	8.251e-10	-0.0286	0.0035	5.889e-16	----	31.4	0.2239	15	70877381	-				chr15:70877380-70877958	Island			TRUE	15:68664435-68665003	15:70876822-70878328	Unclassified_Cell_type_specific	TRUE
	cg04625615	-0.026	0.0056	2.956e-06	-0.0305	0.0046	3.279e-11	-0.0287	0.0035	5.956e-16	----	0	0.6946	15	41788368	-	ITPKA	NM_002220	Body	chr15:41785616-41788539	Island				15:39572593-39575779
	cg03031932	-0.0136	0.0038	0.0003434	-0.0329	0.0041	9.859e-16	-0.0226	0.0028	6.054e-16	----	74.8	0.007679	16	81547138	-	CMIP;CMIP	NM_030629;NM_198390	Body;Body					TRUE
	cg25150721	-0.027	0.0054	5.649e-07	-0.026	0.0041	2.066e-10	-0.0264	0.0033	6.071e-16	----	41.9	0.1601	1	100826388	+	CDC14A;CDC14A;CDC14A	NM_003672;NM_033312;NM_033313	Body;Body;Body					TRUE
	cg06376426	-0.0344	0.0045	3.068e-14	-0.0155	0.0036	1.861e-05	-0.0229	0.0028	6.138e-16	----	76.5	0.005158	1	24648203	-	GRHL3;GRHL3;GRHL3	NM_198174;NM_198173;NM_021180	TSS1500;Body;TSS1500	chr1:24648202-24648985	Island					1:24647785-24649616	Unclassified	TRUE
	cg13348944	-0.0193	0.0057	0.0007501	-0.0368	0.0048	1.171e-14	-0.0296	0.0037	6.226e-16	----	56.2	0.07709	11	118047121	+	SCN2B	NM_004588	1stExon
	cg05302489	-0.0518	0.0065	1.178e-15	-0.0216	0.006	0.0003405	-0.0357	0.0044	6.338e-16	----	84.2	0.0002715	6	31760426	+	VARS	NM_006295	Body	chr6:31763240-31763905	N_Shelf
	cg19442470	-0.013	0.0029	6.186e-06	-0.0188	0.0027	6.966e-12	-0.016	0.002	6.449e-16	----	0	0.5066	8	27470225	-	CLU;CLU;CLU	NM_001171138;NM_001831;NM_203339	TSS1500;Body;TSS1500	chr8:27471954-27472523	N_Shore
	cg13425938	-0.0364	0.0069	1.132e-07	-0.0353	0.0058	1.15e-09	-0.0358	0.0044	6.869e-16	----	0	0.5023	9	139562397	+	EGFL7;EGFL7	NM_201446;NM_016215	5'UTR;5'UTR	chr9:139559804-139561005	S_Shore
	cg03281572	-0.0161	0.0029	3.171e-08	-0.0187	0.0032	3.552e-09	-0.0173	0.0021	7.14e-16	----	0	0.7326	10	114502318	+	VTI1A	NM_145206	Body					TRUE
	cg16624521	-0.0376	0.0069	4.728e-08	-0.0302	0.005	1.97e-09	-0.0328	0.0041	7.218e-16	----	59.4	0.06054	5	172064552	+				chr5:172068286-172069174	N_Shelf							TRUE
	cg23516824	-0.0182	0.0049	0.0001794	-0.0306	0.0041	1.348e-13	-0.0254	0.0031	7.258e-16	----	68.9	0.02168	5	76134399	+								TRUE
	cg01659184	-0.0224	0.0044	3.939e-07	-0.0298	0.0047	1.798e-10	-0.0259	0.0032	7.279e-16	----	0	0.4001	6	109127593	+								TRUE
	cg13729116	-0.0167	0.0037	6.337e-06	-0.0269	0.0039	3.687e-12	-0.0216	0.0027	7.304e-16	----	50.6	0.1081	4	1859262	-	LETM1	NM_012318	TSS1500	chr4:1857065-1858887	S_Shore					4:1859220-1859407	Promoter_Associated
	cg04973183	-0.0399	0.0066	1.685e-09	-0.0324	0.006	5.754e-08	-0.0358	0.0044	7.322e-16	----	0	0.5965	4	160118923	-								TRUE
	cg20372666	-0.0204	0.0039	1.502e-07	-0.0319	0.005	1.712e-10	-0.0247	0.0031	7.396e-16	----	37.7	0.1858	10	71149910	-	HK1;HK1;HK1;HK1;HK1	NM_033500;NM_000188;NM_033498;NM_033497;NM_033496	Body;Body;Body;Body;Body					TRUE				TRUE
	cg07705835	-0.0183	0.0038	1.669e-06	-0.0231	0.0035	5.788e-11	-0.0209	0.0026	7.434e-16	----	0	0.6784	3	9959128	+	IL17RC;IL17RC;IL17RC	NM_153460;NM_153461;NM_032732	Body;1stExon;Body	chr3:9956822-9957664	S_Shore
	cg01079060	-0.0346	0.0059	3.802e-09	-0.0304	0.0055	3.623e-08	-0.0324	0.004	8.299e-16	----	0	0.7113	7	139437439	+	HIPK2;HIPK2	NM_001113239;NM_022740	Body;Body					TRUE
	cg19719475	-0.0288	0.0048	1.565e-09	-0.0222	0.0041	5.799e-08	-0.025	0.0031	8.374e-16	----	0	0.6483	3	23849114	-	UBE2E1;UBE2E1	NM_003341;NM_182666	Body;Body	chr3:23847871-23848633	S_Shore					3:23848753-23849708	Promoter_Associated
	cg01894846	-0.0219	0.0042	1.353e-07	-0.0263	0.0043	9.209e-10	-0.0241	0.003	8.576e-16	----	0	0.8803	14	100752463	+				chr14:100751672-100752339	S_Shore					14:100751296-100752955	Promoter_Associated
	cg12400041	-0.0216	0.0038	1.872e-08	-0.026	0.0045	6.938e-09	-0.0234	0.0029	9.096e-16	----	26.2	0.2546	6	56709328	+	DST;DST;DST;DST	NM_001144770;NM_001144771;NM_183380;NM_001144769	Body;Body;TSS1500;Body	chr6:56708059-56709166	S_Shore
	cg26580095	-0.0236	0.0044	9.885e-08	-0.0232	0.0039	1.801e-09	-0.0234	0.0029	9.318e-16	----	43.1	0.1529	1	92545650	+	BTBD8	NM_183242	TSS1500	chr1:92545819-92546480	N_Shore					1:92545643-92546946	Promoter_Associated_Cell_type_specific
	cg01408363	-0.0108	0.0025	1.672e-05	-0.006	0.0009	2.298e-12	-0.0065	0.0008	9.555e-16	----	23.3	0.2714	12	125033903	+								TRUE	12:123599624-123600303			TRUE
	cg11630939	-0.0285	0.0066	1.758e-05	-0.0262	0.0039	1.094e-11	-0.0268	0.0033	9.662e-16	----	23.2	0.2717	17	7960449	-									17:7901096-7901208	17:7959558-7961376	Unclassified
	cg04622454	-0.0219	0.0046	1.744e-06	-0.0274	0.0042	7.86e-11	-0.0249	0.0031	1.023e-15	----	0	0.6108	9	140349128	-	NELF;NELF;NELF;NELF	NM_001130969;NM_015537;NM_001130971;NM_001130970	Body;Body;Body;Body	chr9:140349704-140349970	N_Shore					9:140348122-140349146	Unclassified
	cg19510472	-0.024	0.0045	9.595e-08	-0.028	0.0046	1.735e-09	-0.0259	0.0032	1.055e-15	----	0	0.6686	19	14142205	-	IL27RA	NM_004843	TSS200	chr19:14142398-14142977	N_Shore					19:14141765-14143437	Promoter_Associated
	cg27241845	-0.03	0.0057	1.849e-07	-0.0331	0.0054	1.015e-09	-0.0316	0.0039	1.055e-15	----	32.8	0.2156	2	233250370	-				chr2:233251361-233253414	N_Shore		RDMR		2:232958612-232959030			TRUE
	cg03329019	-0.0301	0.0061	9.693e-07	-0.0325	0.0051	2.05e-10	-0.0315	0.0039	1.058e-15	----	0	0.7318	1	221051117	-				chr1:221051966-221053673	N_Shore		RDMR		1:219117610-219117864
	cg05721773	-0.0118	0.0032	0.0002441	-0.0223	0.003	5.379e-14	-0.0175	0.0022	1.066e-15	----	58.4	0.0656	1	207083336	-	FAIM3;FAIM3;FAIM3	NM_001142473;NM_001142472;NM_005449	Body;Body;Body	chr1:207082693-207083202	S_Shore					1:207082025-207083441	Unclassified_Cell_type_specific	TRUE
	cg02540736	-0.0358	0.0057	2.436e-10	-0.0279	0.0056	5.278e-07	-0.0318	0.004	1.093e-15	----	0	0.4877	14	100774063	-	SLC25A29;MIR345	NM_001039355;NR_029906	TSS1500;TSS200	chr14:100771820-100773673	S_Shore
	cg04862321	-0.0261	0.0051	2.629e-07	-0.0299	0.0048	7.022e-10	-0.0281	0.0035	1.104e-15	----	0	0.933	6	30580928	-	PPP1R10	NM_002714	5'UTR	chr6:30584885-30585677	N_Shelf			TRUE
	cg02960948	-0.0201	0.0047	1.757e-05	-0.0294	0.0042	4.344e-12	-0.0252	0.0031	1.113e-15	----	0	0.3979	17	62656813	-	SMURF2	NM_022739	Body	chr17:62657409-62658858	N_Shore
	cg18064256	-0.0401	0.0068	2.936e-09	-0.024	0.0042	9.469e-09	-0.0285	0.0036	1.195e-15	----	79.9	0.001862	19	45905621	+	PPP1R13L;PPP1R13L	NM_001142502;NM_006663	5'UTR;5'UTR	chr19:45908140-45908466	N_Shelf					19:45905615-45905920	Unclassified	TRUE
	cg24867302	-0.0426	0.0059	7.397e-13	-0.0201	0.0043	2.726e-06	-0.0278	0.0035	1.197e-15	----	72.5	0.01229	4	55534703	+	KIT;KIT	NM_000222;NM_001093772	Body;Body					TRUE
	cg13672514	-0.0212	0.0051	3.216e-05	-0.0263	0.0038	5.784e-12	-0.0245	0.0031	1.223e-15	----	68.2	0.02395	12	123869502	-	SETD8	NM_020382	Body	chr12:123868267-123869381	S_Shore					12:123868104-123870474	Promoter_Associated
	cg22962923	-0.0198	0.0037	1.067e-07	-0.0212	0.0035	2.166e-09	-0.0205	0.0026	1.255e-15	----	0	0.7656	1	1839959	-				chr1:1839958-1840601	Island					1:1839786-1841459	Promoter_Associated
	cg13654836	-0.0184	0.0043	2.04e-05	-0.0321	0.0045	1.135e-12	-0.0249	0.0031	1.291e-15	----	47.5	0.1265	17	55365912	-	MSI2;MSI2	NM_138962;NM_170721	Body;Body					TRUE
	cg08005460	-0.023	0.0053	1.465e-05	-0.0286	0.0042	1.302e-11	-0.0264	0.0033	1.301e-15	----	0	0.7666	17	38473382	-	RARA;RARA;RARA	NM_001145302;NM_000964;NM_001145301	TSS1500;5'UTR;TSS1500	chr17:38474197-38474980	N_Shore			TRUE		17:38472852-38476047	Promoter_Associated
	cg15547825	-0.036	0.0071	3.503e-07	-0.033	0.0054	6.863e-10	-0.0341	0.0043	1.31e-15	----	19.2	0.294	16	85519178	+				chr16:85519109-85519357	Island				16:84076562-84076810
	cg10777461	-0.054	0.0081	2.49e-11	-0.026	0.0049	1.171e-07	-0.0336	0.0042	1.328e-15	----	82.9	0.0005544	1	10590481	-	PEX14	NM_004565	Body						1:10513054-10513262
	cg22079043	-0.0347	0.0058	2.391e-09	-0.0265	0.0049	6.008e-08	-0.0299	0.0037	1.358e-15	----	44.1	0.1467	11	1785631	+	CTSD;HCCA2	NM_001909;NM_053005	TSS1500;TSS200	chr11:1784805-1785553	S_Shore				11:1741393-1742327
	cg03224418	-0.0256	0.0051	5.035e-07	-0.0267	0.0043	5.2e-10	-0.0263	0.0033	1.361e-15	----	0	0.5358	20	62611858	+	SAMD10;PRPF6	NM_080621;NM_012469	TSS1500;TSS1500	chr20:62612300-62612787	N_Shore			TRUE		20:62610540-62612991	Promoter_Associated
	cg01753375	-0.0265	0.0049	6.903e-08	-0.0241	0.0041	3.635e-09	-0.0251	0.0031	1.403e-15	----	0	0.813	2	74607600	-	DCTN1;DCTN1	NM_004082;NM_001135040	TSS200;TSS200					TRUE		2:74607555-74607743	Unclassified_Cell_type_specific	TRUE
	cg15128226	-0.0297	0.0071	2.814e-05	-0.0364	0.0053	7.916e-12	-0.034	0.0043	1.409e-15	----	0	0.6015	4	123747672	-	FGF2	NM_002006	TSS200	chr4:123747740-123748980	N_Shore				4:123967060-123968430			TRUE
	cg19908207	-0.0219	0.005	1.321e-05	-0.0301	0.0044	1.037e-11	-0.0265	0.0033	1.418e-15	----	0	0.6309	5	137610645	-	GFRA3	NM_001496	TSS1500	chr5:137610105-137610311	S_Shore			TRUE		5:137609701-137610855	Unclassified_Cell_type_specific
	cg11409350	-0.0176	0.0043	4.154e-05	-0.0151	0.0022	6.401e-12	-0.0156	0.002	1.428e-15	----	56.1	0.07716	17	73126499	+	NT5C	NM_014595	3'UTR	chr17:73127196-73127995	N_Shore				17:70638074-70638601	17:73126076-73128779	Promoter_Associated
	cg16624069	-0.0237	0.0064	0.0002313	-0.0363	0.005	4.205e-13	-0.0315	0.0039	1.434e-15	----	30.4	0.2299	13	99630210	-	DOCK9;DOCK9;DOCK9;DOCK9;DOCK9;DOCK9	NM_015296;NM_001130050;NM_001130050;NM_001130049;NM_001130048;NM_001130048	Body;5'UTR;1stExon;Body;5'UTR;1stExon					TRUE		13:99630180-99630217	Unclassified_Cell_type_specific	TRUE
	cg11065015	-0.0146	0.0028	2.397e-07	-0.0189	0.0031	7.592e-10	-0.0166	0.0021	1.595e-15	----	66	0.03171	20	327170	-	NRSN2	NM_024958	TSS200	chr20:327376-328977	N_Shore
	cg19258882	-0.0201	0.0052	9.717e-05	-0.0265	0.0038	2.187e-12	-0.0243	0.003	1.622e-15	----	5	0.3678	12	56472805	+	ERBB3;ERBB3	NM_001982;NM_001005915	TSS1500;TSS1500	chr12:56472792-56474393	Island					12:56472390-56474357	Unclassified
	cg12186702	-0.0166	0.0045	0.000227	-0.0248	0.0034	5.776e-13	-0.0218	0.0027	1.645e-15	----	0.3	0.3904	19	17487908	+	PLVAP	NM_031310	1stExon	chr19:17487895-17488125	Island				19:17348766-17349550
	cg09496748	-0.0205	0.0059	0.0004874	-0.0347	0.0047	1.315e-13	-0.0291	0.0037	1.689e-15	----	34.6	0.2047	2	198029215	-	ANKRD44	NM_153697	Body	chr2:198029068-198029438	Island			TRUE	2:197737203-197737644
	cg13705284	-0.0202	0.0046	1.137e-05	-0.0341	0.0049	3.496e-12	-0.0267	0.0034	1.704e-15	----	43.2	0.1521	3	58523313	+	ACOX2	NM_003500	TSS1500
	cg18115658	-0.0204	0.0043	2.115e-06	-0.0257	0.004	1.07e-10	-0.0233	0.0029	1.737e-15	----	0	0.4045	5	138720490	+	SLC23A1;SLC23A1	NM_005847;NM_152685	TSS1500;TSS1500							5:138720352-138721361	Promoter_Associated_Cell_type_specific	TRUE
	cg05749493	-0.0326	0.0066	9.186e-07	-0.0337	0.0054	3.724e-10	-0.0333	0.0042	1.749e-15	----	7.3	0.3568	20	3149278	+	ProSAPiP1	NM_014731	TSS200	chr20:3148649-3149060	S_Shore			TRUE		20:3148652-3149288	Unclassified_Cell_type_specific
	cg17004733	-0.0141	0.0039	0.0002749	-0.0303	0.004	1.991e-14	-0.0221	0.0028	1.836e-15	----	77.6	0.003878	1	55682652	-				chr1:55680465-55681708	S_Shore		RDMR			1:55682605-55682854	Unclassified_Cell_type_specific
	cg18914962	-0.0213	0.0049	1.475e-05	-0.0268	0.004	1.803e-11	-0.0246	0.0031	1.863e-15	----	0	0.4921	6	136914796	-	MAP3K5	NM_005923	Body					TRUE
	cg15441416	-0.0157	0.0045	0.0004479	-0.0141	0.002	9.51e-13	-0.0144	0.0018	1.912e-15	----	36.8	0.1913	19	54972047	+	LENG8	NM_052925	Body	chr19:54971878-54972090	Island				19:59663762-59664545	19:54971904-54972090	Gene_Associated_Cell_type_specific
	cg20100049	-0.0177	0.0048	0.0002162	-0.0254	0.0036	9.059e-13	-0.0227	0.0029	1.998e-15	----	19.4	0.2931	11	67979188	-	SUV420H1;SUV420H1	NM_017635;NM_016028	5'UTR;5'UTR	chr11:67980011-67982068	N_Shore				11:67735641-67735963	11:67978656-67980724	Promoter_Associated
	cg22455720	-0.0377	0.0062	1.252e-09	-0.0276	0.0052	1.395e-07	-0.0318	0.004	2.017e-15	----	31.5	0.2235	17	80725109	-	TBCD	NM_005993	Body						17:78318350-78318408	17:80724064-80725340	Gene_Associated	TRUE
	cg21829328	-0.0209	0.0046	6.906e-06	-0.0321	0.0048	1.387e-11	-0.0264	0.0033	2.04e-15	----	9.6	0.3452	22	24188134	-				chr22:24191547-24191985	N_Shelf			TRUE		22:24188026-24188189	Unclassified_Cell_type_specific
	cg20722590	-0.0226	0.0057	6.261e-05	-0.0316	0.0045	3.253e-12	-0.0281	0.0035	2.045e-15	----	24.6	0.2635	16	58061473	-	MMP15	NM_002428	Body	chr16:58059380-58061477	Island				16:56616818-56618978
	cg06669752	-0.0409	0.007	4.814e-09	-0.0314	0.0058	4.662e-08	-0.0353	0.0044	2.054e-15	----	46.1	0.1345	5	138534431	-	SIL1;SIL1	NM_001037633;NM_022464	TSS1500;TSS1500	chr5:138533870-138534113	S_Shore					5:138533001-138534582	Promoter_Associated
	cg24403338	-0.0276	0.0062	7.165e-06	-0.028	0.0043	5.917e-11	-0.0279	0.0035	2.073e-15	----	30.3	0.2307	20	31366437	-	DNMT3B;DNMT3B;DNMT3B;DNMT3B	NM_175849;NM_006892;NM_175850;NM_175848	5'UTR;5'UTR;TSS1500;5'UTR							20:31365642-31367246	Unclassified	TRUE
	cg06477069	-0.0212	0.0051	3.316e-05	-0.0301	0.0044	5.515e-12	-0.0263	0.0033	2.099e-15	----	0	0.3919	20	35493378	+	C20orf117	NM_080627	TSS1500	chr20:35491001-35492805	S_Shore
	cg26927807	-0.0198	0.004	7.299e-07	-0.0232	0.0037	4.888e-10	-0.0216	0.0027	2.211e-15	----	0	0.6733	19	2016532	+	BTBD2	NM_017797	TSS1500
	cg07869023	-0.0491	0.0073	2.142e-11	-0.0231	0.0044	1.818e-07	-0.03	0.0038	2.219e-15	----	73.3	0.01046	20	17212376	+	PCSK2	NM_002594	Body	chr20:17208550-17208756	S_Shelf
	cg20295214	-0.0154	0.0031	5.195e-07	-0.0265	0.0041	7.448e-11	-0.0195	0.0025	2.235e-15	----	40.1	0.1711	1	206226794	-	AVPR1B	NM_000707	Body	chr1:206223537-206224028	S_Shelf
	cg00285343	-0.0274	0.0052	1.101e-07	-0.0332	0.0056	2.972e-09	-0.03	0.0038	2.275e-15	----	17.9	0.3014	7	41733356	+	LOC285954;LOC285954;INHBA	NR_027119;NR_027118;NM_002192	TSS200;TSS200;Body							7:41732612-41733461	Unclassified
	cg24803517	-0.0538	0.0077	3.889e-12	-0.0295	0.0065	6.49e-06	-0.0396	0.005	2.302e-15	----	56.3	0.07629	5	94621517	-	MCTP1	NM_024717	TSS1500	chr5:94619459-94621121	S_Shore
	cg07057831	-0.0261	0.0052	5.212e-07	-0.0241	0.0039	8.458e-10	-0.0248	0.0031	2.368e-15	----	66	0.03172	12	131323042	-	STX2;STX2	NM_001980;NM_194356	Body;Body	chr12:131323203-131323959	N_Shore				12:129888902-129889912	12:131322496-131325034	Promoter_Associated
	cg02727079	-0.0261	0.006	1.495e-05	-0.0454	0.0065	3.093e-12	-0.035	0.0044	2.493e-15	----	74.1	0.008941	6	17986167	-	KIF13A;KIF13A;KIF13A;KIF13A	NM_022113;NM_001105567;NM_001105568;NM_001105566	Body;Body;Body;Body	chr6:17987415-17988405	N_Shore
	cg10456541	-0.0237	0.005	2.091e-06	-0.0251	0.004	2.367e-10	-0.0246	0.0031	2.54e-15	----	0	0.8377	2	8721512	-				chr2:8723855-8724093	N_Shelf					2:8721258-8721513	Unclassified_Cell_type_specific
	cg21680729	-0.0167	0.0046	0.0003054	-0.0318	0.0043	1.037e-13	-0.0249	0.0031	2.57e-15	----	49.8	0.1125	17	17426422	-	PEMT;PEMT;PEMT	NM_148172;NM_148173;NM_007169	Body;Body;Body					TRUE
	cg12581691	-0.0105	0.003	0.0004248	-0.0293	0.0036	4.115e-16	-0.0182	0.0023	2.582e-15	----	85.9	8.956e-05	17	17642247	+	RAI1	NM_030665	5'UTR					TRUE				TRUE
	cg09537533	-0.018	0.004	7.627e-06	-0.0253	0.0038	2.919e-11	-0.0219	0.0028	2.646e-15	----	0	0.5021	20	592957	+				chr20:590222-591222	S_Shore		RDMR
	cg19510626	-0.025	0.0059	2.027e-05	-0.0315	0.0047	1.887e-11	-0.029	0.0037	2.686e-15	----	33.5	0.2112	1	113934971	+	MAGI3;MAGI3	NM_152900;NM_001142782	Body;Body	chr1:113932580-113934070	S_Shore		RDMR
	cg19623054	-0.0388	0.0104	0.0001888	-0.0455	0.0065	2.782e-12	-0.0436	0.0055	2.701e-15	----	58	0.06725	2	16085728	+	MYCN	NM_005378	Body	chr2:16079801-16083032	S_Shelf				2:16003179-16003527
	cg00127150	-0.0159	0.0044	0.0002594	-0.0307	0.0041	1.111e-13	-0.0237	0.003	2.717e-15	----	51.4	0.1035	22	22862144	-	ZNF280B	NM_080764	5'UTR	chr22:22862623-22863220	N_Shore
	cg05242915	-0.0376	0.0068	3.043e-08	-0.0259	0.0044	5.986e-09	-0.0294	0.0037	2.76e-15	----	70.2	0.01805	19	1263080	+				chr19:1260264-1261334	S_Shore		DMR
	cg13279476	-0.0197	0.0046	1.836e-05	-0.0248	0.0037	2.169e-11	-0.0228	0.0029	2.812e-15	----	74.2	0.008805	3	15372965	+	SH3BP5;SH3BP5	NM_004844;NM_001018009	Body;5'UTR	chr3:15373314-15374209	N_Shore					3:15372866-15374668	Promoter_Associated_Cell_type_specific
	cg25966016	-0.0202	0.0047	1.459e-05	-0.028	0.0042	1.847e-11	-0.0246	0.0031	2.851e-15	----	57.2	0.0718	10	134353618	+	INPP5A	NM_005539	Body	chr10:134350302-134351119	S_Shelf			TRUE		10:134352924-134353672	Promoter_Associated_Cell_type_specific	TRUE
	cg23781334	-0.0213	0.0051	3.368e-05	-0.0111	0.0016	2.839e-12	-0.0119	0.0015	2.861e-15	----	53.1	0.09379	4	1772062	-				chr4:1772006-1772265	Island				4:1741807-1742048
	cg13370427	-0.0217	0.0047	4.397e-06	-0.022	0.0034	1.32e-10	-0.0219	0.0028	2.864e-15	----	3.9	0.3732	22	40743980	+	ADSL;ADSL	NM_001123378;NM_000026	Body;Body	chr22:40742403-40742944	S_Shore		RDMR			22:40743583-40744441	Promoter_Associated
	cg07123182	-0.0135	0.0029	3.228e-06	-0.0166	0.0026	1.289e-10	-0.0152	0.0019	2.878e-15	----	72.7	0.01181	11	2722391	+	KCNQ1OT1;KCNQ1;KCNQ1	NR_002728;NM_000218;NM_181798	TSS1500;Body;Body	chr11:2720410-2722087	S_Shore
	cg21227253	-0.0227	0.0047	1.187e-06	-0.0235	0.0038	4.838e-10	-0.0232	0.0029	2.916e-15	----	0	0.8734	14	86050984	+	FLRT2	NM_013231	5'UTR					TRUE
	cg18133072	-0.0138	0.0032	1.603e-05	-0.0221	0.0032	7.217e-12	-0.0179	0.0023	3.006e-15	----	19.9	0.2902	1	28287782	+	XKR8	NM_018053	Body	chr1:28286019-28286838	S_Shore					1:28287754-28288358	Promoter_Associated	TRUE
	cg23998749	-0.0258	0.0041	3.966e-10	-0.0211	0.0043	1.113e-06	-0.0235	0.003	3.053e-15	----	0	0.7634	1	154968781	+				chr1:154971870-154972404	N_Shelf
	cg15038286	-0.0447	0.0077	5.107e-09	-0.0288	0.0052	2.575e-08	-0.0338	0.0043	3.117e-15	----	53.7	0.09024	3	128200723	-	GATA2;GATA2;GATA2	NM_001145661;NM_032638;NM_001145662	Body;Body;Body					TRUE	3:129683381-129683496	3:128200624-128200928	Gene_Associated_Cell_type_specific	TRUE
	cg27565899	-0.0158	0.0036	1.432e-05	-0.0199	0.003	3.164e-11	-0.0182	0.0023	3.188e-15	----	46	0.1355	1	110166664	-	AMPD2;AMPD2;AMPD2	NM_139156;NM_004037;NM_203404	Body;Body;TSS1500	chr1:110162464-110162716	S_Shelf					1:110166153-110166793	Promoter_Associated
	cg17852932	-0.0258	0.0046	2.352e-08	-0.0218	0.0039	2.088e-08	-0.0234	0.003	3.211e-15	----	43	0.1536	5	131596064	-	PDLIM4;PDLIM4	NM_003687;NM_001131027	Body;Body	chr5:131593039-131593813	S_Shelf			TRUE
	cg00263619	-0.019	0.0041	2.914e-06	-0.0309	0.0047	3.349e-11	-0.0242	0.0031	3.241e-15	----	23.5	0.2702	12	94727462	+	CCDC41;CCDC41	NM_001042399;NM_016122	Body;Body					TRUE
	cg26316599	-0.0233	0.0041	1.164e-08	-0.0202	0.0037	4.639e-08	-0.0216	0.0027	3.299e-15	----	0	0.7899	5	172456055	+	ATP6V0E1	NM_003945	3'UTR					TRUE
	cg21231302	-0.0239	0.0054	1.032e-05	-0.0283	0.0043	5.591e-11	-0.0266	0.0034	3.414e-15	----	0	0.4879	9	140116093	-	RNF208	NM_031297	TSS1500	chr9:140115986-140118466	Island				9:139235914-139238287
	cg05168015	-0.0227	0.0064	0.0004233	-0.0367	0.0051	4.224e-13	-0.0313	0.004	3.433e-15	----	20.7	0.2858	5	171880461	+	SH3PXD2B	NM_001017995	Body	chr5:171881182-171881547	N_Shore							TRUE
	cg06925984	-0.0314	0.0066	1.747e-06	-0.0157	0.0024	2.973e-11	-0.0175	0.0022	3.468e-15	----	82.9	0.0005333	17	77767242	+				chr17:77763364-77767356	Island				17:75381777-75382150
	cg23651356	-0.0278	0.0044	3.116e-10	-0.0188	0.0038	6.517e-07	-0.0226	0.0029	3.473e-15	----	0	0.4717	6	153452954	-	RGS17	NM_012419	TSS1500	chr6:153450992-153452792	S_Shore
	cg19998073	-0.0186	0.0046	5.667e-05	-0.0272	0.0039	4.84e-12	-0.0236	0.003	3.488e-15	----	0	0.5605	14	89078443	+	ZC3H14;ZC3H14;ZC3H14;ZC3H14;ZC3H14;ZC3H14	NM_001160103;NM_024824;NM_001160104;NM_207661;NM_207662;NM_207660	3'UTR;3'UTR;3'UTR;3'UTR;3'UTR;3'UTR
	cg24650940	-0.0192	0.0045	1.932e-05	-0.0199	0.003	3.783e-11	-0.0197	0.0025	3.498e-15	----	0.9	0.3876	5	123988226	-	ZNF608	NM_020747	Body	chr5:123987398-123987748	S_Shore		RDMR
	cg14322224	-0.0161	0.0046	0.0004361	-0.025	0.0035	5.751e-13	-0.0217	0.0028	3.601e-15	----	72.1	0.0132	1	85931226	-	DDAH1;DDAH1	NM_012137;NM_001134445	TSS1500;5'UTR	chr1:85929940-85931168	S_Shore
	cg21369812	-0.0147	0.004	0.000202	-0.0277	0.0038	2.449e-13	-0.0215	0.0027	3.674e-15	----	49.3	0.1159	10	73471699	-	C10orf105;C10orf105;CDH23	NM_001164375;NM_001168390;NM_022124	3'UTR;3'UTR;Body
	cg00537837	-0.0296	0.0065	4.644e-06	-0.0279	0.0044	1.579e-10	-0.0284	0.0036	3.692e-15	----	68.3	0.0237	16	85363209	-				chr16:85363116-85363360	Island			TRUE				TRUE
	cg03890167	-0.0294	0.0065	6.228e-06	-0.0291	0.0045	1.218e-10	-0.0292	0.0037	3.703e-15	----	0	0.6968	1	203242638	+				chr1:203242519-203242818	Island			TRUE	1:201508899-201509375	1:203241935-203242840	Promoter_Associated	TRUE
	cg16679302	-0.0089	0.0026	0.0006012	-0.0123	0.0017	8.474e-13	-0.0112	0.0014	3.887e-15	----	64.7	0.03684	16	85622276	+								TRUE	16:84179617-84179823
	cg02727423	-0.0196	0.005	7.756e-05	-0.0269	0.0039	5.688e-12	-0.0241	0.0031	4.006e-15	----	68.5	0.02317	14	100258973	+	EML1;EML1	NM_004434;NM_001008707	TSS1500;TSS1500	chr14:100259160-100259542	N_Shore			TRUE		14:100258851-100260555	Unclassified
	cg26553501	-0.0406	0.0082	8.018e-07	-0.0254	0.004	2.451e-10	-0.0283	0.0036	4.026e-15	----	14.9	0.3176	1	2145276	-				chr1:2144199-2144497	S_Shore			TRUE	1:2135010-2135193	1:2143659-2145688	Promoter_Associated
	cg07922154	-0.0305	0.0054	1.696e-08	-0.0269	0.0049	4.246e-08	-0.0285	0.0036	4.204e-15	----	12.7	0.3291	14	68087339	+	ARG2	NM_001172	Body	chr14:68086277-68086957	S_Shore
	cg02000253	-0.0269	0.0068	7.83e-05	-0.0345	0.005	8.078e-12	-0.0318	0.0041	4.298e-15	----	0	0.7345	19	13107687	+	NFIX	NM_002501	Body	chr19:13106817-13107688	Island
	cg26047066	-0.0147	0.0043	0.0005581	-0.0125	0.0018	1.65e-12	-0.0128	0.0016	4.359e-15	----	39.7	0.1737	1	221069136	-				chr1:221068782-221069159	Island		RDMR		1:219135406-219135851
	cg12473797	-0.0347	0.0064	4.633e-08	-0.0311	0.0055	1.668e-08	-0.0327	0.0042	4.365e-15	----	0	0.9586	1	3036358	+	PRDM16;PRDM16	NM_022114;NM_199454	Body;Body	chr1:3038067-3038343	N_Shore					1:3036332-3036547	Unclassified_Cell_type_specific
	cg21422605	-0.0146	0.0034	1.553e-05	-0.0284	0.004	1.806e-12	-0.0203	0.0026	4.425e-15	----	62	0.04844	1	85313514	+	LPAR3	NM_012152	Body					TRUE
	cg05969378	-0.0224	0.0044	4.179e-07	-0.0251	0.0042	1.976e-09	-0.0238	0.003	4.636e-15	----	0	0.9762	1	167091161	-	DUSP27	NM_001080426	Body	chr1:167090575-167091010	S_Shore			TRUE				TRUE
	cg22496986	-0.018	0.0047	0.0001442	-0.0312	0.0044	8.499e-13	-0.0251	0.0032	4.682e-15	----	45.2	0.1403	17	3794573	-	CAMKK1;CAMKK1;CAMKK1	NM_172206;NM_172207;NM_032294	TSS1500;5'UTR;5'UTR	chr17:3795519-3796868	N_Shore			TRUE
	cg20165545	-0.0488	0.0097	4.684e-07	-0.0317	0.0051	5.7e-10	-0.0354	0.0045	4.717e-15	----	52.1	0.09954	1	3166599	+	PRDM16;PRDM16	NM_022114;NM_199454	Body;Body	chr1:3163969-3164643	S_Shore				1:3156401-3156573
	cg16905199	-0.0183	0.0041	6.294e-06	-0.0273	0.0041	4.559e-11	-0.0227	0.0029	4.76e-15	----	26.6	0.252	1	149676378	+				chr1:149671991-149673412	S_Shelf
	cg24137216	-0.0089	0.0025	0.0003426	-0.008	0.0011	3.13e-12	-0.0082	0.001	4.838e-15	----	49.1	0.1166	8	145020381	+	PLEC1;PLEC1;MIR661;PLEC1;PLEC1;PLEC1	NM_000445;NM_201378;NR_030383;NM_201381;NM_201379;NM_201380	Body;Body;TSS1500;TSS1500;Body;Body	chr8:145017868-145018444	S_Shore			TRUE
	cg09965085	-0.0286	0.0051	1.997e-08	-0.022	0.004	2.75e-08	-0.0245	0.0031	4.871e-15	----	28.4	0.2419	16	85519176	+				chr16:85519109-85519357	Island				16:84076562-84076810
	cg13633560	-0.0269	0.0063	1.892e-05	-0.0315	0.0048	4.756e-11	-0.0298	0.0038	5.073e-15	----	16.2	0.3106	11	76380921	+	LRRC32;LRRC32;LRRC32	NM_001128922;NM_005512;NM_005512	5'UTR;1stExon;5'UTR	chr11:76381449-76382295	N_Shore							TRUE
	cg18204200	-0.0237	0.0045	1.289e-07	-0.0255	0.0044	7.412e-09	-0.0246	0.0031	5.08e-15	----	0	0.4794	14	67999431	-	PLEKHH1	NM_020715	TSS1500	chr14:67999568-68000440	N_Shore					14:67999374-67999507	Unclassified_Cell_type_specific
	cg16419724	-0.028	0.0078	0.0003544	-0.0428	0.006	1.071e-12	-0.0374	0.0048	5.1e-15	----	40.2	0.1706	5	68711519	+	MARVELD2;MARVELD2	NM_001038603;NM_144724	5'UTR;5'UTR	chr5:68710807-68711520	Island		RDMR	TRUE	5:68746509-68747489	5:68710594-68712104	Unclassified_Cell_type_specific	TRUE
	cg11300777	-0.0147	0.0034	1.849e-05	-0.0223	0.0033	1.627e-11	-0.0187	0.0024	5.119e-15	----	0	0.4588	13	109568637	-	MYO16	NM_015011	Body					TRUE		13:109568136-109568683	Unclassified
	cg24110540	-0.0331	0.0059	2.029e-08	-0.0302	0.0055	4.607e-08	-0.0315	0.004	5.126e-15	---?	0	0.6483	7	37274621	-	ELMO1	NM_014800	Body					TRUE		7:37274447-37274903	Unclassified_Cell_type_specific
	cg22825202	-0.019	0.0038	7.594e-07	-0.0194	0.0032	1.35e-09	-0.0192	0.0025	5.185e-15	----	0	0.4171	14	77767650	-	POMT2	NM_013382	Body							14:77766810-77768259	Unclassified	TRUE
	cg04688330	-0.0207	0.0041	4.718e-07	-0.0176	0.0029	1.804e-09	-0.0187	0.0024	5.2e-15	----	24	0.267	10	105451802	-	SH3PXD2A	NM_014631	Body	chr10:105452338-105453230	N_Shore		CDMR	TRUE				TRUE
	cg01942816	-0.0215	0.0042	3.329e-07	-0.0179	0.003	2.415e-09	-0.0191	0.0024	5.211e-15	----	31	0.226	7	5535463	+	MIR589;FBXL18	NR_030318;NM_024963	Body;Body	chr7:5534384-5534766	S_Shore				7:5501812-5502241
	cg19873536	-0.032	0.0076	2.524e-05	-0.0426	0.0064	2.501e-11	-0.0382	0.0049	5.326e-15	----	27.8	0.2453	10	116475283	-								TRUE
	cg16634404	-0.0174	0.0041	1.901e-05	-0.0247	0.0037	2.448e-11	-0.0214	0.0027	5.386e-15	----	0	0.6156	6	33161438	+	COL11A2;RXRB;COL11A2;COL11A2;COL11A2	NM_080679;NM_021976;NM_001163771;NM_080681;NM_080680	TSS1500;3'UTR;TSS1500;TSS1500;TSS1500	chr6:33159991-33160263	S_Shore							TRUE
	cg11915444	-0.0182	0.005	0.0002584	-0.038	0.0051	9.208e-14	-0.0278	0.0036	5.423e-15	----	64.8	0.03654	2	12237012	-								TRUE
	cg14986357	-0.015	0.0022	9.419e-12	-0.0078	0.0017	3.93e-06	-0.0105	0.0013	5.449e-15	----	65.3	0.03427	1	44888866	+	RNF220	NM_018150	Body					TRUE
	cg25947970	-0.0153	0.0046	0.0007608	-0.0329	0.0043	3.363e-14	-0.0245	0.0031	5.536e-15	----	68.1	0.02435	3	186220484	+								TRUE
	cg27034466	-0.0333	0.0053	2.418e-10	-0.0223	0.0046	1.319e-06	-0.0271	0.0035	5.563e-15	----	48.1	0.1227	8	11760342	-				chr8:11759862-11760212	S_Shore			TRUE		8:11759579-11760421	Unclassified
	cg16746355	-0.0277	0.0056	6.023e-07	-0.0294	0.0049	1.783e-09	-0.0287	0.0037	5.569e-15	----	41.4	0.1632	14	65228827	+	SPTB	NM_001024858	Body					TRUE		14:65228656-65229198	Unclassified	TRUE
	cg04905079	-0.0274	0.005	3.765e-08	-0.0225	0.004	2.172e-08	-0.0244	0.0031	5.63e-15	----	0	0.5016	20	3149259	-	ProSAPiP1	NM_014731	TSS200	chr20:3148649-3149060	S_Shore			TRUE		20:3148652-3149288	Unclassified_Cell_type_specific	TRUE
	cg05875982	-0.0198	0.0045	1.121e-05	-0.0261	0.004	5.966e-11	-0.0233	0.003	5.644e-15	----	75.2	0.006984	17	74537284	-	PRCD	NM_001077620	Body	chr17:74533281-74534566	S_Shelf			TRUE		17:74536659-74537379	Unclassified_Cell_type_specific
	cg16572910	-0.0246	0.0043	1.19e-08	-0.0199	0.0037	6.489e-08	-0.0219	0.0028	5.653e-15	----	31	0.2263	1	43880657	+										1:43880265-43881214	Gene_Associated	TRUE
	cg14526039	-0.0122	0.0034	0.0003645	-0.0206	0.0029	5.815e-13	-0.0171	0.0022	5.677e-15	----	19.3	0.2939	3	49210221	-	KLHDC8B	NM_173546	Body	chr3:49208629-49209196	S_Shore			TRUE		3:49210221-49210424	Unclassified_Cell_type_specific
	cg04726374	-0.0289	0.0059	9.61e-07	-0.0339	0.0055	1.014e-09	-0.0315	0.004	5.942e-15	----	0	0.5131	17	40554519	+	PTRF	NM_012232	3'UTR	chr17:40556632-40557537	N_Shelf			TRUE
	cg03178042	-0.0237	0.0063	0.0001632	-0.034	0.0049	3.538e-12	-0.0302	0.0039	5.994e-15	----	20.6	0.2865	16	68544012	-				chr16:68543925-68544303	Island				16:67101500-67101854	16:68543572-68545045	Unclassified	TRUE
	cg21606956	-0.0098	0.0027	0.0002406	-0.0239	0.0031	1.359e-14	-0.0158	0.002	6.037e-15	----	75.9	0.006055	1	184211934	-								TRUE
	cg03359540	-0.0393	0.007	1.559e-08	-0.0296	0.0054	4.134e-08	-0.0332	0.0043	6.204e-15	----	26.4	0.2536	6	2750213	-	MYLK4	NM_001012418	5'UTR							6:2749914-2750563	Unclassified
	cg06171971	-0.0189	0.0053	0.0003734	-0.0312	0.0044	7.768e-13	-0.0263	0.0034	6.364e-15	----	16.8	0.3071	3	45948591	-								TRUE		3:45948011-45948960	Unclassified_Cell_type_specific	TRUE
	cg20029201	-0.0348	0.0066	1.096e-07	-0.0362	0.0063	1.157e-08	-0.0355	0.0046	6.544e-15	----	0	0.4566	11	118781813	+	BCL9L	NM_182557	TSS1500	chr11:118781060-118781732	S_Shore							TRUE
	cg26132737	-0.0327	0.008	4.78e-05	-0.0418	0.0062	1.999e-11	-0.0384	0.0049	6.606e-15	----	0	0.6089	2	198029141	-	ANKRD44	NM_153697	Body	chr2:198029068-198029438	Island			TRUE	2:197737203-197737644
	cg27615095	-0.0113	0.0025	5.965e-06	-0.0163	0.0025	8.741e-11	-0.0138	0.0018	7.212e-15	----	19.2	0.2942	12	63049980	+	PPM1H	NM_020700	Body					TRUE
	cg24371574	-0.0261	0.006	1.432e-05	-0.0382	0.0058	3.616e-11	-0.0324	0.0042	7.294e-15	----	36	0.1961	1	230428167	-								TRUE
	cg14099685	-0.0115	0.0032	0.0002703	-0.0187	0.0026	1.29e-12	-0.0157	0.002	7.316e-15	----	43.5	0.1505	11	47546068	-	CUGBP1	NM_006560	5'UTR					TRUE		11:47545062-47546460	Promoter_Associated
	cg21552014	-0.0172	0.0043	6.373e-05	-0.0344	0.0048	6.938e-13	-0.0249	0.0032	7.357e-15	----	57.7	0.06885	3	146026497	-								TRUE
	cg05267118	-0.0215	0.0044	1.276e-06	-0.022	0.0036	1.154e-09	-0.0218	0.0028	7.368e-15	----	0	0.6593	11	2907884	-	CDKN1C;CDKN1C;CDKN1C	NM_000076;NM_001122631;NM_001122630	TSS1500;TSS1500;TSS1500	chr11:2905023-2907024	S_Shore
	cg13480898	-0.0159	0.0039	3.978e-05	-0.0281	0.004	3.544e-12	-0.0217	0.0028	7.533e-15	----	60.5	0.05512	19	10195914	-	C19orf66	NM_018381	TSS1500	chr19:10196696-10197857	N_Shore					19:10195889-10196300	Unclassified_Cell_type_specific
	cg11942936	-0.0199	0.0052	0.0001425	-0.0257	0.0038	7.851e-12	-0.0237	0.0031	7.57e-15	----	0	0.6247	10	77169689	+				chr10:77155128-77169600	S_Shore		RDMR			10:77168798-77169714	Unclassified
	cg03143849	-0.0228	0.005	4.65e-06	-0.0279	0.0044	2.477e-10	-0.0256	0.0033	7.603e-15	----	0	0.4996	11	2904951	-	CDKN1C;CDKN1C;CDKN1C	NM_001122630;NM_000076;NM_001122631	3'UTR;3'UTR;3'UTR	chr11:2905023-2907024	N_Shore
	cg25424279	-0.0185	0.0046	6.188e-05	-0.0272	0.004	9.361e-12	-0.0235	0.003	7.623e-15	----	13.5	0.3252	11	65683543	+				chr11:65685100-65685364	N_Shore		RDMR	TRUE				TRUE
	cg12924654	-0.016	0.0043	0.0001648	-0.0318	0.0044	3.524e-13	-0.0237	0.003	7.664e-15	----	58.6	0.06423	7	138348384	-	SVOPL;SVOPL	NM_001139456;NM_174959	Body;5'UTR	chr7:138348962-138349444	N_Shore
	cg09747445	-0.0194	0.0056	0.000487	-0.0368	0.005	2.51e-13	-0.029	0.0037	7.88e-15	----	68.7	0.02252	15	70387268	-	TLE3;TLE3;TLE3	NM_001105192;NM_020908;NM_005078	Body;Body;Body	chr15:70387929-70393206	N_Shore
	cg23693485	-0.0204	0.0041	8.068e-07	-0.0229	0.0038	1.77e-09	-0.0217	0.0028	7.895e-15	----	0	0.5106	6	13381043	-	GFOD1	NM_018988	Body					TRUE
	cg14522767	-0.0246	0.0043	1.015e-08	-0.0176	0.0033	6.621e-08	-0.0201	0.0026	8.165e-15	----	0	0.5401	9	127616124	-	WDR38	NM_001045476	Body	chr9:127615432-127615874	S_Shore					9:127614389-127616300	Promoter_Associated
	cg19325791	-0.034	0.005	6.573e-12	-0.0199	0.0048	3.258e-05	-0.0268	0.0034	8.41e-15	----	45.1	0.1409	17	46560683	+								TRUE				TRUE
	cg20801110	-0.0279	0.0062	6.055e-06	-0.0208	0.0033	1.724e-10	-0.0224	0.0029	8.528e-15	----	81.4	0.001086	15	75136007	-	ULK3	NM_001099436	TSS1500	chr15:75135186-75135905	S_Shore				15:72922240-72923061	15:75134611-75136084	Promoter_Associated
	cg20638525	-0.0167	0.0045	0.0001867	-0.0295	0.0041	1.084e-12	-0.0235	0.003	8.575e-15	----	55.8	0.07888	11	45043197	+								TRUE
	cg13961400	-0.0199	0.0038	1.756e-07	-0.0201	0.0035	9.73e-09	-0.02	0.0026	8.669e-15	----	0	0.7117	6	31657548	+	BAT5	NM_021160	Body							6:31656749-31658298	Gene_Associated
	cg00736984	-0.0206	0.0044	3.069e-06	-0.023	0.0037	5.389e-10	-0.022	0.0028	8.899e-15	----	0	0.7176	8	145028461	-	PLEC1;PLEC1;PLEC1	NM_201379;NM_000445;NM_201378	TSS1500;Body;Body	chr8:145027911-145028352	S_Shore
	cg26939946	-0.0239	0.0061	8.338e-05	-0.0268	0.004	2.21e-11	-0.0259	0.0033	9.031e-15	----	0	0.7253	17	19314395	+	RNF112	NM_007148	TSS200									TRUE
	cg12863565	-0.0351	0.007	5.136e-07	-0.0354	0.006	3.5e-09	-0.0353	0.0046	9.04e-15	----	0	0.6349	8	25902558	+	EBF2	NM_022659	TSS200	chr8:25900562-25905842	Island		CDMR	TRUE
	cg11316386	-0.0295	0.0065	5.996e-06	-0.0334	0.0053	2.795e-10	-0.0318	0.0041	9.063e-15	----	63.4	0.04215	1	247275808	-	C1orf229	NM_207401	TSS200	chr1:247274585-247275757	S_Shore			TRUE		1:247273921-247275897	Unclassified_Cell_type_specific
	cg05632420	-0.0323	0.006	7.957e-08	-0.0299	0.0053	2.163e-08	-0.031	0.004	9.151e-15	----	0	0.6358	7	130793732	-	MKLN1;FLJ43663	NM_001145354;NR_015431	TSS1500;TSS200	chr7:130794689-130795032	N_Shore
	cg04834097	-0.0204	0.0043	2.399e-06	-0.0204	0.0033	7.755e-10	-0.0204	0.0026	9.17e-15	----	4.9	0.3682	7	63774078	-	LOC728927	NM_001170905	5'UTR							7:63774065-63774850	Promoter_Associated	TRUE
	cg10788371	-0.0312	0.0069	7.08e-06	-0.0322	0.0051	2.715e-10	-0.0318	0.0041	9.352e-15	----	0	0.438	11	76381040	+	LRRC32;LRRC32;LRRC32	NM_001128922;NM_005512;NM_005512	5'UTR;1stExon;5'UTR	chr11:76381449-76382295	N_Shore	low-CpG:76058599-76058717						TRUE
	cg03995615	-0.0338	0.0055	1.046e-09	-0.0225	0.0045	4.899e-07	-0.0269	0.0035	9.401e-15	----	11.2	0.3367	5	36744219	-				chr5:36745331-36745582	N_Shore		RDMR			5:36743962-36744233	Unclassified_Cell_type_specific
	cg10198479	-0.0452	0.008	1.588e-08	-0.03	0.0054	3.453e-08	-0.0348	0.0045	9.973e-15	----	83.1	0.0004944	16	85268435	+				chr16:85269192-85269464	N_Shore				16:83825859-83826016
	cg24150385	-0.0208	0.0048	1.717e-05	-0.0368	0.0054	1.024e-11	-0.0279	0.0036	1.004e-14	----	46.3	0.1337	3	66543263	+	LRIG1	NM_015541	Body					TRUE
	cg04463638	-0.0246	0.0049	4.337e-07	-0.0266	0.0045	4.479e-09	-0.0257	0.0033	1.019e-14	----	17.9	0.3012	22	19512712	+	CLDN5;CLDN5;CLDN5;CLDN5	NM_001130861;NM_003277;NM_001130861;NM_003277	1stExon;1stExon;5'UTR;5'UTR	chr22:19510871-19512254	S_Shore
	cg12406027	-0.018	0.0039	5.018e-06	-0.0175	0.0028	4.151e-10	-0.0177	0.0023	1.019e-14	----	11.3	0.3365	19	39616818	+	PAK4;PAK4;PAK4;PAK4;PAK4	NM_005884;NM_001014832;NM_001014835;NM_001014831;NM_001014834	5'UTR;5'UTR;5'UTR;5'UTR;5'UTR	chr19:39616277-39616819	Island				19:44308019-44308944
	cg23295636	-0.0313	0.0058	6.711e-08	-0.0292	0.0053	2.914e-08	-0.0301	0.0039	1.032e-14	----	0	0.4174	12	54494573	+	FLJ12825;LOC100240734	NR_026655;NR_026657	Body;TSS1500
	cg01028796	-0.0391	0.0054	2.974e-13	-0.0186	0.0049	0.000141	-0.0279	0.0036	1.049e-14	----	64.6	0.03711	9	95525261	+	BICD2;BICD2	NM_015250;NM_001003800	Body;Body	chr9:95526459-95527825	N_Shore					9:95525053-95525403	Promoter_Associated
	cg00531137	-0.0355	0.0073	1.102e-06	-0.0354	0.0059	1.925e-09	-0.0355	0.0046	1.056e-14	----	53.8	0.09002	16	57643932	+								TRUE		16:57643436-57644235	Unclassified
	cg12877056	-0.0187	0.0037	3.645e-07	-0.0195	0.0034	5.687e-09	-0.0191	0.0025	1.06e-14	----	0	0.7249	2	239983744	-	HDAC4	NM_006037	Body						2:239648587-239648741
	cg02085953	-0.0171	0.0035	8.481e-07	-0.0184	0.0031	2.448e-09	-0.0178	0.0023	1.074e-14	----	0	0.9807	2	97202260	+	ARID5A	NM_212481	TSS1500	chr2:97202313-97203787	N_Shore					2:97202196-97202767	Promoter_Associated
	cg09510752	-0.0303	0.0072	2.329e-05	-0.0341	0.0053	8.968e-11	-0.0328	0.0042	1.079e-14	----	0	0.7663	5	134526173	+				chr5:134526927-134527419	N_Shore		CDMR		5:134554072-134554208
	cg06437922	-0.0211	0.0043	7.669e-07	-0.0246	0.0041	2.374e-09	-0.0229	0.003	1.087e-14	----	0	0.7773	1	226308360	+				chr1:226308959-226310476	N_Shore					1:226308309-226308444	Unclassified_Cell_type_specific
	cg04774505	-0.0155	0.0037	2.831e-05	-0.0276	0.004	6.74e-12	-0.021	0.0027	1.091e-14	----	46.7	0.1311	14	24549943	+	NRL	NM_006177	3'UTR	chr14:24550317-24551148	N_Shore							TRUE
	cg11386711	-0.034	0.0062	4.338e-08	-0.0264	0.0048	3.124e-08	-0.0292	0.0038	1.11e-14	----	0	0.7183	3	186651116	-	ST6GAL1;ST6GAL1	NM_173216;NM_173217	5'UTR;5'UTR	chr3:186648174-186649103	S_Shelf
	cg13054640	-0.0287	0.0055	1.663e-07	-0.0263	0.0046	1.247e-08	-0.0273	0.0035	1.113e-14	----	0	0.6778	6	30647148	-	KIAA1949;KIAA1949	NM_001134870;NM_133471	Body;Body							6:30646694-30647418	Promoter_Associated	TRUE
	cg00241281	-0.0371	0.0053	2.011e-12	-0.019	0.0046	4.049e-05	-0.0269	0.0035	1.114e-14	----	74.1	0.008878	14	105779794	-	PACS2;PACS2	NM_015197;NM_001100913	TSS1500;TSS1500	chr14:105780339-105782027	N_Shore				14:104850839-104851060
	cg20071744	-0.0235	0.0065	0.000273	-0.0178	0.0026	6.696e-12	-0.0186	0.0024	1.115e-14	----	84.6	0.0002219	8	141057329	+	TRAPPC9;TRAPPC9	NM_001160372;NM_031466	Body;Body	chr8:141057284-141057521	Island				8:141126511-141126703			TRUE
	cg03572680	-0.0185	0.0036	2.887e-07	-0.0219	0.0038	6.116e-09	-0.0201	0.0026	1.116e-14	----	0	0.7733	11	124768554	-	ROBO4	NM_019055	TSS1500							11:124767845-124769815	Unclassified_Cell_type_specific	TRUE
	cg07556261	-0.0177	0.0036	6.958e-07	-0.0187	0.0032	3.153e-09	-0.0182	0.0024	1.12e-14	----	0	0.9226	20	35484900	+	C20orf117;C20orf117	NM_080627;NM_199181	Body;5'UTR					TRUE		20:35484547-35485875	Unclassified_Cell_type_specific	TRUE
	cg14818621	-0.0134	0.0037	0.0003379	-0.0289	0.0039	1.164e-13	-0.0208	0.0027	1.138e-14	----	65	0.03568	17	75598365	-								TRUE		17:75598330-75598428	Unclassified_Cell_type_specific	TRUE
	cg15297650	-0.0226	0.0045	6.178e-07	-0.0208	0.0035	3.509e-09	-0.0215	0.0028	1.143e-14	----	0	0.7727	2	135477056	-	TMEM163	NM_030923	TSS1500	chr2:135475698-135476993	S_Shore				2:135191717-135193606
	cg04791601	-0.0205	0.0042	9.445e-07	-0.0237	0.004	2.122e-09	-0.0222	0.0029	1.162e-14	----	0	0.54	1	204159016	-				chr1:204159598-204159833	N_Shore			TRUE
	cg22861286	-0.0222	0.0055	5.121e-05	-0.0336	0.005	1.474e-11	-0.0285	0.0037	1.163e-14	----	25.5	0.2588	1	54757003	+	SSBP3;SSBP3;SSBP3	NM_001009955;NM_018070;NM_145716	Body;Body;Body							1:54756991-54757105	Promoter_Associated
	cg17415650	-0.0191	0.0039	7.452e-07	-0.0232	0.0039	2.41e-09	-0.0211	0.0027	1.185e-14	----	0	0.7896	12	113370524	-								TRUE
	cg05713486	-0.035	0.0058	1.644e-09	-0.0229	0.0045	3.618e-07	-0.0275	0.0036	1.205e-14	----	83.5	0.0003963	11	2441896	-	TRPM5	NM_014555	Body	chr11:2442070-2442402	N_Shore			TRUE	11:2398018-2398955	11:2441695-2442516	Unclassified
	cg11466832	-0.0212	0.0042	5.117e-07	-0.0262	0.0044	3.4e-09	-0.0236	0.0031	1.237e-14	----	0	0.6502	2	11885560	-	LPIN1	NM_145693	TSS1500	chr2:11886249-11887207	N_Shore			TRUE		2:11884075-11886107	Unclassified
	cg05000772	-0.0207	0.004	3.166e-07	-0.0216	0.0037	7.897e-09	-0.0212	0.0027	1.275e-14	----	0	0.7464	17	48194500	+	SAMD14	NM_174920	Body	chr17:48194634-48195085	N_Shore							TRUE
	cg17695841	-0.0272	0.0054	4.065e-07	-0.0254	0.0044	6.081e-09	-0.0261	0.0034	1.288e-14	----	0	0.7742	11	45825485	+	SLC35C1;SLC35C1;SLC35C1	NM_001145266;NM_018389;NM_001145265	TSS200;TSS1500;TSS200	chr11:45825615-45826872	N_Shore				11:45782021-45783553
	cg06627334	-0.0243	0.0049	7.594e-07	-0.02	0.0034	2.672e-09	-0.0214	0.0028	1.318e-14	----	0	0.8595	5	141339748	+	PCDH12	NM_016580	TSS1500					TRUE		5:141339595-141339883	Unclassified
	cg23384027	-0.0285	0.0047	1.762e-09	-0.0184	0.0036	3.455e-07	-0.0221	0.0029	1.321e-14	----	41.2	0.1645	12	54688344	+	NFE2;NFE2	NM_001136023;NM_006163	Body;Body							12:54687649-54689089	Promoter_Associated	TRUE
	cg15056348	-0.0178	0.004	8.706e-06	-0.0236	0.0037	1.789e-10	-0.0209	0.0027	1.329e-14	----	0	0.6076	10	134350107	-	INPP5A	NM_005539	TSS1500	chr10:134350302-134351119	N_Shore					10:134350087-134351822	Promoter_Associated
	cg17330252	-0.0249	0.0046	7.566e-08	-0.0266	0.0048	3.394e-08	-0.0257	0.0033	1.343e-14	----	0	0.9898	12	69809627	+								TRUE		12:69808606-69810501	Unclassified	TRUE
	cg05720226	-0.0143	0.0037	9.535e-05	-0.0267	0.0038	1.888e-12	-0.0203	0.0026	1.344e-14	----	46.8	0.1308	7	116786597	+	ST7;ST7;ST7OT2	NM_018412;NM_021908;NR_002331	Body;Body;TSS1500
	cg07621224	-0.0193	0.0045	2.097e-05	-0.0253	0.0039	8.421e-11	-0.0228	0.003	1.385e-14	----	34.8	0.2033	7	50355506	+	IKZF1	NM_006060	5'UTR					TRUE		7:50355497-50355573	Unclassified_Cell_type_specific
	cg25736663	-0.0227	0.0045	5.893e-07	-0.0251	0.0043	4.368e-09	-0.024	0.0031	1.393e-14	----	0	0.9151	1	234350875	+	SLC35F3	NM_173508	Body	chr1:234349884-234350471	S_Shore
	cg17516571	-0.0219	0.0049	6.746e-06	-0.03	0.0047	2.088e-10	-0.0261	0.0034	1.408e-14	----	0	0.6768	8	49584227	+								TRUE
	cg12408494	-0.0192	0.0052	0.0002443	-0.0315	0.0045	2.669e-12	-0.0263	0.0034	1.411e-14	----	60.6	0.05448	3	171757077	+	FNDC3B;FNDC3B	NM_022763;NM_001135095	TSS1500;TSS1500	chr3:171757493-171758724	N_Shore					3:171756881-171758808	Promoter_Associated
	cg12371924	-0.0231	0.0062	0.0002019	-0.0408	0.0058	1.751e-12	-0.0326	0.0042	1.433e-14	----	36.4	0.1936	12	25102469	+	BCAT1	NM_005504	TSS200	chr12:25101607-25102073	S_Shore					12:25101345-25102494	Promoter_Associated
	cg26476156	-0.0236	0.005	2.526e-06	-0.0276	0.0045	9.762e-10	-0.0258	0.0034	1.443e-14	----	71.4	0.01474	10	46090807	-	MARCH8;MARCH8	NM_001002265;NM_145021	TSS1500;TSS1500	chr10:46089871-46090462	S_Shore					10:46089551-46090924	Promoter_Associated
	cg11697038	-0.0295	0.0075	8.995e-05	-0.0401	0.006	1.914e-11	-0.036	0.0047	1.452e-14	----	67.7	0.02587	1	27931284	+	AHDC1	NM_001029882	TSS1500	chr1:27929705-27930866	S_Shore				1:27803737-27803945
	cg00988037	-0.0303	0.0063	1.465e-06	-0.0313	0.0052	1.995e-09	-0.0309	0.004	1.455e-14	----	0	0.4158	1	54869007	-	SSBP3;SSBP3;SSBP3	NM_001009955;NM_018070;NM_145716	Body;Body;Body	chr1:54870853-54872476	N_Shore		CDMR
	cg19542445	-0.017	0.0045	0.0001618	-0.0297	0.0042	2.371e-12	-0.0238	0.0031	1.456e-14	----	40.8	0.1672	12	2596220	-	CACNA1C;CACNA1C;CACNA1C;CACNA1C;CACNA1C;CACNA1C;CACNA1C;CACNA1C;CACNA1C;CACNA1C;CACNA1C;CACNA1C;CACNA1C;CACNA1C;CACNA1C;CACNA1C;CACNA1C;CACNA1C;CACNA1C;CACNA1C;CACNA1C;CACNA1C;CACNA1C	NM_001129844;NM_001129827;NM_001129839;NM_001129834;NM_001129841;NM_000719;NM_001129830;NM_001167625;NM_001129843;NM_001167624;NM_001129835;NM_001129837;NM_001167623;NM_001129840;NM_199460;NM_001129833;NM_001129832;NM_001129829;NM_001129846;NM_001129836;NM_001129838;NM_001129831;NM_001129842	Body;Body;Body;Body;Body;Body;Body;Body;Body;Body;Body;Body;Body;Body;Body;Body;Body;Body;Body;Body;Body;Body;Body					TRUE
	cg20512303	-0.0275	0.0056	1.04e-06	-0.028	0.0047	2.854e-09	-0.0278	0.0036	1.476e-14	----	0	0.7205	5	131592959	-	PDLIM4;PDLIM4	NM_001131027;NM_003687	TSS1500;TSS1500	chr5:131593039-131593813	N_Shore
	cg13494428	-0.0266	0.0056	2.181e-06	-0.0287	0.0047	1.323e-09	-0.0278	0.0036	1.477e-14	----	0	0.8452	1	19639494	-	AKR7A2;PQLC2;PQLC2;PQLC2	NM_003689;NM_001040126;NM_001040125;NM_017765	TSS1500;5'UTR;5'UTR;5'UTR	chr1:19638207-19639309	S_Shore
	cg09391066	-0.0286	0.0061	3.121e-06	-0.0263	0.0043	9.3e-10	-0.0271	0.0035	1.488e-14	----	31.6	0.2227	6	3163814	+				chr6:3162832-3163523	S_Shore					6:3162460-3163974	Unclassified
	cg18454133	-0.0309	0.005	5.863e-10	-0.0103	0.0017	2.038e-09	-0.0125	0.0016	1.492e-14	----	92.2	2.264e-08	14	23835870	+	EFS;EFS	NM_032459;NM_005864	TSS1500;TSS1500	chr14:23834435-23835947	Island				14:22904057-22905751
	cg05485853	-0.0278	0.0045	7.247e-10	-0.0164	0.0033	4.919e-07	-0.0204	0.0026	1.493e-14	----	53.9	0.08925	11	64612847	+	CDC42BPG	NM_017525	TSS1500	chr11:64611714-64612634	S_Shore					11:64610375-64613007	Promoter_Associated
	cg07045089	-0.0364	0.0062	3.426e-09	-0.0226	0.0043	1.535e-07	-0.0271	0.0035	1.496e-14	----	53.4	0.09229	1	3620218	-	TP73;TP73;TP73;TP73	NM_001126240;NM_005427;NM_001126242;NM_001126241	Body;Body;Body;Body	chr1:3623318-3623521	N_Shelf					1:3619980-3620274	Unclassified_Cell_type_specific	TRUE
	cg14992524	-0.0295	0.006	7.574e-07	-0.0272	0.0046	3.829e-09	-0.028	0.0036	1.52e-14	----	16	0.3119	8	10586135	-	SOX7	NM_031439	Body	chr8:10586613-10586886	N_Shore
	cg19852660	-0.0228	0.0053	1.62e-05	-0.0212	0.0033	1.946e-10	-0.0216	0.0028	1.543e-14	----	72.6	0.01203	11	2846681	+	KCNQ1;KCNQ1	NM_000218;NM_181798	Body;Body						11:2803217-2803348			TRUE
	cg09737078	-0.0193	0.0056	0.0006208	-0.0365	0.005	4.221e-13	-0.0288	0.0038	1.561e-14	----	43.9	0.1482	16	4366839	-				chr16:4366358-4366982	Island				16:4304694-4306864
	cg15826479	-0.0229	0.005	3.605e-06	-0.0225	0.0037	8.946e-10	-0.0227	0.003	1.576e-14	----	0	0.5778	17	78806493	-	RPTOR;RPTOR	NM_001163034;NM_020761	Body;Body				RDMR	TRUE		17:78806355-78807389	Promoter_Associated
	cg18096388	-0.0151	0.0034	1.042e-05	-0.021	0.0033	1.477e-10	-0.0182	0.0024	1.596e-14	----	41.6	0.162	2	242800973	+	PDCD1	NM_005018	1stExon	chr2:242799488-242799696	S_Shore							TRUE
	cg19689330	-0.0184	0.0041	8.068e-06	-0.0308	0.0047	5.72e-11	-0.0238	0.0031	1.618e-14	----	72.2	0.013	6	5512308	+	FARS2	NM_006567	Body					TRUE
	cg06537575	-0.0108	0.0029	0.0002371	-0.0251	0.0034	8.963e-14	-0.017	0.0022	1.625e-14	----	71.6	0.01428	7	138347530	-	SVOPL;SVOPL	NM_001139456;NM_174959	Body;Body	chr7:138348962-138349444	N_Shore		RDMR	TRUE
	cg00881300	-0.0195	0.0036	5.306e-08	-0.0194	0.0036	6.395e-08	-0.0195	0.0025	1.71e-14	----	0	0.6917	15	41219486	+				chr15:41217789-41223180	Island		RDMR	TRUE
	cg04911680	-0.0183	0.0042	1.589e-05	-0.0189	0.003	2.266e-10	-0.0187	0.0024	1.715e-14	----	46.5	0.1321	1	27895490	-	AHDC1	NM_001029882	5'UTR	chr1:27894927-27895524	Island					1:27894710-27895814	Promoter_Associated
	cg17952719	-0.0359	0.0067	8.03e-08	-0.0327	0.006	4.078e-08	-0.0341	0.0045	1.754e-14	----	44.3	0.1459	2	28612965	-				chr2:28612964-28616748	Island					2:28612648-28614902	Promoter_Associated
	cg06885782	-0.0318	0.0064	6.739e-07	-0.0316	0.0054	5.245e-09	-0.0317	0.0041	1.76e-14	----	0	0.7599	1	41248209	+	KCNQ4;KCNQ4	NM_172163;NM_004700	TSS1500;TSS1500	chr1:41249090-41250161	N_Shore
	cg02597894	-0.0165	0.0048	0.0006235	-0.0297	0.0041	7.587e-13	-0.0241	0.0031	1.767e-14	----	59.1	0.06214	6	31760796	-	VARS	NM_006295	Body	chr6:31763240-31763905	N_Shelf
	cg02141748	-0.026	0.0047	2.583e-08	-0.0269	0.0051	1.357e-07	-0.0264	0.0034	1.778e-14	----	0	0.8306	20	3149470	+	ProSAPiP1	NM_014731	TSS1500	chr20:3148649-3149060	S_Shore					20:3149463-3149647	Unclassified_Cell_type_specific	TRUE
	cg00630991	-0.0332	0.0069	1.788e-06	-0.0361	0.006	1.941e-09	-0.0348	0.0045	1.798e-14	----	26.3	0.2539	12	12252249	+	BCL2L14;BCL2L14;BCL2L14	NM_138723;NM_030766;NM_138722	3'UTR;3'UTR;3'UTR
	cg14076390	-0.0272	0.0049	3.141e-08	-0.0245	0.0046	1.053e-07	-0.0258	0.0034	1.81e-14	----	65.4	0.03404	17	34947837	-	DHRS11	NM_024308	TSS1500	chr17:34948053-34948902	N_Shore				17:32021950-32022974	17:34947790-34949581	Promoter_Associated
	cg24146125	-0.0433	0.0056	6.495e-15	-0.0159	0.0045	0.0003849	-0.0268	0.0035	1.881e-14	----	87.4	2.817e-05	6	30690376	+	TUBB	NM_178014	Body	chr6:30688624-30689530	S_Shore		RDMR			6:30690235-30690738	Promoter_Associated
	cg10922280	-0.0123	0.0035	0.0003811	-0.0237	0.0033	6.746e-13	-0.0183	0.0024	1.904e-14	----	66	0.0319	16	68034227	-	DPEP2	NM_022355	TSS1500					TRUE
	cg17611742	-0.0188	0.0047	5.281e-05	-0.0237	0.0036	5.624e-11	-0.0219	0.0029	1.93e-14	----	0	0.4896	1	197745238	-	DENND1B;DENND1B	NM_144977;NM_001142795	TSS1500;TSS1500	chr1:197743931-197744788	S_Shore			TRUE		1:197745048-197745377	Promoter_Associated
	cg19216211	-0.0299	0.0057	1.718e-07	-0.0269	0.0048	2.086e-08	-0.0282	0.0037	1.951e-14	----	16.4	0.3096	8	22455986	+	C8orf58	NM_001013842	TSS1500	chr8:22456091-22456508	N_Shore
	cg09648727	-0.0279	0.008	0.0004985	-0.0343	0.005	7.514e-12	-0.0325	0.0042	1.975e-14	----	59.1	0.06208	17	79361742	-				chr17:79360383-79361723	S_Shore			TRUE	17:76976181-76976338
	cg19233663	-0.0221	0.004	2.881e-08	-0.0182	0.0034	1.058e-07	-0.0199	0.0026	2.015e-14	----	35	0.2022	15	68156340	-				chr15:68155872-68156125	S_Shore			TRUE	15:65942772-65943395	15:68155181-68156660	Unclassified
	cg08924321	-0.0168	0.0042	6.405e-05	-0.0269	0.004	1.47e-11	-0.0221	0.0029	2.024e-14	----	47.8	0.1247	11	35663067	-								TRUE
	cg14321284	-0.0289	0.0056	2.845e-07	-0.0238	0.0042	1.1e-08	-0.0256	0.0033	2.047e-14	----	24.7	0.2629	9	137186149	-								TRUE	9:136325657-136326562
	cg17228560	-0.0408	0.0074	3.317e-08	-0.032	0.006	7.934e-08	-0.0355	0.0046	2.061e-14	----	72.4	0.01244	17	39993002	+	KLHL10;NT5C3L	NM_152467;NM_052935	TSS1500;TSS1500	chr17:39992021-39992627	S_Shore		DMR
	cg21922810	-0.029	0.0059	9.995e-07	-0.0301	0.0051	4.134e-09	-0.0296	0.0039	2.068e-14	----	8.1	0.3526	1	6669887	-				chr1:6672786-6675741	N_Shelf
	cg05147578	-0.0227	0.0048	1.909e-06	-0.0255	0.0043	1.997e-09	-0.0243	0.0032	2.074e-14	----	0	0.8969	22	18559240	+	PEX26;PEX26	NM_017929;NM_001127649	TSS1500;TSS1500	chr22:18560558-18561410	N_Shore					22:18558206-18559577	Promoter_Associated	TRUE
	cg13499923	-0.0213	0.0052	4.467e-05	-0.0393	0.0057	6.339e-12	-0.0294	0.0038	2.078e-14	----	58.2	0.06657	1	108594260	-								TRUE		1:108593907-108594288	Unclassified_Cell_type_specific
	cg01076459	-0.0191	0.0047	5.424e-05	-0.0277	0.0042	3.385e-11	-0.024	0.0031	2.163e-14	----	4.2	0.3716	17	2908230	+	RAP1GAP2;RAP1GAP2	NM_015085;NM_001100398	Body;Body					TRUE	17:2854906-2855120	17:2906861-2908415	Promoter_Associated
	cg03040622	-0.0215	0.0042	3.582e-07	-0.0222	0.0039	1.202e-08	-0.0219	0.0029	2.163e-14	----	0	0.8573	7	5536937	+	MIR589;FBXL18	NR_030318;NM_024963	TSS1500;Body	chr7:5539957-5541567	N_Shelf				7:5503439-5503563	7:5536936-5537515	Unclassified_Cell_type_specific
	cg25157472	-0.0181	0.0037	9.321e-07	-0.0204	0.0035	4.544e-09	-0.0193	0.0025	2.325e-14	----	0	0.9612	3	12996362	-	IQSEC1;IQSEC1	NM_001134382;NM_014869	Body;Body					TRUE		3:12996265-12996417	Unclassified_Cell_type_specific	TRUE
	cg14983777	-0.0372	0.0089	3.142e-05	-0.0376	0.0059	1.604e-10	-0.0375	0.0049	2.337e-14	----	0	0.4341	7	1052392	-	C7orf50;C7orf50;C7orf50	NM_001134395;NM_032350;NM_001134396	Body;Body;Body	chr7:1052387-1052736	Island				7:1018513-1019389
	cg24067118	-0.0404	0.0082	8.852e-07	-0.0372	0.0064	5.166e-09	-0.0384	0.005	2.374e-14	----	48.6	0.12	10	102806933	+				chr10:102807774-102808271	N_Shore		RDMR		10:102796791-102796924
	cg16393207	-0.025	0.0053	1.948e-06	-0.029	0.0048	2.154e-09	-0.0272	0.0036	2.399e-14	----	28.3	0.2423	11	75237739	-	GDPD5	NM_030792	TSS1500	chr11:75236189-75237781	Island				11:74915284-74915409
	cg06931612	-0.0149	0.0033	4.931e-06	-0.0149	0.0024	1.03e-09	-0.0149	0.002	2.451e-14	----	22	0.2788	1	856914	+				chr1:854765-854973	S_Shore				1:846386-846879	1:856041-856983	Unclassified
	cg21166916	-0.0225	0.0047	1.582e-06	-0.0218	0.0037	3.137e-09	-0.0221	0.0029	2.457e-14	----	0	0.7676	22	42316481	-				chr22:42315502-42316409	S_Shore					22:42316316-42316778	Unclassified_Cell_type_specific	TRUE
	cg24694246	-0.019	0.0041	4.253e-06	-0.012	0.0019	3.624e-10	-0.0133	0.0017	2.484e-14	----	42.2	0.1582	14	34529059	-				chr14:34529120-34529959	N_Shore			TRUE		14:34529026-34530004	Promoter_Associated
	cg27043786	-0.0274	0.0053	2.408e-07	-0.0212	0.0037	1.286e-08	-0.0233	0.0031	2.484e-14	----	0	0.5794	1	88928647	-				chr1:88928283-88928760	Island				1:88700872-88701348			TRUE
	cg13686739	-0.0141	0.0033	2.155e-05	-0.0205	0.0032	9.699e-11	-0.0175	0.0023	2.567e-14	----	37	0.1899	17	48211226	-	PPP1R9B	NM_032595	3'UTR	chr17:48206663-48207601	S_Shelf			TRUE
	cg26681847	-0.0163	0.0032	2.795e-07	-0.0174	0.0031	1.785e-08	-0.0169	0.0022	2.576e-14	----	0	0.9673	11	120208749	+	ARHGEF12	NM_015313	Body	chr11:120206460-120207649	S_Shore		RDMR			11:120208543-120208802	Unclassified_Cell_type_specific
	cg13850871	-0.0156	0.0039	5.016e-05	-0.0236	0.0036	3.477e-11	-0.0199	0.0026	2.589e-14	----	0	0.4804	9	139583773	+				chr9:139580969-139582615	S_Shore
	cg07567308	-0.0353	0.0061	5.66e-09	-0.0263	0.0052	5.056e-07	-0.0302	0.004	2.688e-14	----	48	0.1233	20	3149320	+	ProSAPiP1	NM_014731	TSS200	chr20:3148649-3149060	S_Shore			TRUE				TRUE
	cg06376402	-0.0199	0.0036	3.293e-08	-0.0326	0.0059	3.007e-08	-0.0234	0.0031	2.809e-14	----	39.2	0.1765	10	134404945	+	INPP5A	NM_005539	Body					TRUE	10:134254853-134254936			TRUE
	cg20131596	-0.0245	0.0053	4.45e-06	-0.0293	0.0048	1.044e-09	-0.0272	0.0036	2.831e-14	----	0	0.6883	5	102201128	+	PAM;PAM;PAM;PAM	NM_138821;NM_000919;NM_138766;NM_138822	TSS1500;TSS1500;TSS1500;TSS1500	chr5:102201583-102201912	N_Shore			TRUE
	cg22950598	-0.023	0.0057	5.424e-05	-0.0316	0.0048	5.786e-11	-0.028	0.0037	2.831e-14	----	0	0.6422	12	56139862	-	GDF11	NM_005811	Body	chr12:56136783-56137784	S_Shelf							TRUE
	cg15121420	-0.0224	0.0048	2.918e-06	-0.0205	0.0034	1.885e-09	-0.0211	0.0028	2.832e-14	----	45.5	0.1384	2	238490819	-	RAB17	NM_022449	Body					TRUE		2:238490196-238490845	Unclassified	TRUE
	cg15200445	-0.0214	0.0055	0.0001081	-0.0287	0.0043	3.506e-11	-0.0259	0.0034	2.924e-14	----	52.7	0.09622	19	3698926	-	PIP5K1C	NM_012398	Body	chr19:3699950-3700616	N_Shore	low-CpG:3649924-3649929		TRUE
	cg00288957	-0.0241	0.0048	6.167e-07	-0.03	0.0052	6.889e-09	-0.0268	0.0035	3.017e-14	----	0	0.49	15	65203541	-	ANKDD1A	NM_182703	TSS1500	chr15:65203730-65204392	N_Shore							TRUE
	cg04905829	-0.0286	0.0062	4.381e-06	-0.0301	0.005	1.457e-09	-0.0295	0.0039	3.134e-14	----	0	0.7381	12	58160911	-	CYP27B1;CYP27B1	NM_000785;NM_000785	5'UTR;1stExon	chr12:58158855-58160000	S_Shore							TRUE
	cg19699090	-0.0165	0.0046	0.0003285	-0.0272	0.0039	4.669e-12	-0.0227	0.003	3.184e-14	----	11.6	0.3346	6	36808894	-				chr6:36806881-36807217	S_Shore							TRUE
	cg08770647	-0.0141	0.0035	6.025e-05	-0.0184	0.0028	7.376e-11	-0.0167	0.0022	3.21e-14	----	58.3	0.06599	11	124768845	-	ROBO4	NM_019055	TSS1500							11:124767845-124769815	Unclassified_Cell_type_specific	TRUE
	cg08657654	-0.0385	0.0082	2.887e-06	-0.0427	0.0071	2.161e-09	-0.0409	0.0054	3.261e-14	----	0	0.6653	7	27138974	+				chr7:27135342-27136736	S_Shelf		RDMR
	cg13845561	-0.0174	0.0036	1.701e-06	-0.0225	0.0038	2.462e-09	-0.0199	0.0026	3.317e-14	----	31.8	0.2216	9	71631514	-				chr9:71628407-71628907	S_Shelf			TRUE
	cg06856687	-0.0342	0.0065	1.377e-07	-0.0306	0.0056	4.415e-08	-0.0321	0.0042	3.331e-14	----	33.2	0.2133	20	44934509	+				chr20:44935932-44937310	N_Shore		RDMR
	cg15338967	-0.0141	0.004	0.0003758	-0.03	0.0041	4.102e-13	-0.0217	0.0029	3.347e-14	----	80.3	0.001611	13	49175326	+								TRUE
	cg14789645	-0.0204	0.0048	2.647e-05	-0.0201	0.0032	2.75e-10	-0.0202	0.0027	3.382e-14	----	0	0.9728	13	98794353	+	FARP1;FARP1	NM_005766;NM_001001715	TSS1500;TSS1500	chr13:98794398-98796241	N_Shore		RDMR
	cg17181255	-0.0081	0.0023	0.0005835	-0.0085	0.0013	1.387e-11	-0.0084	0.0011	3.396e-14	----	60.6	0.05473	12	6419412	-	PLEKHG6;PLEKHG6	NM_001144856;NM_018173	TSS1500;TSS200	chr12:6419603-6420024	N_Shore					12:6419335-6420291	Unclassified_Cell_type_specific	TRUE
	cg07589968	-0.0213	0.0039	6.288e-08	-0.0182	0.0034	9.244e-08	-0.0195	0.0026	3.457e-14	----	0	0.4028	20	43729910	+	KCNS1	NM_002251	TSS200	chr20:43729515-43729791	S_Shore		DMR					TRUE
	cg12927277	-0.0217	0.0048	5.737e-06	-0.0234	0.0038	1.232e-09	-0.0227	0.003	3.516e-14	----	0	0.456	2	238509162	-								TRUE				TRUE
	cg01782486	-0.0204	0.0037	4.077e-08	-0.0215	0.0041	1.706e-07	-0.0209	0.0028	3.537e-14	----	0	0.984	1	154986512	+	ZBTB7B	NM_015872	5'UTR	chr1:154989749-154990234	N_Shelf					1:154986090-154986631	Promoter_Associated_Cell_type_specific
	cg09027133	-0.028	0.0058	1.218e-06	-0.0312	0.0054	5.529e-09	-0.0297	0.0039	3.609e-14	----	75.4	0.006715	1	25945042	+	MAN1C1	NM_020379	Body	chr1:25942661-25943191	S_Shore		RDMR
	cg20237610	-0.0341	0.009	0.0001599	-0.0348	0.0053	5.159e-11	-0.0346	0.0046	3.622e-14	----	23.2	0.2719	6	129203887	+	LAMA2;LAMA2	NM_001079823;NM_000426	TSS1500;TSS1500					TRUE
	cg23718736	-0.0325	0.0054	1.557e-09	-0.0223	0.0047	1.704e-06	-0.0267	0.0035	3.688e-14	----	27	0.2497	18	6413908	-	L3MBTL4	NM_173464	5'UTR	chr18:6413959-6414873	N_Shore							TRUE
	cg13058819	-0.0389	0.0078	5.122e-07	-0.0323	0.0057	1.146e-08	-0.0346	0.0046	3.7e-14	----	0	0.7094	1	234350834	-	SLC35F3	NM_173508	Body	chr1:234349884-234350471	S_Shore
	cg20438663	-0.0191	0.0048	7.699e-05	-0.026	0.004	5.796e-11	-0.0232	0.0031	3.711e-14	----	2	0.3825	12	49213081	+	CACNB3	NM_000725	Body	chr12:49212162-49212642	S_Shore		RDMR			12:49211518-49213860	Unclassified
	cg08545213	-0.0139	0.0029	1.879e-06	-0.0277	0.0043	1.063e-10	-0.0182	0.0024	3.721e-14	----	66.9	0.02844	3	37959356	+	CTDSPL;CTDSPL	NM_005808;NM_001008392	Body;Body					TRUE
	cg06808571	-0.0245	0.0046	1.033e-07	-0.0217	0.004	6.664e-08	-0.0229	0.003	3.817e-14	----	3.5	0.3749	7	150642256	-	KCNH2;KCNH2	NM_172057;NM_000238	3'UTR;3'UTR	chr7:150644455-150644767	N_Shelf
	cg16355231	-0.0396	0.0075	1.542e-07	-0.0325	0.0059	3.784e-08	-0.0352	0.0047	3.833e-14	----	0	0.737	1	2344979	-	PEX10;PEX10	NM_002617;NM_153818	TSS1500;TSS1500	chr1:2345891-2346156	N_Shore
	cg05418765	-0.0269	0.0066	4.676e-05	-0.0274	0.0043	1.796e-10	-0.0273	0.0036	3.842e-14	----	0	0.9297	11	46271147	-								TRUE
	cg03329539	-0.0224	0.005	8.103e-06	-0.0287	0.0046	6.43e-10	-0.0258	0.0034	3.848e-14	----	0	0.787	2	233283329	+				chr2:233283397-233285959	N_Shore
	cg05898524	-0.023	0.0052	8.214e-06	-0.0294	0.0048	6.522e-10	-0.0264	0.0035	3.912e-14	----	45.5	0.1384	1	156083276	-	LMNA;LMNA;LMNA	NM_170708;NM_005572;NM_170707	TSS1500;TSS1500;TSS1500	chr1:156084486-156085097	N_Shore
	cg25152404	-0.0275	0.0053	1.919e-07	-0.0228	0.0041	3.205e-08	-0.0246	0.0032	3.94e-14	----	0	0.4235	1	225999183	+	EPHX1	NM_001136018	5'UTR	chr1:225997646-225998233	S_Shore			TRUE		1:225999090-225999968	Unclassified
	cg09719269	-0.0265	0.0066	6.572e-05	-0.0337	0.0052	9.177e-11	-0.0309	0.0041	3.957e-14	----	0	0.8098	12	125033803	-								TRUE	12:123599624-123600303			TRUE
	cg01490733	-0.023	0.0043	8.659e-08	-0.0186	0.0034	6.803e-08	-0.0203	0.0027	4.076e-14	----	22.3	0.2771	1	2247066	-				chr1:2245714-2247086	Island					1:2246625-2247403	Unclassified
	cg25694915	-0.0229	0.0052	1.018e-05	-0.0276	0.0045	6.625e-10	-0.0256	0.0034	4.083e-14	----	43.3	0.1519	2	169658981	-	NOSTRIN;NOSTRIN;NOSTRIN;NOSTRIN	NM_001171631;NM_052946;NM_001171632;NM_001039724	5'UTR;TSS200;TSS200;TSS200					TRUE
	cg06825512	-0.0361	0.007	2.868e-07	-0.0339	0.0061	2.828e-08	-0.0348	0.0046	4.138e-14	----	24.6	0.264	18	10453969	+	APCDD1	NM_153000	TSS1500	chr18:10454082-10454296	N_Shore		RDMR		18:10443763-10445606			TRUE
	cg14571710	-0.0195	0.0039	6.761e-07	-0.0186	0.0033	1.224e-08	-0.019	0.0025	4.142e-14	----	0	0.9055	6	30655896	+	KIAA1949;NRM;KIAA1949	NM_001134870;NM_007243;NM_133471	TSS1500;3'UTR;TSS1500	chr6:30654392-30654934	S_Shore					6:30655477-30656126	Promoter_Associated
	cg26335760	-0.016	0.0041	0.0001109	-0.0276	0.0041	1.084e-11	-0.0219	0.0029	4.255e-14	----	30.1	0.2315	3	133606960	+	RAB6B	NM_016577	Body					TRUE
	cg20811236	-0.0395	0.0085	3.264e-06	-0.0326	0.0054	2.125e-09	-0.0346	0.0046	4.268e-14	----	65.7	0.03276	18	46501400	+				chr18:46501624-46502976	N_Shore		DMR		18:44755333-44755488
	cg03159676	-0.0362	0.0075	1.58e-06	-0.0378	0.0065	5.635e-09	-0.0371	0.0049	4.406e-14	----	0	0.5734	16	85600536	+									16:84157503-84158319
	cg24683623	-0.029	0.0054	6.417e-08	-0.0257	0.0049	1.242e-07	-0.0272	0.0036	4.408e-14	----	0	0.7215	4	123747447	+	FGF2	NM_002006	TSS1500	chr4:123747740-123748980	N_Shore					4:123747288-123747526	Unclassified_Cell_type_specific	TRUE
	cg20782724	-0.0284	0.0048	2.381e-09	-0.019	0.0039	1.15e-06	-0.0227	0.003	4.461e-14	----	0	0.4273	7	47518657	-	TNS3	NM_022748	5'UTR					TRUE
	cg12260435	-0.021	0.0046	5.18e-06	-0.0215	0.0036	1.859e-09	-0.0213	0.0028	4.639e-14	----	0	0.6627	2	202484156	-	ALS2CR11;ALS2CR11;ALS2CR11;ALS2CR11	NM_001168216;NM_001168221;NM_001168217;NM_152525	TSS1500;TSS1500;TSS1500;TSS1500	chr2:202483584-202483957	S_Shore			TRUE
	cg00549412	-0.0339	0.0066	2.421e-07	-0.027	0.0049	2.751e-08	-0.0294	0.0039	4.77e-14	----	0	0.5248	21	43933482	+	SLC37A1	NM_018964	5'UTR	chr21:43933589-43934832	N_Shore				21:42806487-42807901	21:43933463-43934833	Promoter_Associated_Cell_type_specific	TRUE
	cg17516330	-0.0209	0.0057	0.0002587	-0.032	0.0047	1.414e-11	-0.0275	0.0037	4.857e-14	----	1.8	0.3833	15	74494781	-	STRA6;STRA6;STRA6;STRA6;STRA6	NM_001142617;NM_001142618;NM_001142619;NM_022369;NM_001142620	5'UTR;5'UTR;5'UTR;5'UTR;5'UTR			low-CpG:72281833-72282584		TRUE				TRUE
	cg03430597	-0.0195	0.0046	1.967e-05	-0.031	0.0048	1.233e-10	-0.025	0.0033	5.224e-14	----	23.2	0.2719	9	137660514	-	COL5A1	NM_000093	Body	chr9:137660513-137660742	Island			TRUE
	cg25608626	-0.0215	0.0048	8.047e-06	-0.0282	0.0046	8.262e-10	-0.025	0.0033	5.244e-14	----	0	0.7247	11	117362843	+	DSCAML1	NM_020693	Body					TRUE
	cg26361535	-0.0266	0.0073	0.0002458	-0.042	0.0062	1.366e-11	-0.0355	0.0047	5.453e-14	----	49	0.1172	8	144576604	+	ZC3H3	NM_015117	Body					TRUE				TRUE
	cg05773108	-0.0204	0.0048	2.187e-05	-0.0261	0.0042	3.55e-10	-0.0236	0.0031	5.464e-14	----	0	0.8471	16	85520007	+				chr16:85519109-85519357	S_Shore				16:84077447-84077949
	cg17220161	-0.0388	0.0079	1.077e-06	-0.0357	0.0062	9.926e-09	-0.0369	0.0049	5.48e-14	----	0	0.5777	1	203242601	-				chr1:203242519-203242818	Island			TRUE	1:201508899-201509375	1:203241935-203242840	Promoter_Associated	TRUE
	cg00944421	-0.0391	0.0114	0.0006193	-0.0303	0.0045	1.662e-11	-0.0315	0.0042	5.499e-14	----	89.1	4.396e-06	16	68269483	+	ESRP2	NM_024939	Body	chr16:68269010-68272143	Island		RDMR		16:66826526-66829595
	cg04081402	-0.0106	0.0023	4.145e-06	-0.0125	0.0021	2.315e-09	-0.0117	0.0016	5.584e-14	----	0	0.7473	22	31003587	-	TCN2	NM_000355	Body
	cg13660719	-0.0311	0.0053	4.738e-09	-0.0195	0.0039	4.85e-07	-0.0236	0.0031	5.612e-14	----	60.1	0.05723	6	30852963	+	DDR1;DDR1	NM_013993;NM_001954	5'UTR;5'UTR	chr6:30852102-30852676	S_Shore
	cg12258344	-0.0132	0.0038	0.0005146	-0.0223	0.0032	4.724e-12	-0.0185	0.0025	5.633e-14	----	30	0.2322	2	47550528	-								TRUE		2:47550224-47551053	Unclassified
	cg18915128	-0.0245	0.0038	1.658e-10	-0.0138	0.0031	6.514e-06	-0.018	0.0024	5.755e-14	----	61.7	0.04978	17	26878963	-	UNC119;UNC119	NM_054035;NM_005148	Body;Body	chr17:26879239-26879787	N_Shore					17:26878594-26880320	Promoter_Associated
	cg19264571	-0.0259	0.0058	9.305e-06	-0.0302	0.005	1.135e-09	-0.0284	0.0038	5.858e-14	----	44	0.1474	18	10454085	+	APCDD1	NM_153000	TSS1500	chr18:10454082-10454296	Island		RDMR		18:10443763-10445606			TRUE
	cg14794655	-0.0241	0.0058	3.075e-05	-0.0324	0.0051	2.287e-10	-0.0288	0.0038	5.919e-14	----	0	0.4314	2	54558352	-	C2orf73	NM_001100396	Body	chr2:54557630-54558039	S_Shore					2:54557264-54558433	Promoter_Associated
	cg16637224	-0.0179	0.005	0.0003709	-0.0269	0.004	1.367e-11	-0.0234	0.0031	5.925e-14	----	0	0.4644	2	130538947	+								TRUE
	cg09735851	-0.021	0.0052	5.114e-05	-0.0222	0.0035	2.51e-10	-0.0218	0.0029	5.932e-14	----	61.7	0.04949	15	40615289	+				chr15:40615099-40616913	Island				15:38402436-38404205	15:40614181-40615842	Promoter_Associated
	cg06483432	-0.0375	0.0085	9.405e-06	-0.0407	0.0067	1.275e-09	-0.0395	0.0053	5.946e-14	----	34.2	0.2072	4	55523233	-	KIT;KIT	NM_000222;NM_001093772	TSS1500;TSS1500	chr4:55523409-55525297	N_Shore
	cg01687189	-0.0221	0.0053	3.224e-05	-0.0341	0.0053	1.086e-10	-0.0281	0.0037	6.004e-14	----	0	0.4102	12	102225365	-	GNPTAB	NM_024312	TSS1500	chr12:102224262-102224614	S_Shore					12:102223977-102225512	Promoter_Associated
	cg07180646	-0.0394	0.0078	4.909e-07	-0.0364	0.0065	2.386e-08	-0.0376	0.005	6.023e-14	----	62.8	0.04491	1	15481541	-	TMEM51;TMEM51;TMEM51;TMEM51	NM_001136218;NM_018022;NM_001136216;NM_001136217	5'UTR;5'UTR;5'UTR;5'UTR	chr1:15479219-15481471	S_Shore					1:15480736-15481597	Unclassified
	cg02801114	-0.0419	0.0077	4.664e-08	-0.0302	0.0057	1.206e-07	-0.0343	0.0046	6.037e-14	----	0	0.6101	6	125476162	+	TPD52L1;TPD52L1;TPD52L1;TPD52L1	NM_001003395;NM_003287;NM_001003397;NM_001003396	5'UTR;Body;Body;Body	chr6:125474804-125475722	S_Shore		RDMR		6:125517832-125517876	6:125474694-125476295	Unclassified
	cg13097993	-0.0422	0.0074	1.097e-08	-0.0259	0.005	2.048e-07	-0.0311	0.0041	6.144e-14	----	67.4	0.02657	14	51026600	+	ATL1;ATL1;ATL1	NM_015915;NM_001127713;NM_181598	TSS200;5'UTR;TSS200	chr14:51026872-51027570	N_Shore
	cg08271852	-0.0281	0.0056	4.603e-07	-0.0242	0.0043	2.36e-08	-0.0257	0.0034	6.286e-14	----	0	0.4734	5	123730618	-								TRUE
	cg14468090	-0.0179	0.0041	1.47e-05	-0.0259	0.0041	3.586e-10	-0.0219	0.0029	6.37e-14	----	0	0.5584	3	129032864	-				chr3:129033540-129035646	N_Shore					3:129031593-129033028	Promoter_Associated
	cg26902127	-0.0169	0.003	1.282e-08	-0.0043	0.0007	1.528e-10	-0.0049	0.0007	6.37e-14	----	85.3	0.0001374	16	88513285	+				chr16:88513273-88513514	Island				16:87039236-87040987
	cg20515423	-0.0265	0.0057	3.01e-06	-0.0384	0.0064	1.617e-09	-0.0318	0.0042	6.377e-14	----	0	0.4756	14	34385840	-								TRUE
	cg05778494	-0.023	0.0055	3.118e-05	-0.0303	0.0048	2.745e-10	-0.0272	0.0036	6.485e-14	----	0	0.8045	1	155165346	+				chr1:155163434-155163818	S_Shore					1:155165133-155165720	Unclassified_Cell_type_specific
	cg04427490	-0.0296	0.0056	1.495e-07	-0.0258	0.0048	7.782e-08	-0.0274	0.0037	6.593e-14	----	0	0.5849	19	708469	+	PALM;PALM	NM_001040134;NM_002579	TSS1500;TSS1500	chr19:708530-708742	N_Shore							TRUE
	cg24590353	-0.0283	0.0048	4.715e-09	-0.0211	0.0044	1.536e-06	-0.0243	0.0032	6.654e-14	----	0	0.3946	6	149295148	+	UST	NM_005715	Body					TRUE
	cg19578183	-0.0171	0.005	0.000679	-0.0321	0.0046	2.001e-12	-0.0253	0.0034	6.691e-14	----	42	0.1595	2	128991530	+				chr2:128990509-128991325	S_Shore					2:128990289-128991773	Promoter_Associated
	cg15871086	-0.0149	0.0039	0.0001046	-0.0289	0.0042	6.767e-12	-0.0213	0.0028	6.742e-14	----	53.7	0.09038	18	56526595	+				chr18:56530395-56531288	N_Shelf			TRUE
	cg15283950	-0.0284	0.006	1.972e-06	-0.0237	0.0041	5.637e-09	-0.0252	0.0034	6.749e-14	----	75.5	0.006617	11	10715217	-	MRVI1;MRVI1;MRVI1;MRVI1;MRVI1	NM_001100163;NM_001100163;NM_130385;NM_130385;NM_001100167	1stExon;5'UTR;1stExon;5'UTR;TSS200			low-CpG:10671608-10672092		TRUE
	cg23933044	-0.0227	0.0051	7.801e-06	-0.0249	0.0041	1.765e-09	-0.024	0.0032	6.908e-14	----	0	0.8629	5	37249909	-	C5orf42	NM_023073	TSS1500	chr5:37248983-37249783	S_Shore				5:37284767-37285696	5:37248966-37250132	Promoter_Associated_Cell_type_specific
	cg15892280	-0.0146	0.0036	5.591e-05	-0.0181	0.0028	2.081e-10	-0.0167	0.0022	7.067e-14	----	21.2	0.2829	21	40180000	+	ETS2	NM_005239	5'UTR	chr21:40177002-40178667	S_Shore					21:40179945-40180198	Promoter_Associated
	cg11835197	-0.0321	0.0055	4.808e-09	-0.0231	0.0048	1.385e-06	-0.027	0.0036	7.14e-14	----	0	0.6596	1	36038514	-	TFAP2E	NM_178548	TSS1500	chr1:36038927-36040051	N_Shore					1:36038329-36039236	Unclassified_Cell_type_specific
	cg14383815	-0.029	0.0049	4.072e-09	-0.0202	0.0042	1.367e-06	-0.0239	0.0032	7.168e-14	----	0	0.4535	8	6282955	+	MCPH1	NM_024596	Body					TRUE		8:6282739-6283171	Unclassified
	cg04942251	-0.0433	0.0071	8.94e-10	-0.0257	0.0054	2.269e-06	-0.0322	0.0043	7.203e-14	----	32	0.2202	11	63687247	+				chr11:63685489-63685968	S_Shore				11:63443730-63443865
	cg02980249	-0.0235	0.0054	1.506e-05	-0.0271	0.0044	8.903e-10	-0.0256	0.0034	7.215e-14	----	9.7	0.3448	6	31760762	-	VARS	NM_006295	Body	chr6:31763240-31763905	N_Shelf
	cg17094065	-0.0307	0.0062	7.303e-07	-0.0316	0.0056	2.027e-08	-0.0312	0.0042	7.277e-14	----	14.9	0.3173	12	53443584	+	TENC1;TENC1;TENC1	NM_170754;NM_198316;NM_015319	TSS1500;5'UTR;Body	chr12:53441384-53441706	S_Shore							TRUE
	cg06362985	-0.0345	0.0071	1.347e-06	-0.039	0.0068	1.023e-08	-0.0368	0.0049	7.445e-14	----	18.8	0.2964	12	70132208	-	RAB3IP;RAB3IP;RAB3IP;RAB3IP	NM_175623;NM_022456;NM_175625;NM_175624	TSS1500;TSS1500;TSS1500;TSS1500	chr12:70132340-70133559	N_Shore
	cg00290483	-0.033	0.0054	1.252e-09	-0.0222	0.0048	3.962e-06	-0.0269	0.0036	7.477e-14	----	0	0.501	17	71639029	-	SDK2	NM_001144952	Body	chr17:71639028-71641670	Island				17:69150624-69153694
	cg08268017	-0.0367	0.0069	1.133e-07	-0.0262	0.0048	6.084e-08	-0.0297	0.004	7.5e-14	----	37.1	0.1894	8	94712118	-	FAM92A1	NM_145269	TSS1500	chr8:94712366-94713345	N_Shore
	cg26403608	-0.0311	0.0064	1.421e-06	-0.0269	0.0047	9.458e-09	-0.0283	0.0038	7.539e-14	----	0	0.5916	17	2319719	-	LOC284009;METT10D	NR_028335;NM_024086	TSS1500;3'UTR							17:2319074-2320255	Unclassified
	cg05886321	-0.0166	0.0041	4.512e-05	-0.0223	0.0035	2.072e-10	-0.0199	0.0027	7.698e-14	----	0	0.4016	19	39369335	+	SIRT2;SIRT2;RINL	NM_012237;NM_030593;NM_198445	3'UTR;3'UTR;TSS1500							19:39368503-39369512	Promoter_Associated
	cg02016195	-0.0383	0.0082	2.612e-06	-0.0389	0.0067	6.116e-09	-0.0387	0.0052	7.715e-14	----	0	0.5242	9	132198822	-				chr9:132199361-132199984	N_Shore				9:131238643-131238698
	cg14481315	-0.0157	0.0042	0.0001864	-0.023	0.0035	3.893e-11	-0.02	0.0027	7.85e-14	----	35.5	0.1995	2	74227474	+				chr2:74229477-74229996	N_Shelf			TRUE
	cg16967830	-0.0139	0.0038	0.0002688	-0.0155	0.0024	6.528e-11	-0.015	0.002	8.012e-14	----	0	0.7072	15	27114748	+	GABRA5;GABRA5	NM_001165037;NM_000810	Body;Body	chr15:27112030-27113479	S_Shore		CDMR
	cg04396112	-0.04	0.0111	0.0003273	-0.0381	0.0058	5.772e-11	-0.0385	0.0052	8.101e-14	----	71.9	0.01361	7	2151007	-	MAD1L1;MAD1L1;MAD1L1	NM_003550;NM_001013837;NM_001013836	Body;Body;Body	chr7:2154677-2155252	N_Shelf				7:2116939-2117617
	cg22999864	-0.0223	0.0043	2.573e-07	-0.0253	0.0047	5.756e-08	-0.0237	0.0032	8.128e-14	----	0	0.9054	6	109118918	+								TRUE
	cg25414605	-0.0192	0.0039	7.006e-07	-0.0195	0.0035	2.442e-08	-0.0194	0.0026	8.37e-14	----	0	0.9424	11	67182672	+	ATPGD1;ATPGD1	NM_001166222;NM_020811	TSS1500;TSS1500	chr11:67182965-67183393	N_Shore					11:67182597-67182823	Unclassified_Cell_type_specific
	cg21534578	-0.0178	0.0043	3.017e-05	-0.0214	0.0034	4.896e-10	-0.02	0.0027	8.499e-14	----	0	0.7254	1	197745159	-	DENND1B;DENND1B	NM_144977;NM_001142795	TSS1500;TSS1500	chr1:197743931-197744788	S_Shore			TRUE		1:197745048-197745377	Promoter_Associated
	cg00236576	-0.0218	0.0048	5.965e-06	-0.0249	0.0042	2.678e-09	-0.0236	0.0032	8.597e-14	----	0	0.8828	17	81039406	+	METRNL	NM_001004431	Body	chr17:81036330-81039407	Island				17:78629632-78632696
	cg12619504	-0.0413	0.0065	1.671e-10	-0.0239	0.0055	1.29e-05	-0.0312	0.0042	8.78e-14	----	45.8	0.1363	5	179232533	-	SQSTM1;MGAT4B;SQSTM1	NM_001142299;NM_014275;NM_001142298	TSS1500;Body;TSS1500	chr5:179232532-179234595	Island
	cg05997793	-0.0174	0.0036	1.389e-06	-0.0224	0.0039	8.248e-09	-0.0197	0.0026	8.844e-14	----	0	0.7965	3	37901338	+				chr3:37901938-37904039	N_Shore
	cg00116430	-0.0373	0.0066	1.601e-08	-0.0252	0.005	3.801e-07	-0.0295	0.004	9.013e-14	----	65.4	0.03386	1	94188268	+								TRUE
	cg05727149	-0.0322	0.0057	1.561e-08	-0.0289	0.0059	1.117e-06	-0.0306	0.0041	9.223e-14	----	0	0.9597	16	75375801	-	CFDP1	NM_006324	Body					TRUE
	cg13741394	-0.0239	0.0051	3.097e-06	-0.0259	0.0045	6.176e-09	-0.0251	0.0034	9.599e-14	----	44.1	0.1467	18	43417389	-	SIGLEC15	NM_213602	Body	chr18:43417388-43419103	Island			TRUE	18:41671387-41671930
	cg07652237	-0.0321	0.0068	2.176e-06	-0.0313	0.0055	9.18e-09	-0.0316	0.0043	9.677e-14	----	0	0.6595	6	170125491	+	PHF10;PHF10	NM_018288;NM_133325	TSS1500;TSS1500						6:169867408-169867487			TRUE
	cg08311343	-0.0374	0.0076	8.207e-07	-0.037	0.0066	2.426e-08	-0.0372	0.005	9.7e-14	----	73.7	0.009767	7	92324861	-	CDK6;CDK6	NM_001259;NM_001145306	Body;Body					TRUE
	cg08709672	-0.015	0.0041	0.0002664	-0.0236	0.0035	2.417e-11	-0.02	0.0027	9.846e-14	----	25.2	0.2603	1	206224334	-	AVPR1B;AVPR1B	NM_000707;NM_000707	5'UTR;1stExon	chr1:206223537-206224028	S_Shore							TRUE
	cg07380540	-0.0177	0.0045	8.678e-05	-0.0239	0.0037	1.416e-10	-0.0214	0.0029	9.864e-14	----	0	0.41	1	1825861	+				chr1:1821405-1823272	S_Shelf					1:1825715-1825971	Unclassified_Cell_type_specific
	cg04724477	-0.023	0.0043	8.985e-08	-0.019	0.0036	1.784e-07	-0.0207	0.0028	1.021e-13	----	0	0.4348	8	124780013	+	FAM91A1	NM_144963	TSS1500	chr8:124780286-124781265	N_Shore					8:124779913-124781644	Promoter_Associated
	cg14069287	-0.025	0.005	5.001e-07	-0.0281	0.0051	3.838e-08	-0.0265	0.0036	1.032e-13	----	0	0.8333	4	169631613	+	PALLD;PALLD;PALLD	NM_016081;NM_001166109;NM_001166108	Body;Body;Body					TRUE		4:169631584-169631684	Unclassified_Cell_type_specific
	cg16725944	-0.0281	0.0046	9.055e-10	-0.0176	0.0039	4.994e-06	-0.0219	0.0029	1.041e-13	----	41.1	0.165	12	133215533	+	POLE	NM_006231	Body					TRUE		12:133215368-133215671	Gene_Associated	TRUE
	cg20012601	-0.0403	0.0078	2.001e-07	-0.0293	0.0054	5.253e-08	-0.0329	0.0044	1.041e-13	----	0	0.4632	4	141013584	-	MAML3	NM_018717	Body						4:141233034-141233175
	cg06530443	-0.0285	0.005	1.031e-08	-0.0242	0.0051	1.736e-06	-0.0264	0.0036	1.047e-13	----	0	0.8303	1	45975796	+	MMACHC	NM_015506	3'UTR
	cg26468891	-0.0256	0.0064	6.94e-05	-0.0287	0.0046	3.133e-10	-0.0276	0.0037	1.053e-13	----	26.4	0.2536	11	48077221	-	PTPRJ;PTPRJ	NM_002843;NM_001098503	Body;Body					TRUE		11:48076941-48077912	Promoter_Associated_Cell_type_specific
	cg25344672	-0.0225	0.0052	1.494e-05	-0.0292	0.0048	9.696e-10	-0.0261	0.0035	1.073e-13	----	54	0.08891	9	135285207	-	C9orf171	NM_207417	TSS1500	chr9:135285310-135285897	N_Shore					9:135285034-135286002	Unclassified_Cell_type_specific
	cg17221941	-0.0172	0.0036	2.021e-06	-0.0157	0.0027	1.043e-08	-0.0162	0.0022	1.077e-13	----	79.4	0.002239	1	10730684	+	CASZ1;CASZ1	NM_017766;NM_001079843	Body;Body							1:10730443-10730832	Unclassified_Cell_type_specific
	cg01108112	-0.0288	0.0043	1.264e-11	-0.0144	0.0036	6.18e-05	-0.0204	0.0027	1.086e-13	----	72.2	0.01302	9	139254189	-				chr9:139255523-139256012	N_Shore
	cg08926287	-0.0234	0.0056	2.594e-05	-0.0216	0.0035	8.792e-10	-0.0221	0.003	1.093e-13	----	31.1	0.2254	3	14443694	+	SLC6A6;SLC6A6;SLC6A6	NM_003043;NM_001134368;NM_001134367	TSS1500;TSS1500;TSS1500	chr3:14443629-14444577	Island				3:14418634-14419581	3:14443222-14445042	Promoter_Associated
	cg11985480	-0.0395	0.0102	0.0001153	-0.038	0.006	2.144e-10	-0.0384	0.0052	1.098e-13	----	43.8	0.1487	2	74729100	+	LOC151534;LBX2	NR_024606;NM_001009812	TSS1500;Body	chr2:74729399-74731166	N_Shore		RDMR		2:74582608-74584778	2:74728052-74729181	Unclassified_Cell_type_specific
	cg25913647	-0.0152	0.0038	6.423e-05	-0.028	0.0042	2.836e-11	-0.0209	0.0028	1.101e-13	----	63.9	0.04022	5	76248131	+	CRHBP	NM_001882	TSS1500	chr5:76249435-76250528	N_Shore
	cg04064963	-0.0268	0.0062	1.377e-05	-0.0295	0.0049	1.614e-09	-0.0285	0.0038	1.104e-13	----	0	0.4338	6	158243386	-	SNX9	NM_016224	TSS1500	chr6:158243601-158245035	N_Shore
	cg16703333	-0.0221	0.0063	0.0004871	-0.0342	0.0051	1.822e-11	-0.0294	0.004	1.143e-13	----	63	0.04368	19	42470790	-	ATP1A3	NM_152296	3'UTR
	cg00246969	-0.0213	0.0043	5.889e-07	-0.023	0.0042	3.851e-08	-0.0222	0.003	1.148e-13	----	9.4	0.3462	13	99159656	+	STK24;STK24	NM_003576;NM_001032296	Body;Body					TRUE
	cg22649124	-0.0215	0.0047	4.729e-06	-0.0194	0.0033	4.795e-09	-0.0201	0.0027	1.156e-13	----	43.1	0.1529	19	39282077	-	LGALS7B	NM_001042507	Body	chr19:39281367-39283662	Island				19:43973917-43975555	19:39282010-39283749	Unclassified
	cg06002638	-0.0266	0.0052	2.831e-07	-0.015	0.0026	1.086e-08	-0.0173	0.0023	1.199e-13	----	54.6	0.0856	12	109592017	-	ACACB	NM_001093	Body	chr12:109592315-109592633	N_Shore					12:109591912-109593277	Promoter_Associated
	cg14979593	-0.0223	0.0036	6.064e-10	-0.0144	0.0033	1.105e-05	-0.018	0.0024	1.227e-13	----	35.2	0.2011	11	3830371	+	PGAP2;PGAP2;PGAP2;PGAP2;PGAP2;PGAP2;PGAP2;PGAP2	NM_001145438;NM_001145439;NM_014489;NR_027015;NR_027018;NR_027016;NR_027017;NR_027014	Body;Body;5'UTR;Body;Body;Body;Body;Body	chr11:3829696-3830004	S_Shore					11:3830326-3830855	Promoter_Associated	TRUE
	cg15440512	-0.0214	0.0041	1.751e-07	-0.0188	0.0036	1.294e-07	-0.0199	0.0027	1.247e-13	----	0	0.4375	17	4401718	-	SPNS2	NM_001124758	TSS1500	chr17:4401959-4403323	N_Shore
	cg12188526	-0.01	0.0021	1.434e-06	-0.0099	0.0018	1.816e-08	-0.01	0.0013	1.259e-13	----	46.3	0.1334	14	71896386	+								TRUE
	cg23058673	-0.0145	0.0035	3.976e-05	-0.0216	0.0034	2.374e-10	-0.0182	0.0025	1.263e-13	----	70.5	0.01726	7	5422234	-	TNRC18	NM_001080495	Body					TRUE				TRUE
	cg23487312	-0.0193	0.0051	0.0001825	-0.0254	0.0039	1.022e-10	-0.0231	0.0031	1.274e-13	----	48.9	0.1182	3	62401106	-	CADPS;CADPS;CADPS	NM_003716;NM_183394;NM_183393	Body;Body;Body					TRUE
	cg05418719	-0.0252	0.0047	7.856e-08	-0.0214	0.0042	2.771e-07	-0.0231	0.0031	1.29e-13	----	0	0.891	17	54676595	-				chr17:54674873-54675232	S_Shore					17:54676441-54676727	Unclassified_Cell_type_specific
	cg22928599	-0.0235	0.0045	2.169e-07	-0.0185	0.0034	8.195e-08	-0.0203	0.0027	1.293e-13	----	40.2	0.1709	19	46999403	-	PNMAL2	NM_020709	TSS1500	chr19:46996327-46998437	S_Shore							TRUE
	cg14085840	-0.0158	0.0038	2.865e-05	-0.0172	0.0028	9.41e-10	-0.0167	0.0023	1.294e-13	----	0	0.5047	19	40939429	+				chr19:40939804-40940098	N_Shore			TRUE
	cg17207266	-0.0118	0.0034	0.0005057	-0.0134	0.0021	5.626e-11	-0.013	0.0018	1.294e-13	----	70.9	0.01603	2	25562957	-	DNMT3A;DNMT3A;DNMT3A	NM_022552;NM_175630;NM_175629	5'UTR;5'UTR;5'UTR	chr2:25563309-25563661	N_Shore			TRUE	2:25416436-25419085
	cg01264729	-0.0238	0.0048	8.03e-07	-0.0242	0.0044	3.329e-08	-0.024	0.0032	1.299e-13	----	0	0.5718	16	14622974	-	PARN;PARN	NM_001134477;NM_002582	Body;Body					TRUE		16:14622697-14623846	Unclassified	TRUE
	cg00628382	-0.0136	0.0038	0.0003583	-0.0265	0.0038	4.891e-12	-0.02	0.0027	1.301e-13	----	53.1	0.0937	3	176820549	-	TBL1XR1	NM_024665	5'UTR					TRUE
	cg02361903	-0.0164	0.0041	5.117e-05	-0.021	0.0034	3.818e-10	-0.0192	0.0026	1.313e-13	----	0	0.48	1	110452616	-	CSF1;CSF1;CSF1;CSF1	NM_172212;NM_000757;NM_172211;NM_172210	TSS1500;TSS1500;TSS1500;TSS1500	chr1:110453143-110453889	N_Shore					1:110452587-110452712	Unclassified_Cell_type_specific
	cg24466377	-0.0323	0.0067	1.356e-06	-0.0315	0.0056	2.002e-08	-0.0318	0.0043	1.316e-13	----	0	0.8961	19	46268509	+	SIX5	NM_175875	3'UTR	chr19:46270162-46270420	N_Shore			TRUE
	cg09725874	-0.0158	0.0044	0.0002947	-0.0351	0.0049	1.378e-12	-0.0242	0.0033	1.33e-13	----	66.7	0.02911	1	27480106	-	SLC9A1	NM_003047	Body	chr1:27481345-27481742	N_Shore			TRUE
	cg21901395	-0.0262	0.0049	1.037e-07	-0.0227	0.0044	2.277e-07	-0.0242	0.0033	1.332e-13	----	19.5	0.2923	17	46604235	-				chr17:46604362-46604881	N_Shore		RDMR
	cg20964856	-0.0201	0.0047	2.208e-05	-0.021	0.0035	1.294e-09	-0.0207	0.0028	1.336e-13	----	0	0.9724	19	41767669	-	HNRNPUL1;AXL;AXL	NM_144732;NM_021913;NM_001699	TSS1500;3'UTR;3'UTR	chr19:41769215-41769417	N_Shore		RDMR			19:41767515-41770646	Promoter_Associated
	cg19514721	-0.0274	0.005	3.645e-08	-0.023	0.0046	6.329e-07	-0.025	0.0034	1.394e-13	----	73.3	0.01054	5	141813298	+								TRUE
	cg18390345	-0.0319	0.007	4.847e-06	-0.0295	0.0051	5.932e-09	-0.0304	0.0041	1.42e-13	----	0	0.4204	10	98939912	+	SLIT1	NM_003061	Body						10:98929678-98929936			TRUE
	cg04983821	-0.0192	0.0049	8.463e-05	-0.0238	0.0038	2.842e-10	-0.0221	0.003	1.424e-13	----	8.8	0.3493	5	133407209	+				chr5:133406807-133407149	S_Shore			TRUE		5:133406405-133407370	Unclassified	TRUE
	cg24229188	-0.0233	0.0053	1.017e-05	-0.0264	0.0044	2.709e-09	-0.0251	0.0034	1.434e-13	----	0	0.7577	19	3576629	-	HMG20B	NM_006339	Body	chr19:3576628-3578314	Island				19:3527120-3529589	19:3576264-3576641	Unclassified_Cell_type_specific
	cg11980800	-0.0474	0.0077	9.054e-10	-0.0271	0.0059	3.604e-06	-0.0345	0.0047	1.46e-13	----	70.1	0.01838	1	9748107	+	PIK3CD	NM_005026	5'UTR	chr1:9749295-9750228	N_Shore				1:9669838-9670928	1:9746710-9748190	Promoter_Associated	TRUE
	cg06688763	-0.0444	0.0111	6.357e-05	-0.0419	0.0067	5.095e-10	-0.0425	0.0058	1.481e-13	----	48.1	0.1227	7	92238207	+	CDK6;CDK6	NM_001259;NM_001145306	3'UTR;3'UTR				CDMR		7:92076022-92076150
	cg06339657	-0.0385	0.0065	2.673e-09	-0.0232	0.0049	1.879e-06	-0.0288	0.0039	1.482e-13	----	52.7	0.09618	5	76505932	-	PDE8B;PDE8B;PDE8B;PDE8B;PDE8B	NM_001029851;NM_001029854;NM_001029852;NM_003719;NM_001029853	TSS1500;TSS1500;TSS1500;TSS1500;TSS1500	chr5:76506029-76507189	N_Shore
	cg00081324	-0.0145	0.0034	2.202e-05	-0.0203	0.0033	6.87e-10	-0.0176	0.0024	1.494e-13	----	0	0.5073	17	48201233	+	SAMD14	NM_174920	Body					TRUE				TRUE
	cg01447748	-0.0231	0.0057	4.948e-05	-0.0281	0.0045	5.339e-10	-0.0261	0.0035	1.523e-13	----	61.7	0.04967	1	51985259	+	EPS15	NM_001981	TSS1500	chr1:51984547-51985216	S_Shore					1:51984885-51985279	Promoter_Associated
	cg24146100	-0.0353	0.0081	1.257e-05	-0.0285	0.0047	1.977e-09	-0.0302	0.0041	1.527e-13	----	73.6	0.009883	13	99737448	-	DOCK9;DOCK9	NM_015296;NM_001130049	Body;Body	chr13:99738331-99740225	N_Shore		RDMR
	cg01888389	-0.0219	0.0051	1.667e-05	-0.0265	0.0044	1.557e-09	-0.0245	0.0033	1.532e-13	----	0	0.8822	X	44735560	+	KDM6A	NM_021140	Body	chrX:44731602-44733266	S_Shelf		RDMR
	cg07253125	-0.0388	0.0068	1.143e-08	-0.027	0.0055	1.117e-06	-0.0317	0.0043	1.568e-13	----	37.4	0.1879	17	1163846	-				chr17:1163341-1163773	S_Shore					17:1163258-1163932	Unclassified_Cell_type_specific
	cg19266329	-0.0207	0.0046	5.685e-06	-0.0277	0.0047	3.299e-09	-0.0241	0.0033	1.579e-13	----	0	0.4155	1	145456128	+								TRUE
	cg13095737	-0.0314	0.0063	5.452e-07	-0.0288	0.0053	5.798e-08	-0.0299	0.004	1.612e-13	----	0	0.5598	5	177034964	-	B4GALT7	NM_007255	Body	chr5:177035351-177035660	N_Shore			TRUE		5:177033722-177035311	Unclassified
	cg23626733	-0.0304	0.0062	1.041e-06	-0.0256	0.0046	2.661e-08	-0.0273	0.0037	1.633e-13	----	0	0.5978	1	2345398	+	PEX10;PEX10	NM_002617;NM_153818	TSS1500;TSS1500	chr1:2345891-2346156	N_Shore					1:2344997-2348677	Promoter_Associated
	cg21927426	-0.0259	0.0046	1.967e-08	-0.0221	0.0046	1.5e-06	-0.024	0.0033	1.69e-13	----	0	0.5865	11	74854138	+								TRUE		11:74853923-74854624	Unclassified_Cell_type_specific	TRUE
	cg23360111	-0.0194	0.0048	5.121e-05	-0.0273	0.0043	3.486e-10	-0.0237	0.0032	1.705e-13	----	73.6	0.01	14	75828696	+								TRUE
	cg16295156	-0.0149	0.0039	0.0001524	-0.022	0.0034	1.012e-10	-0.0189	0.0026	1.733e-13	----	76	0.005813	1	9466328	-										1:9466294-9466398	Unclassified_Cell_type_specific
	cg14819891	-0.0178	0.0043	3.032e-05	-0.0223	0.0036	9.089e-10	-0.0204	0.0028	1.761e-13	----	0	0.7466	5	168370991	-	SLIT3	NM_003062	Body					TRUE
	cg07131742	-0.0282	0.0045	3.062e-10	-0.0159	0.0036	1.163e-05	-0.0207	0.0028	1.766e-13	----	48.9	0.1178	11	66112880	+	B3GNT1;BRMS1;BRMS1	NM_006876;NM_001024957;NM_015399	3'UTR;TSS1500;TSS1500	chr11:66113970-66114258	N_Shore					11:66111871-66113181	Promoter_Associated
	cg20495009	-0.0144	0.0036	6.471e-05	-0.029	0.0043	2.02e-11	-0.0204	0.0028	1.771e-13	----	67.6	0.02599	12	105323744	+	SLC41A2	NM_032148	TSS1500
	cg10422709	-0.035	0.0071	9.208e-07	-0.0316	0.0057	3.759e-08	-0.0329	0.0045	1.793e-13	----	32.5	0.2174	15	53083978	-				chr15:53080458-53083699	S_Shore		RDMR	TRUE
	cg13978175	-0.0398	0.0069	8.178e-09	-0.021	0.0041	2.693e-07	-0.0259	0.0035	1.8e-13	----	81.3	0.001133	7	2648222	-	IQCE;IQCE	NM_001100390;NM_152558	Body;Body	chr7:2645524-2645765	S_Shelf				7:2614713-2614870	7:2648012-2649725	Unclassified
	cg20925954	-0.0273	0.0067	4.614e-05	-0.0301	0.0049	8.163e-10	-0.0291	0.004	1.8e-13	----	55	0.08318	10	112256640	+	DUSP5	NM_004419	TSS1500	chr10:112257163-112258684	N_Shore
	cg21810733	-0.0121	0.0034	0.0003168	-0.0136	0.0021	1.249e-10	-0.0132	0.0018	1.805e-13	----	65.4	0.03386	3	13520763	+	HDAC11;HDAC11	NM_001136041;NM_024827	TSS1500;TSS1500	chr3:13520912-13521319	N_Shore
	cg15869022	-0.0227	0.0067	0.0006858	-0.0405	0.0059	8.587e-12	-0.0326	0.0044	1.834e-13	----	75	0.00735	2	128404486	+	GPR17;GPR17;LIMS2;LIMS2;LIMS2;GPR17;LIMS2;LIMS2;GPR17	NM_005291;NM_001161415;NM_001136037;NM_001161403;NM_017980;NM_001161416;NM_001161404;NR_027823;NM_001161417	5'UTR;5'UTR;Body;Body;Body;5'UTR;Body;Body;5'UTR
	cg18560092	-0.0154	0.0041	0.0001464	-0.0266	0.004	4.164e-11	-0.0211	0.0029	1.87e-13	----	26	0.2554	15	71183869	+	THAP10;LRRC49	NM_020147;NM_017691	Body;TSS1500	chr15:71184276-71184689	N_Shore
	cg11789321	-0.0192	0.0046	2.868e-05	-0.0272	0.0044	6.343e-10	-0.0233	0.0032	1.901e-13	----	0	0.5125	5	56773063	-								TRUE
	cg24736412	-0.025	0.0065	0.0001113	-0.034	0.0054	2.177e-10	-0.0303	0.0041	1.931e-13	----	22.3	0.277	6	116693156	-	DSE;DSE	NM_001080976;NM_013352	5'UTR;5'UTR	chr6:116691827-116692868	S_Shore
	cg16116321	-0.0251	0.0063	5.883e-05	-0.0304	0.0049	5.859e-10	-0.0284	0.0039	1.943e-13	----	0	0.4276	2	225244609	+	FAM124B;FAM124B	NM_001122779;NM_024785	Body;3'UTR
	cg00443094	-0.0171	0.0036	1.917e-06	-0.02	0.0036	1.834e-08	-0.0186	0.0025	1.996e-13	----	0	0.9522	4	1771149	-				chr4:1772006-1772265	N_Shore			TRUE
	cg10921702	-0.0068	0.0019	0.0002626	-0.0145	0.0021	3.908e-12	-0.0102	0.0014	2.004e-13	----	62.2	0.04749	6	30716324	-				chr6:30710307-30712440	S_Shelf
	cg22900075	-0.0164	0.004	4.322e-05	-0.025	0.004	3.134e-10	-0.0207	0.0028	2.025e-13	----	3.2	0.3767	17	55952563	+	CUEDC1	NM_017949	Body					TRUE		17:55951749-55953404	Unclassified
	cg07349815	-0.0154	0.0037	3.133e-05	-0.0156	0.0026	1.415e-09	-0.0156	0.0021	2.026e-13	----	0	0.9349	3	123751269	-				chr3:123751654-123753199	N_Shore		RDMR
	cg03484180	-0.0203	0.0052	9.088e-05	-0.0235	0.0038	4.508e-10	-0.0224	0.0031	2.055e-13	----	0	0.6895	3	49967517	+	MON1A;MON1A	NM_001142501;NM_032355	TSS200;TSS200	chr3:49967121-49967472	S_Shore				3:49941746-49942565	3:49966709-49967749	Promoter_Associated
	cg27526649	-0.0281	0.0057	7.233e-07	-0.0296	0.0055	5.856e-08	-0.0289	0.0039	2.079e-13	----	55.8	0.07876	1	208132004	-				chr1:208132327-208133117	N_Shore					1:208131746-208132074	Unclassified_Cell_type_specific
	cg10589813	-0.0222	0.0049	7.069e-06	-0.0244	0.0042	5.984e-09	-0.0235	0.0032	2.118e-13	----	0	0.7609	20	48809978	-				chr20:48806598-48809022	S_Shore		RDMR			20:48809974-48810353	NonGene_Associated
	cg27344791	-0.0248	0.0047	1.599e-07	-0.0223	0.0043	2.565e-07	-0.0234	0.0032	2.148e-13	----	0	0.419	19	12145947	+	ZNF433	NM_001080411	Body	chr19:12146030-12146649	N_Shore					19:12145758-12147065	Unclassified
	cg10322443	-0.0424	0.0064	2.78e-11	-0.0199	0.0047	2.804e-05	-0.0279	0.0038	2.167e-13	----	65.7	0.03302	14	65722585	-								TRUE
	cg07052063	-0.0234	0.0054	1.654e-05	-0.0312	0.0052	1.636e-09	-0.0275	0.0037	2.2e-13	----	66.4	0.03014	10	99255236	-	MMS19	NM_022362	Body	chr10:99257940-99259520	N_Shelf					10:99254743-99255270	Promoter_Associated_Cell_type_specific
	cg24765394	-0.0243	0.0052	3.798e-06	-0.0254	0.0045	1.21e-08	-0.0249	0.0034	2.209e-13	----	0	0.9189	9	129088647	-	FAM125B;FAM125B	NM_033446;NM_001011703	TSS1500;TSS1500	chr9:129088646-129088994	Island	high-CpG:128128142-128129063
	cg21631918	-0.0244	0.0062	7.254e-05	-0.0302	0.0049	5.158e-10	-0.028	0.0038	2.211e-13	----	0	0.7066	15	74501549	-	STRA6;STRA6;STRA6	NM_001142617;NM_001142619;NM_001142620	TSS200;TSS200;TSS200					TRUE				TRUE
	cg10383568	-0.021	0.0047	6.44e-06	-0.0243	0.0042	6.375e-09	-0.0229	0.0031	2.229e-13	----	0	0.4132	11	6589761	+	DNHD1	NM_144666	Body	chr11:6591960-6592795	N_Shelf							TRUE
	cg16375541	-0.0195	0.0049	6.776e-05	-0.0295	0.0047	2.402e-10	-0.0248	0.0034	2.237e-13	----	54.9	0.08411	3	45078017	-				chr3:45077069-45077690	S_Shore			TRUE	3:45052911-45053106	3:45077441-45079749	Unclassified
	cg09444186	-0.0129	0.0032	6.303e-05	-0.0145	0.0024	7.462e-10	-0.0139	0.0019	2.276e-13	----	0.8	0.388	19	46001605	+	RTN2;FLJ40125;RTN2	NM_005619;NM_001080401;NM_206900	TSS1500;TSS200;TSS1500	chr19:46001830-46002686	N_Shore			TRUE		19:46001585-46003037	Unclassified
	cg05324516	-0.0337	0.0054	5.452e-10	-0.0243	0.006	4.684e-05	-0.0294	0.004	2.305e-13	----	26	0.2558	10	29421357	-								TRUE
	cg14749417	-0.0168	0.0037	5.945e-06	-0.0131	0.0022	5.628e-09	-0.0141	0.0019	2.308e-13	----	0	0.488	12	6419509	+	PLEKHG6;PLEKHG6	NM_001144856;NM_018173	TSS1500;TSS200	chr12:6419603-6420024	N_Shore				12:6289749-6290444	12:6419335-6420291	Unclassified_Cell_type_specific	TRUE
	cg20460554	-0.0272	0.0059	3.579e-06	-0.0237	0.0042	1.206e-08	-0.0249	0.0034	2.309e-13	----	0	0.3947	21	43917260	-	RSPH1	NM_080860	TSS1500	chr21:43917046-43917268	Island
	cg02258201	-0.0231	0.0065	0.0003846	-0.0367	0.0056	3.971e-11	-0.0309	0.0042	2.333e-13	----	77.7	0.003704	9	35906148	-	HRCT1	NM_001039792	TSS200
	cg01201215	-0.0262	0.0053	6.188e-07	-0.0279	0.0052	7.619e-08	-0.0271	0.0037	2.336e-13	----	0	0.5302	5	151137430	+	ATOX1	NM_004045	Body	chr5:151137992-151138418	N_Shore
	cg01620611	-0.0196	0.0047	3.48e-05	-0.0277	0.0045	6.763e-10	-0.0239	0.0033	2.351e-13	----	0	0.6133	17	71306145	+	CDC42EP4	NM_012121	5'UTR	chr17:71306975-71308682	N_Shore		RDMR
	cg03172991	-0.0169	0.0033	4.339e-07	-0.0177	0.0033	1.116e-07	-0.0173	0.0024	2.375e-13	----	0	0.8536	19	13105728	+	NFIX	NM_002501	TSS1500	chr19:13106817-13107688	N_Shore					19:13105722-13107411	Promoter_Associated_Cell_type_specific
	cg12432038	-0.0216	0.0058	0.0002111	-0.0314	0.0049	1.117e-10	-0.0273	0.0037	2.384e-13	----	39.3	0.1758	1	247275735	-	C1orf229	NM_207401	TSS200	chr1:247274585-247275757	Island			TRUE	1:245341222-245342380	1:247273921-247275897	Unclassified_Cell_type_specific	TRUE
	cg08060857	-0.0356	0.0055	1.172e-10	-0.0202	0.005	5.021e-05	-0.0271	0.0037	2.385e-13	----	33.9	0.2088	16	85202526	-				chr16:85202390-85202631	Island				16:83759650-83762911	16:85202372-85203910	Unclassified
	cg00328729	-0.0199	0.0039	4.115e-07	-0.023	0.0043	1.044e-07	-0.0213	0.0029	2.387e-13	----	38.6	0.1804	11	45231175	-	PRDM11	NM_020229	Body	chr11:45234222-45234428	N_Shelf			TRUE	11:45187602-45187903			TRUE
	cg16027267	-0.0131	0.0037	0.0003944	-0.0285	0.0041	2.711e-12	-0.02	0.0027	2.443e-13	----	70.1	0.01837	17	37820515	-	TCAP	NM_003673	TSS1500	chr17:37823693-37824989	N_Shelf			TRUE
	cg16640358	-0.0219	0.0037	3.388e-09	-0.014	0.003	3.724e-06	-0.0172	0.0023	2.447e-13	----	0	0.4087	2	239892057	-				chr2:239888299-239888909	S_Shelf					2:239891326-239892975	Unclassified
	cg07437546	-0.0202	0.0054	0.0001605	-0.0305	0.0047	1.235e-10	-0.026	0.0036	2.454e-13	----	58.8	0.06347	6	91096062	+								TRUE
	cg10513302	-0.0184	0.0035	2.029e-07	-0.0147	0.0028	1.769e-07	-0.0162	0.0022	2.461e-13	----	0	0.8098	6	30698905	+	FLOT1	NM_005803	Body							6:30698505-30699531	Promoter_Associated	TRUE
	cg13695585	-0.0347	0.0065	1.016e-07	-0.028	0.0055	3.672e-07	-0.0308	0.0042	2.48e-13	----	0	0.8586	6	30853014	-	DDR1;DDR1	NM_013993;NM_001954	5'UTR;5'UTR	chr6:30852102-30852676	S_Shore
	cg24665265	-0.0276	0.005	3.27e-08	-0.02	0.0041	7.744e-07	-0.0231	0.0032	2.49e-13	----	9.6	0.3451	15	70852115	-								TRUE		15:70851461-70852363	Promoter_Associated_Cell_type_specific
	cg07535740	-0.0145	0.0028	2.681e-07	-0.0092	0.0017	5.026e-08	-0.0106	0.0014	2.551e-13	----	30.9	0.227	19	5915494	+	CAPS;CAPS	NM_080590;NM_004058	3'UTR;3'UTR	chr19:5915007-5915301	S_Shore
	cg01744331	-0.0152	0.0037	4.064e-05	-0.021	0.0034	7.088e-10	-0.0183	0.0025	2.568e-13	----	56.7	0.07407	11	2722358	+	KCNQ1OT1;KCNQ1;KCNQ1	NR_002728;NM_000218;NM_181798	TSS1500;Body;Body	chr11:2720410-2722087	S_Shore
	cg15684702	-0.021	0.0061	0.0006217	-0.0233	0.0036	9.596e-11	-0.0227	0.0031	2.579e-13	----	0	0.9003	1	45297445	+	PTCH2;PTCH2	NM_001166292;NM_003738	Body;Body					TRUE
	cg02886591	-0.0218	0.0048	5.729e-06	-0.0247	0.0043	8.588e-09	-0.0234	0.0032	2.583e-13	----	0	0.8381	17	45773570	-	TBKBP1	NM_014726	1stExon	chr17:45773451-45773695	Island				17:43128451-43128680
	cg11255208	-0.0341	0.0055	8.131e-10	-0.0202	0.0046	1.024e-05	-0.0258	0.0035	2.613e-13	----	62.9	0.04422	17	42275334	-	ATXN7L3;ATXN7L3	NM_001098833;NM_020218	Body;Body	chr17:42276291-42276738	N_Shore					17:42275272-42276121	Promoter_Associated
	cg00808969	-0.0283	0.0045	2.476e-10	-0.0154	0.0036	1.645e-05	-0.0204	0.0028	2.614e-13	----	65.3	0.03428	11	77898785	-	USP35;KCTD21	NM_020798;NM_001029859	TSS1500;5'UTR	chr11:77899564-77899990	N_Shore				11:77576433-77577869
	cg15901783	-0.0286	0.0081	0.0004505	-0.0403	0.0062	7.192e-11	-0.036	0.0049	2.647e-13	----	6.9	0.3586	13	77461426	-	KCTD12	NM_138444	TSS1500	chr13:77459322-77461099	S_Shore		RDMR
	cg04608933	-0.0196	0.0043	5.466e-06	-0.0164	0.0029	8.479e-09	-0.0174	0.0024	2.662e-13	----	0	0.4527	11	2554801	+	KCNQ1;KCNQ1	NM_000218;NM_181798	Body;Body	chr11:2555405-2555618	N_Shore			TRUE	11:2510741-2511491
	cg00016968	-0.0153	0.003	4.931e-07	-0.0153	0.0029	1.125e-07	-0.0153	0.0021	2.672e-13	----	0	0.9696	1	113250448	-	RHOC;RHOC;RHOC	NM_001042679;NM_175744;NM_001042678	TSS1500;TSS1500;TSS1500	chr1:113249342-113250198	S_Shore
	cg12577411	-0.027	0.0054	4.941e-07	-0.0247	0.0046	1.064e-07	-0.0257	0.0035	2.677e-13	----	0	0.968	6	15551489	+	DTNBP1;DTNBP1;DTNBP1	NM_183041;NM_183040;NM_032122	Body;Body;Body					TRUE
	cg06974428	-0.0209	0.0054	9.606e-05	-0.0304	0.0048	2.636e-10	-0.0262	0.0036	2.694e-13	----	43.6	0.1498	10	22972299	-	PIP4K2A	NM_005028	Body					TRUE		10:22972157-22972556	Unclassified
	cg18891604	-0.0094	0.0027	0.0004431	-0.0223	0.0031	1.016e-12	-0.0149	0.002	2.694e-13	----	71.9	0.01369	6	36319055	+								TRUE				TRUE
	cg12688542	-0.018	0.003	1.271e-09	-0.013	0.0031	2.342e-05	-0.0156	0.0021	2.7e-13	----	56.2	0.07682	12	124897975	-	NCOR2;NCOR2	NM_006312;NM_001077261	Body;Body	chr12:124901064-124901441	N_Shelf				12:123463699-123463929	12:124897899-124898032	Unclassified_Cell_type_specific
	cg17619755	-0.0354	0.0064	3.892e-08	-0.0259	0.0052	7.411e-07	-0.0297	0.0041	2.713e-13	----	0	0.4087	6	31760629	+	VARS	NM_006295	Body	chr6:31763240-31763905	N_Shelf
	cg21791252	-0.0235	0.0063	0.0001679	-0.0314	0.005	2.296e-10	-0.0284	0.0039	2.746e-13	----	17.6	0.3032	6	33864756	+								TRUE		6:33864624-33864771	Unclassified_Cell_type_specific	TRUE
	cg02493211	-0.0332	0.0064	2.406e-07	-0.0266	0.0051	1.707e-07	-0.0292	0.004	2.755e-13	----	0	0.6285	11	118781633	-	BCL9L	NM_182557	TSS200	chr11:118781060-118781732	Island			TRUE	11:118286271-118286989	11:118781076-118781706	Unclassified_Cell_type_specific	TRUE
	cg06996423	-0.0156	0.0037	2.556e-05	-0.0194	0.0032	1.821e-09	-0.0178	0.0024	2.874e-13	----	26.3	0.2542	10	105236233	-	CALHM3	NM_001129742	Body	chr10:105232921-105233456	S_Shelf			TRUE		10:105236178-105236349	Unclassified_Cell_type_specific	TRUE
	cg23896514	-0.0129	0.0031	3.605e-05	-0.0168	0.0028	1.116e-09	-0.0151	0.0021	2.902e-13	----	0	0.7288	7	150103902	+	LOC728743	NR_027237	Body	chr7:150104704-150105530	N_Shore					7:150103811-150104358	Promoter_Associated
	cg16906765	-0.0184	0.0047	8.083e-05	-0.0244	0.0039	4.991e-10	-0.0219	0.003	2.906e-13	----	0	0.6825	15	75475038	-				chr15:75470911-75471212	S_Shelf					15:75474998-75475321	Unclassified_Cell_type_specific
	cg04389164	-0.0166	0.0032	1.418e-07	-0.0154	0.003	4.169e-07	-0.016	0.0022	2.953e-13	----	0	0.9174	16	4377470	-				chr16:4377508-4378162	N_Shore					16:4377260-4379032	Unclassified	TRUE
	cg16116203	-0.038	0.006	1.853e-10	-0.0213	0.0052	3.71e-05	-0.0284	0.0039	3.094e-13	----	37.1	0.1894	12	6876922	+	PTMS	NM_002824	Body	chr12:6875481-6876923	Island				12:6745551-6747342	12:6875298-6877260	Promoter_Associated
	cg03640258	-0.0202	0.0042	1.428e-06	-0.0187	0.0034	4.362e-08	-0.0193	0.0026	3.096e-13	----	36.7	0.1917	1	41267494	-	KCNQ4;KCNQ4	NM_004700;NM_172163	Body;Body	chr1:41267919-41268398	N_Shore
	cg19390244	-0.0246	0.0071	0.0005012	-0.028	0.0044	1.381e-10	-0.027	0.0037	3.107e-13	----	80.6	0.001478	7	132300084	+	PLXNA4	NM_181775	5'UTR					TRUE	7:131950411-131950750
	cg14539658	-0.0273	0.0065	2.631e-05	-0.0366	0.0061	1.483e-09	-0.0323	0.0044	3.108e-13	----	0	0.711	14	21495146	-	NDRG2;NDRG2;NDRG2;NDRG2	NM_201535;NM_201536;NM_016250;NM_201537	TSS1500;TSS1500;TSS1500;TSS1500	chr14:21492735-21494270	S_Shore			TRUE		14:21495032-21495633	Unclassified
	cg04492228	-0.022	0.0048	3.682e-06	-0.0185	0.0033	1.49e-08	-0.0196	0.0027	3.142e-13	----	0	0.722	10	8101513	-	GATA3;GATA3	NM_001002295;NM_002051	Body;Body	chr10:8100384-8100768	S_Shore		RDMR		10:8141313-8141520	10:8101119-8101716	Unclassified_Cell_type_specific
	cg01395351	-0.0139	0.0038	0.0002741	-0.025	0.0038	2.976e-11	-0.0195	0.0027	3.156e-13	----	41.7	0.1613	12	57421088	+								TRUE		12:57421003-57421325	Unclassified_Cell_type_specific
	cg00291478	-0.0211	0.0059	0.0003324	-0.0343	0.0052	5.471e-11	-0.0285	0.0039	3.176e-13	----	53.2	0.09325	10	121301041	+	RGS10	NM_001005339	Body	chr10:121301478-121303169	N_Shore		CDMR
	cg11997223	-0.012	0.0031	0.0001132	-0.0205	0.0032	9.792e-11	-0.0161	0.0022	3.216e-13	----	58	0.0674	19	42754574	+	ERF	NM_006494	Body	chr19:42757495-42759475	N_Shelf							TRUE
	cg22109464	-0.0306	0.0068	6.221e-06	-0.0281	0.0049	1.06e-08	-0.029	0.004	3.231e-13	----	27.8	0.245	21	34543584	-	C21orf54	NR_024102	TSS1500
	cg09054960	-0.017	0.0031	5.5e-08	-0.0153	0.0031	1.141e-06	-0.0161	0.0022	3.247e-13	----	0	0.8875	19	15590328	-	PGLYRP2	NM_052890	TSS200
	cg13203811	-0.0228	0.0038	2.335e-09	-0.0175	0.0041	1.97e-05	-0.0203	0.0028	3.323e-13	----	0	0.3968	12	58136245	-	AGAP2	NM_014770	TSS1500	chr12:58132478-58132734	S_Shelf					12:58135666-58136315	Promoter_Associated
	cg15478483	-0.0364	0.0081	7.357e-06	-0.0389	0.0068	9.418e-09	-0.0379	0.0052	3.338e-13	----	0	0.4912	6	111936529	-								TRUE
	cg26748477	-0.0184	0.0048	0.0001212	-0.0249	0.004	3.663e-10	-0.0223	0.0031	3.364e-13	----	37.4	0.1877	17	38516415	+				chr17:38518965-38520264	N_Shelf
	cg20988565	-0.0344	0.0073	2.795e-06	-0.0331	0.0059	2.538e-08	-0.0336	0.0046	3.395e-13	----	51.7	0.102	8	106334333	+	ZFPM2	NM_012082	Body	chr8:106330518-106332120	S_Shelf
	cg01950129	-0.0233	0.0051	4.296e-06	-0.0252	0.0045	1.614e-08	-0.0244	0.0033	3.407e-13	----	59.9	0.05802	19	941919	+	ARID3A	NM_005224	Body	chr19:940723-942490	Island				19:892871-893534
	cg16541026	-0.0252	0.0046	5.635e-08	-0.0217	0.0045	1.117e-06	-0.0234	0.0032	3.479e-13	----	62.5	0.04612	3	49026934	-	P4HTM;P4HTM	NM_177939;NM_177938	TSS1500;TSS1500	chr3:49027116-49028356	N_Shore					3:49026839-49028774	Promoter_Associated
	cg15726169	-0.0403	0.0059	6.552e-12	-0.0179	0.0047	0.0001414	-0.0267	0.0037	3.656e-13	----	73.9	0.00937	6	53661064	-	LRRC1	NM_018214	Body	chr6:53659254-53660972	S_Shore				6:53768406-53769066
	cg04486013	-0.0205	0.0042	8.483e-07	-0.0202	0.0038	9.406e-08	-0.0203	0.0028	3.816e-13	----	0	0.9959	1	46035287	+	AKR1A1;AKR1A1	NM_006066;NM_153326	Body;Body							1:46035222-46036808	Gene_Associated
	cg26551026	-0.0175	0.005	0.0004599	-0.032	0.0048	2.059e-11	-0.025	0.0034	3.843e-13	----	56.5	0.07537	18	20717693	+	CABLES1;CABLES1	NM_001100619;NR_023359	Body;Body	chr18:20714968-20717071	S_Shore		RDMR
	cg06685111	-0.0195	0.0039	4.156e-07	-0.016	0.003	1.487e-07	-0.0174	0.0024	3.864e-13	----	48.1	0.1229	6	30295466	-	HCG18;TRIM39;TRIM39;HCG18;TRIM39	NR_024053;NM_172016;NM_021253;NR_024052;NM_172016	TSS1500;5'UTR;5'UTR;TSS1500;1stExon	chr6:30294169-30295071	S_Shore
	cg24711336	-0.0245	0.0051	1.871e-06	-0.0258	0.0047	4.293e-08	-0.0252	0.0035	3.889e-13	----	0	0.4584	10	80063791	-				chr10:80062780-80063588	S_Shore					10:80062172-80063974	Promoter_Associated
	cg05380003	-0.0199	0.0037	9.483e-08	-0.017	0.0034	7.308e-07	-0.0184	0.0025	3.91e-13	----	0	0.4847	5	175842222	-	CLTB;CLTB	NM_007097;NM_001834	Body;Body	chr5:175843118-175843844	N_Shore
	cg24674703	-0.0279	0.0058	1.51e-06	-0.0282	0.0052	5.494e-08	-0.0281	0.0039	3.949e-13	----	0	0.5862	11	60869960	+	CD5;CD5	NM_014207;NM_014207	5'UTR;1stExon			low-CpG:60626530-60626549				11:60869464-60870416	Promoter_Associated_Cell_type_specific
	cg25109663	-0.0225	0.0053	2.083e-05	-0.022	0.0037	4.238e-09	-0.0222	0.0031	4.053e-13	----	34.4	0.2059	3	114102785	+	ZBTB20;ZBTB20;ZBTB20;ZBTB20;ZBTB20;ZBTB20;ZBTB20	NM_001164345;NM_001164346;NM_001164347;NM_001164344;NM_015642;NM_001164342;NM_001164343	5'UTR;5'UTR;5'UTR;5'UTR;5'UTR;TSS1500;5'UTR							3:114102192-114103467	Unclassified	TRUE
	cg18419175	-0.025	0.0046	4.525e-08	-0.0136	0.0026	1.67e-07	-0.0164	0.0023	4.084e-13	----	69.6	0.01972	7	6199980	+	USP42	NM_032172	3'UTR	chr7:6198495-6198731	S_Shore			TRUE		7:6199668-6200517	Gene_Associated
	cg18219160	-0.0313	0.0052	2.224e-09	-0.0218	0.0051	1.679e-05	-0.0264	0.0036	4.12e-13	----	35.6	0.1985	12	120755827	-				chr12:120755346-120755672	S_Shore					12:120754744-120755877	Promoter_Associated
	cg11505048	-0.0201	0.0043	3.085e-06	-0.0254	0.0045	1.966e-08	-0.0226	0.0031	4.144e-13	----	0	0.5374	1	183622726	-	RGL1;APOBEC4	NM_015149;NM_203454	5'UTR;TSS1500
	cg23829395	-0.0231	0.0049	2.79e-06	-0.0247	0.0045	3.199e-08	-0.024	0.0033	4.348e-13	----	0	0.4285	12	46796953	-								TRUE
	cg01397521	-0.0173	0.0042	3.38e-05	-0.0198	0.0033	2.558e-09	-0.0188	0.0026	4.353e-13	----	0	0.9712	2	232546381	-				chr2:232545347-232546143	S_Shore			TRUE	2:232253394-232254882
	cg17344906	-0.0383	0.0077	5.731e-07	-0.0286	0.0054	9.261e-08	-0.0318	0.0044	4.423e-13	----	25.3	0.2597	19	13202507	-	NFIX	NM_002501	3'UTR	chr19:13198699-13198999	S_Shelf					19:13202502-13202723	Unclassified_Cell_type_specific
	cg09565226	-0.0242	0.0061	7.852e-05	-0.0326	0.0053	7.39e-10	-0.029	0.004	4.438e-13	----	0	0.4318	16	84759648	-	USP10	NM_005153	Body					TRUE		16:84759308-84760785	Promoter_Associated
	cg00124095	-0.0194	0.0054	0.0003627	-0.0276	0.0043	1.45e-10	-0.0244	0.0034	4.533e-13	----	0	0.5058	3	72305082	+								TRUE		3:72305024-72305627	Unclassified_Cell_type_specific	TRUE
	cg13223043	-0.0181	0.0045	6.472e-05	-0.0259	0.0042	7.21e-10	-0.0223	0.0031	4.722e-13	----	0	0.6407	1	26492308	+				chr1:26490522-26491015	S_Shore
	cg21550024	-0.0363	0.0076	1.562e-06	-0.0337	0.0062	6.238e-08	-0.0348	0.0048	4.798e-13	----	0	0.5981	4	123747533	-	FGF2	NM_002006	TSS1500	chr4:123747740-123748980	N_Shore				4:123966983-123967009			TRUE
	cg16736964	-0.0171	0.0044	0.0001221	-0.0293	0.0046	1.363e-10	-0.023	0.0032	4.799e-13	----	20.7	0.2859	6	131690266	+								TRUE
	cg02127172	-0.0138	0.0035	6.935e-05	-0.0231	0.0037	2.794e-10	-0.0182	0.0025	4.88e-13	----	15.2	0.3158	16	3629620	-								TRUE		16:3628217-3629698	Unclassified_Cell_type_specific	TRUE
	cg19523667	-0.0162	0.0045	0.0003421	-0.0264	0.0041	8.156e-11	-0.0219	0.003	4.904e-13	----	49	0.1174	7	44795780	+	ZMIZ2;ZMIZ2	NM_174929;NM_031449	TSS200;5'UTR
	cg05676562	-0.0243	0.005	1.028e-06	-0.0155	0.0028	2.97e-08	-0.0176	0.0024	4.93e-13	----	0	0.4966	16	30102457	-	TBX6	NM_004608	Body	chr16:30102816-30103695	N_Shore				16:30009906-30010068
	cg20686828	-0.0147	0.0043	0.0007061	-0.0205	0.0032	9.513e-11	-0.0185	0.0026	4.95e-13	----	59	0.06223	1	151764147	+	TDRKH;TDRKH;TDRKH;TDRKH	NM_001083965;NM_001083963;NM_006862;NM_001083964	TSS1500;TSS1500;TSS1500;TSS1500	chr1:151762604-151764007	S_Shore					1:151763986-151764151	Promoter_Associated_Cell_type_specific
	cg20976787	-0.0331	0.0074	7.859e-06	-0.0363	0.0064	1.285e-08	-0.0349	0.0048	4.952e-13	----	0	0.5886	6	43064460	-	PTK7;PTK7;PTK7;PTK7	NM_002821;NM_152881;NM_152882;NM_152880	Body;Body;Body;Body					TRUE		6:43064384-43064488	Unclassified_Cell_type_specific	TRUE
	cg05619598	-0.0158	0.0043	0.0002447	-0.0254	0.0039	1.199e-10	-0.021	0.0029	5.015e-13	----	69.1	0.02125	19	33569228	-				chr19:33571758-33572194	N_Shelf							TRUE
	cg23225147	-0.0317	0.005	2.624e-10	-0.0158	0.0036	1.398e-05	-0.0213	0.0029	5.038e-13	----	55.7	0.07954	11	2907754	+	CDKN1C;CDKN1C;CDKN1C	NM_000076;NM_001122631;NM_001122630	TSS1500;TSS1500;TSS1500	chr11:2905023-2907024	S_Shore
	cg04956949	-0.0259	0.0047	2.732e-08	-0.0188	0.004	1.944e-06	-0.0218	0.003	5.041e-13	----	25.5	0.2587	7	73119262	+	STX1A;STX1A	NM_001165903;NM_004603	Body;Body	chr7:73118500-73118749	S_Shore			TRUE				TRUE
	cg08015382	-0.0175	0.0046	0.0001666	-0.0275	0.0043	1.985e-10	-0.0229	0.0032	5.115e-13	----	39.8	0.1731	6	12365899	+								TRUE
	cg10513161	-0.0126	0.0025	4.16e-07	-0.0157	0.003	1.856e-07	-0.0138	0.0019	5.137e-13	----	0	0.6928	3	183705727	-	ABCC5;ABCC5	NM_005688;NM_001023587	Body;Body					TRUE
	cg11721491	-0.0193	0.004	1.399e-06	-0.0217	0.004	7.142e-08	-0.0205	0.0028	5.187e-13	----	0	0.7498	1	32413203	+				chr1:32410188-32410630	S_Shelf
	cg23999170	-0.0227	0.0051	7.244e-06	-0.0307	0.0053	8.427e-09	-0.0265	0.0037	5.259e-13	----	33.1	0.2136	1	115628111	+	TSPAN2	NM_005725	Body	chr1:115631850-115632584	N_Shelf
	cg22361181	-0.0122	0.0032	0.0001526	-0.0155	0.0025	5.64e-10	-0.0143	0.002	5.287e-13	----	45.2	0.1399	17	40171740	-	NKIRAS2;NKIRAS2;NKIRAS2;NKIRAS2;NKIRAS2	NM_001144928;NM_001144927;NM_001144929;NM_017595;NM_001001349	TSS1500;TSS1500;TSS1500;TSS1500;5'UTR	chr17:40171931-40172281	N_Shore					17:40171456-40172721	Promoter_Associated
	cg24998110	-0.0367	0.0071	1.935e-07	-0.0298	0.0059	4.302e-07	-0.0327	0.0045	5.314e-13	----	42.1	0.1588	17	80377265	+	C17orf101;C17orf101;HEXDC	NM_024648;NM_175902;NM_173620	TSS1500;TSS1500;5'UTR	chr17:80376412-80376761	S_Shore					17:80377218-80377914	Promoter_Associated
	cg20795401	-0.0201	0.0046	1.498e-05	-0.0222	0.0038	7.301e-09	-0.0213	0.003	5.354e-13	----	0	0.6685	2	173291908	-	ITGA6;ITGA6	NM_000210;NM_001079818	TSS1500;TSS1500	chr2:173292099-173293183	N_Shore				2:173000154-173001489	2:173291853-173292475	Promoter_Associated_Cell_type_specific
	cg05812266	-0.0244	0.0068	0.0003485	-0.0293	0.0047	3.078e-10	-0.0278	0.0038	5.369e-13	----	66.2	0.03115	6	29595194	-	GABBR1;GABBR1;GABBR1	NM_021904;NM_021903;NM_001470	Body;Body;Body	chr6:29595298-29595795	N_Shore
	cg04671742	-0.0331	0.006	4.162e-08	-0.0236	0.0049	1.255e-06	-0.0273	0.0038	5.418e-13	----	0	0.6729	12	6881997	+	LAG3;LAG3	NM_002286;NM_002286	1stExon;5'UTR	chr12:6882855-6883184	N_Shore			TRUE		12:6881253-6882742	Unclassified	TRUE
	cg17385483	-0.0327	0.0081	5.741e-05	-0.0363	0.0061	2.01e-09	-0.035	0.0049	5.498e-13	----	0	0.7076	12	49734595	-				chr12:49735719-49736875	N_Shore		RDMR	TRUE
	cg09982773	-0.0265	0.0078	0.0006857	-0.0189	0.0029	1.31e-10	-0.0198	0.0027	5.616e-13	----	77.4	0.004055	7	128550860	+	KCP;KCP	NM_001135914;NM_199349	TSS200;TSS200	chr7:128550409-128550903	Island				7:128337496-128338139	7:128550741-128551016	Unclassified_Cell_type_specific	TRUE
	cg05865340	-0.0419	0.0085	7.959e-07	-0.0336	0.0063	1.086e-07	-0.0366	0.0051	5.622e-13	----	74.4	0.008398	2	240362550	-								TRUE	2:240027355-240027507
	cg11703745	-0.0267	0.0051	1.313e-07	-0.0217	0.0044	6.781e-07	-0.0239	0.0033	5.647e-13	----	31.7	0.2219	1	205199293	+	TMCC2	NM_014858	Body	chr1:205197632-205197959	S_Shore					1:205198513-205199437	Unclassified_Cell_type_specific
	cg18448426	-0.0246	0.0047	1.289e-07	-0.0192	0.0039	6.208e-07	-0.0214	0.003	5.737e-13	----	0	0.4199	22	36648832	-	APOL1;APOL1;APOL1;APOL1	NM_003661;NM_001136541;NM_145343;NM_001136540	TSS1500;TSS1500;TSS1500;TSS1500							22:36648819-36649508	Unclassified
	cg23009263	-0.0196	0.0044	7.116e-06	-0.0178	0.0032	1.659e-08	-0.0184	0.0026	5.817e-13	----	19.5	0.2925	14	100631741	+									14:99701473-99701703			TRUE
	cg02061553	-0.0156	0.0037	2.235e-05	-0.0217	0.0037	2.788e-09	-0.0187	0.0026	5.826e-13	----	45.1	0.1406	1	3370110	-	ARHGEF16	NM_014448	TSS1500	chr1:3370905-3371683	N_Shore					1:3368958-3371807	Unclassified
	cg03605542	-0.0166	0.0046	0.0002625	-0.031	0.0047	4.436e-11	-0.0236	0.0033	5.847e-13	----	43.8	0.1487	5	59929339	-	DEPDC1B;DEPDC1B	NM_018369;NM_001145208	Body;Body					TRUE				TRUE
	cg23890469	-0.0181	0.0043	2.327e-05	-0.0233	0.0039	3.733e-09	-0.0209	0.0029	5.875e-13	----	18.9	0.2958	10	88715317	+	MMRN2	NM_024756	Body					TRUE
	cg07972954	-0.0265	0.004	3.434e-11	-0.012	0.003	5.406e-05	-0.0172	0.0024	5.999e-13	---+	83	0.0005244	6	30690392	+	TUBB	NM_178014	Body	chr6:30688624-30689530	S_Shore		RDMR			6:30690235-30690738	Promoter_Associated
	cg19473623	-0.0237	0.0052	6.565e-06	-0.0254	0.0045	1.923e-08	-0.0247	0.0034	6.085e-13	----	41.3	0.164	7	7224869	+	C1GALT1	NM_020156	5'UTR	chr7:7222020-7222974	S_Shore
	cg13303654	-0.0457	0.0081	1.507e-08	-0.0285	0.006	1.926e-06	-0.0346	0.0048	6.165e-13	----	65.6	0.03341	10	31610754	+	ZEB1;ZEB1;ZEB1;ZEB1;ZEB1	NR_024286;NM_001128128;NM_030751;NR_024287;NR_024285	Body;Body;Body;Body;Body	chr10:31607227-31610094	S_Shore		RDMR
	cg25129541	-0.0259	0.0047	3.031e-08	-0.0169	0.0035	1.273e-06	-0.0201	0.0028	6.172e-13	----	62.9	0.04447	12	53273196	-				chr12:53273231-53273498	N_Shore			TRUE		12:53273117-53274268	Unclassified
	cg19755435	0.0482	0.0067	5.234e-13	0.0178	0.0049	0.0002942	0.0284	0.004	6.426e-13	++++	82.5	0.0006455	14	88473001	+	GPR65	NM_003608	5'UTR							14:88472565-88473428	Promoter_Associated
	cg09944659	-0.0183	0.0042	1.423e-05	-0.0216	0.0038	8.237e-09	-0.0202	0.0028	6.436e-13	----	56	0.07774	12	124779228	-	FAM101A	NM_181709	5'UTR	chr12:124780105-124780306	N_Shore				12:123345091-123345182
	cg22022957	-0.0235	0.0053	1.029e-05	-0.0393	0.0066	2.315e-09	-0.0298	0.0041	6.539e-13	----	60.1	0.05725	11	2908102	+	CDKN1C;CDKN1C;CDKN1C	NM_000076;NM_001122631;NM_001122630	TSS1500;TSS1500;TSS1500	chr11:2905023-2907024	S_Shore
	cg03972838	-0.0167	0.0044	0.0001613	-0.0242	0.0039	4.06e-10	-0.0209	0.0029	6.544e-13	----	49.5	0.1148	22	39897580	+	SMCR7L	NM_019008	TSS1500	chr22:39898100-39898789	N_Shore			TRUE
	cg24781737	-0.0214	0.0042	3.806e-07	-0.0228	0.0045	3.543e-07	-0.0221	0.0031	6.582e-13	----	14.5	0.3199	11	66034681	+	KLC2;RAB1B;KLC2;KLC2;KLC2	NM_001134774;NM_030981;NM_001134776;NM_022822;NM_001134775	3'UTR;TSS1500;3'UTR;3'UTR;3'UTR	chr11:66034751-66035054	N_Shore					11:66034188-66035686	Promoter_Associated
	cg10811485	-0.0252	0.0044	1.153e-08	-0.0201	0.0045	8.926e-06	-0.0227	0.0032	6.703e-13	----	0	0.825	13	99630583	-	DOCK9;DOCK9;DOCK9;DOCK9	NM_015296;NM_001130050;NM_001130048;NM_001130049	Body;TSS1500;TSS1500;Body					TRUE				TRUE
	cg07013258	-0.0266	0.0043	5.707e-10	-0.0138	0.0032	1.372e-05	-0.0183	0.0026	6.792e-13	----	50	0.1114	16	30905875	+	BCL7C	NM_004765	TSS1500	chr16:30905549-30905783	S_Shore				16:30812578-30813383	16:30904690-30905948	Promoter_Associated
	cg16772022	-0.0227	0.0052	1.174e-05	-0.0242	0.0043	1.251e-08	-0.0236	0.0033	6.951e-13	----	0	0.9174	X	153211711	+	RENBP	NM_002910	TSS1500
	cg03722472	-0.013	0.0028	4.89e-06	-0.0157	0.0028	2.4e-08	-0.0143	0.002	6.983e-13	----	0	0.6142	11	67182488	+	ATPGD1;ATPGD1	NM_001166222;NM_020811	TSS1500;TSS1500	chr11:67182965-67183393	N_Shore
	cg06783429	-0.0439	0.01	1.248e-05	-0.0333	0.0058	8.077e-09	-0.036	0.005	7.106e-13	----	76.3	0.005438	7	127673038	+	SND1	NM_014390	Body	chr7:127671158-127672853	S_Shore				7:127457643-127460321			TRUE
	cg04295144	-0.0437	0.0108	5.229e-05	-0.0437	0.0074	3.052e-09	-0.0437	0.0061	7.111e-13	----	72.7	0.01187	19	10407184	-	ICAM5	NM_003259	Body	chr19:10406934-10407342	Island				19:10267771-10268325
	cg14836018	-0.0411	0.0067	6.77e-10	-0.0232	0.0055	2.637e-05	-0.0305	0.0043	7.171e-13	----	70.1	0.01827	14	51706425	-	TMX1	NM_030755	TSS1500	chr14:51706791-51707499	N_Shore					14:51706160-51707629	Promoter_Associated
	cg26388730	-0.0182	0.0051	0.0003743	-0.0274	0.0043	1.752e-10	-0.0236	0.0033	7.195e-13	----	71	0.01587	11	64405764	+	NRXN2;NRXN2;NRXN2	NM_138734;NM_138732;NM_015080	Body;Body;Body	chr11:64405451-64406006	Island				11:64162110-64162537			TRUE
	cg27042983	-0.018	0.0047	0.0001199	-0.0236	0.0038	8.931e-10	-0.0213	0.003	7.217e-13	----	43	0.1534	6	44063147	+
	cg01481251	-0.0173	0.0051	0.0007051	-0.0268	0.0041	8.912e-11	-0.0231	0.0032	7.369e-13	----	57.7	0.06898	11	32912719	-				chr11:32913989-32915514	N_Shore		RDMR			11:32912572-32912770	Unclassified_Cell_type_specific
	cg16646298	-0.0306	0.0067	4.939e-06	-0.0227	0.004	1.951e-08	-0.0248	0.0035	7.628e-13	----	0	0.477	6	30698987	-	FLOT1	NM_005803	Body							6:30698505-30699531	Promoter_Associated	TRUE
	cg02553486	-0.0247	0.0064	0.0001019	-0.0316	0.0052	1.194e-09	-0.0288	0.004	7.655e-13	----	65.2	0.03467	4	47840095	+	CORIN	NM_006587	TSS200	chr4:47838604-47839946	S_Shore				4:47533362-47534896	4:47838141-47840153	Promoter_Associated
	cg18013356	-0.0236	0.0047	4.958e-07	-0.0286	0.0056	2.604e-07	-0.0257	0.0036	7.77e-13	----	0	0.9189	11	64569947	+	MAP4K2	NM_004579	Body	chr11:64570248-64570901	N_Shore					11:64569738-64571808	Promoter_Associated
	cg23626546	-0.0191	0.0053	0.0002803	-0.0324	0.005	1.202e-10	-0.026	0.0036	7.782e-13	----	51.4	0.1032	6	13924355	-	RNF182;RNF182;RNF182;RNF182	NM_001165033;NM_152737;NM_001165034;NM_001165032	TSS1500;TSS1500;TSS1500;TSS1500	chr6:13925099-13925510	N_Shore					6:13924230-13926195	Unclassified
	cg10687107	-0.0503	0.0086	5.092e-09	-0.0296	0.0065	4.907e-06	-0.0371	0.0052	7.836e-13	----	55.1	0.08288	8	67454667	+				chr8:67454545-67454991	Island			TRUE
	cg17859426	-0.0408	0.0069	4.105e-09	-0.0219	0.0047	2.924e-06	-0.0278	0.0039	7.876e-13	----	78.3	0.003192	3	113667809	+	ZDHHC23	NM_173570	Body	chr3:113666359-113667390	S_Shore		RDMR
	cg10547843	-0.0217	0.0044	9.281e-07	-0.0223	0.0043	1.791e-07	-0.022	0.0031	7.897e-13	----	0	0.9686	7	99601692	+								TRUE
	cg27646484	-0.0145	0.0039	0.000225	-0.0223	0.0035	2.789e-10	-0.0188	0.0026	7.992e-13	----	0	0.4612	16	31210736	+				chr16:31213566-31214287	N_Shelf
	cg15804973	-0.0325	0.0062	1.717e-07	-0.0254	0.0051	6.548e-07	-0.0282	0.0039	8.031e-13	----	34.7	0.2041	6	137114513	+	MAP3K5	NM_005923	TSS1500	chr6:137112676-137114366	S_Shore					6:137113384-137114755	Promoter_Associated
	cg13080282	-0.0341	0.008	2.219e-05	-0.0268	0.0046	5.837e-09	-0.0286	0.004	8.082e-13	----	71.8	0.01381	12	24717178	-				chr12:24714956-24716243	S_Shore		CDMR		12:24608075-24608453
	cg16003238	-0.0404	0.0077	1.691e-07	-0.0311	0.0063	6.435e-07	-0.0348	0.0049	8.085e-13	----	53.3	0.09253	15	65670876	-	IGDCC3	NM_004884	TSS1500	chr15:65669310-65670617	S_Shore
	cg23850277	-0.0139	0.0034	3.771e-05	-0.018	0.003	3.154e-09	-0.0162	0.0023	8.195e-13	----	0	0.5891	22	24114770	-	MMP11	NM_005940	TSS1500	chr22:24114875-24115467	N_Shore					22:24114634-24115691	Unclassified	TRUE
	cg05082527	-0.0141	0.0037	0.0001168	-0.0205	0.0033	6.924e-10	-0.0176	0.0025	8.207e-13	----	19	0.2955	11	57407842	-	MIR130A	NR_029673	TSS1500
	cg06364044	-0.028	0.0067	3.294e-05	-0.0345	0.0059	4.292e-09	-0.0317	0.0044	8.315e-13	----	12.5	0.3302	8	6655944	-							DMR
	cg05508558	-0.0196	0.0046	1.886e-05	-0.0235	0.0041	7.834e-09	-0.0217	0.003	8.325e-13	----	15.4	0.3149	1	207627372	+	CR2;CR2	NM_001006658;NM_001877	TSS1500;TSS1500	chr1:207627531-207628280	N_Shore
	cg22586569	-0.0172	0.0049	0.0004675	-0.0337	0.0051	2.693e-11	-0.0252	0.0035	8.372e-13	----	52.2	0.09897	7	5524963	+	FBXL18	NM_024963	Body	chr7:5526389-5526693	N_Shore
	cg18813545	-0.0342	0.0063	4.803e-08	-0.0261	0.0055	2.306e-06	-0.0296	0.0041	8.429e-13	----	30.6	0.2284	3	9167185	+	SRGAP3;SRGAP3	NM_001033117;NM_014850	Body;Body					TRUE		3:9167067-9167229	Unclassified_Cell_type_specific
	cg14871588	-0.035	0.0067	1.474e-07	-0.0236	0.0047	4.517e-07	-0.0274	0.0038	8.588e-13	----	8	0.3533	14	71289843	+				chr14:71288403-71288957	S_Shore		RDMR			14:71288314-71289908	Promoter_Associated	TRUE
	cg26801613	-0.0227	0.0045	4.677e-07	-0.0238	0.0047	3.891e-07	-0.0232	0.0032	8.722e-13	----	0	0.8675	1	87793510	-	LMO4	NM_006769	TSS1500	chr1:87793802-87795142	N_Shore
	cg02850815	0.037	0.0048	1.166e-14	0.0115	0.004	0.004596	0.0221	0.0031	8.82e-13	+++-	87.6	2.31e-05	8	144896183	+	SCRIB;SCRIB;MIR937	NM_015356;NM_182706;NR_030633	Body;Body;TSS1500	chr8:144897283-144898354	N_Shore
	cg20505728	-0.0164	0.0033	9.193e-07	-0.0211	0.004	1.333e-07	-0.0183	0.0026	8.821e-13	----	0	0.6453	3	43800538	-								TRUE
	cg21139003	-0.0272	0.0043	3.908e-10	-0.015	0.0037	4.85e-05	-0.0201	0.0028	8.891e-13	----	38	0.1843	2	33173301	+	LTBP1	NM_206943	Body	chr2:33171448-33173164	S_Shore
	cg02946294	-0.0216	0.0064	0.0007227	-0.0305	0.0048	1.619e-10	-0.0273	0.0038	8.958e-13	----	0	0.4532	11	17034844	-	PLEKHA7	NM_175058	Body	chr11:17034843-17036404	Island				11:16991260-16993057			TRUE
	cg24134292	-0.0306	0.0059	1.84e-07	-0.0285	0.0058	1.002e-06	-0.0295	0.0041	8.964e-13	----	0	0.9533	8	142315841	+				chr8:142318353-142319155	N_Shelf				8:142384977-142385429
	cg20886049	-0.0255	0.0051	5.565e-07	-0.0255	0.005	3.414e-07	-0.0255	0.0036	8.969e-13	----	0	0.539	11	76493545	-	TSKU	NM_015516	TSS1500	chr11:76494416-76495672	N_Shore
	cg14258501	-0.0195	0.005	8.272e-05	-0.028	0.0046	1.104e-09	-0.0241	0.0034	9.013e-13	----	47.7	0.1253	6	31680228	-	LY6G6E;LY6G6E	NR_024541;NR_003673	Body;Body							6:31680111-31680420	Unclassified_Cell_type_specific
	cg17936236	-0.0148	0.004	0.0002314	-0.0206	0.0033	4.825e-10	-0.0183	0.0026	9.084e-13	----	24.3	0.2656	1	167520305	-	CREG1	NM_003851	Body	chr1:167522469-167523070	N_Shelf
	cg10661163	-0.0159	0.004	5.817e-05	-0.0206	0.0034	2.358e-09	-0.0186	0.0026	9.094e-13	----	0	0.7264	7	116592959	-	ST7OT4;ST7OT1;ST7;ST7	NR_002329;NR_002330;NM_021908;NM_018412	TSS1500;Body;TSS1500;TSS1500	chr7:116593880-116594325	N_Shore		CDMR			7:116592906-116594586	Promoter_Associated
	cg13816423	-0.0236	0.0063	0.0001861	-0.0393	0.0062	2.283e-10	-0.0316	0.0044	9.144e-13	----	67.6	0.02588	6	41513166	-	FOXP4;FOXP4;FOXP4	NM_001012426;NM_001012427;NM_138457	TSS1500;TSS1500;TSS1500	chr6:41513652-41516189	N_Shore					6:41512935-41513174	Unclassified_Cell_type_specific
	cg12598025	-0.0253	0.0047	8.918e-08	-0.0232	0.0049	2.099e-06	-0.0243	0.0034	9.225e-13	----	0	0.9684	5	172091816	-	NEURL1B	NM_001142651	Body					TRUE		5:172091717-172091903	Unclassified_Cell_type_specific
	cg02538891	-0.0244	0.0046	8.649e-08	-0.0181	0.0037	1.276e-06	-0.0206	0.0029	9.387e-13	----	3.9	0.373	9	139549426	+				chr9:139551254-139551559	N_Shore
	cg17036469	-0.0314	0.0056	1.641e-08	-0.0259	0.0059	9.788e-06	-0.0288	0.004	9.407e-13	----	0	0.7486	1	110167590	-	AMPD2;AMPD2;AMPD2	NM_139156;NM_004037;NM_203404	Body;Body;TSS1500					TRUE
	cg11854183	-0.0222	0.0046	1.295e-06	-0.0223	0.0042	1.552e-07	-0.0223	0.0031	9.456e-13	----	0	0.98	19	38741928	-	PPP1R14A	NM_033256	3'UTR					TRUE
	cg25244921	-0.0323	0.0072	7.088e-06	-0.0293	0.0053	2.728e-08	-0.0304	0.0043	9.498e-13	----	0	0.8901	15	65342634	-	OSTBETA	NM_178859	Body					TRUE
	cg17450815	-0.0265	0.0055	1.409e-06	-0.0216	0.0041	1.114e-07	-0.0233	0.0033	9.668e-13	----	0	0.792	12	53584001	+	ZNF740	NM_001004304	3'UTR					TRUE		12:53583328-53584937	Gene_Associated	TRUE
	cg14898223	-0.0319	0.0054	4.549e-09	-0.0243	0.0058	2.972e-05	-0.0284	0.004	9.679e-13	----	54.2	0.08753	2	190447407	+				chr2:190445459-190445983	S_Shore		RDMR
	cg05437692	-0.0218	0.0049	7.856e-06	-0.0185	0.0033	2.275e-08	-0.0196	0.0027	9.68e-13	----	53.5	0.09167	4	149362435	-	NR3C2;NR3C2	NM_000901;NM_001166104	5'UTR;5'UTR	chr4:149363212-149367056	N_Shore
	cg05291874	-0.0138	0.0032	1.7e-05	-0.018	0.0031	8.086e-09	-0.016	0.0022	9.841e-13	----	10.7	0.3393	2	169204620	-								TRUE
	cg03628000	-0.0124	0.0031	6.547e-05	-0.0198	0.0032	8.184e-10	-0.0159	0.0022	9.864e-13	----	66.6	0.02958	16	14596062	-	PARN;PARN	NM_001134477;NM_002582	Body;Body					TRUE
	cg15225991	-0.0289	0.0052	3.124e-08	-0.0198	0.0042	2.605e-06	-0.0233	0.0033	9.877e-13	----	8.3	0.3516	10	134468436	+	INPP5A	NM_005539	Body	chr10:134468815-134469082	N_Shore					10:134468056-134468633	Unclassified_Cell_type_specific
	cg02627216	-0.0187	0.0036	1.796e-07	-0.0158	0.0032	9.69e-07	-0.0171	0.0024	9.907e-13	----	0	0.7879	17	38599056	+	IGFBP4	NM_001552	TSS1500	chr17:38599270-38599524	N_Shore					17:38598963-38601020	Promoter_Associated	TRUE
	cg14736458	-0.0165	0.0037	9.833e-06	-0.0173	0.0031	2.224e-08	-0.017	0.0024	1.022e-12	----	0	0.9573	7	99595658	+				chr7:99595206-99595505	S_Shore					7:99595118-99595821	Unclassified_Cell_type_specific
	cg14850784	-0.0324	0.0062	1.709e-07	-0.0281	0.0058	1.128e-06	-0.0301	0.0042	1.036e-12	----	0	0.7523	16	1430103	+	UNKL	NM_023076	TSS1500	chr16:1429050-1430104	Island				16:1369016-1370105	16:1428912-1430497	Promoter_Associated
	cg04017036	-0.0265	0.006	9.803e-06	-0.0248	0.0044	2.241e-08	-0.0254	0.0036	1.039e-12	----	0	0.8385	16	73104388	-				chr16:73099812-73100791	S_Shelf			TRUE				TRUE
	cg10053779	-0.0152	0.0042	0.0003325	-0.0319	0.0048	2.282e-11	-0.0226	0.0032	1.043e-12	----	78.5	0.002929	10	121497344	+	INPP5F;INPP5F	NM_014937;NR_003251	Body;Body					TRUE		10:121497304-121497650	Unclassified_Cell_type_specific	TRUE
	cg14875081	-0.0128	0.0037	0.0006192	-0.0201	0.0031	1.312e-10	-0.0171	0.0024	1.055e-12	----	51.2	0.1045	2	96814660	-				chr2:96810443-96811454	S_Shelf		DMR			2:96813678-96814773	Promoter_Associated	TRUE
	cg26194475	-0.0115	0.0032	0.000328	-0.0179	0.0028	2.453e-10	-0.0151	0.0021	1.071e-12	----	26.4	0.2535	10	94455895	+				chr10:94455524-94455896	Island				10:94445505-94445898			TRUE
	cg06934523	-0.0222	0.0041	4.803e-08	-0.0179	0.0039	3.545e-06	-0.02	0.0028	1.074e-12	----	0	0.5533	14	70077930	-	KIAA0247	NM_014734	TSS1500	chr14:70078317-70079077	N_Shore
	cg22151881	-0.0238	0.0047	3.348e-07	-0.0217	0.0044	6.457e-07	-0.0227	0.0032	1.08e-12	----	0	0.9053	11	68082621	-	LRP5	NM_002335	Body	chr11:68080365-68080931	S_Shore			TRUE		11:68082573-68082791	Unclassified
	cg12976883	0.0256	0.0039	4.19e-11	0.0121	0.0032	0.0001476	0.0175	0.0025	1.113e-12	++++	60.7	0.05406	2	231090376	-	SP140;SP140	NM_001005176;NM_007237	TSS200;TSS200							2:231090068-231091293	Promoter_Associated
	cg09263904	-0.0135	0.003	5.001e-06	-0.0189	0.0034	2.251e-08	-0.0158	0.0022	1.118e-12	----	0	0.6703	12	58219817	+	CTDSP2;MIR26A2	NM_005730;NR_029847	Body;TSS1500
	cg06311804	-0.0285	0.0073	8.803e-05	-0.0336	0.0056	2.49e-09	-0.0317	0.0045	1.12e-12	----	0	0.5617	12	12966005	+	DDX47;DDX47	NM_201224;NM_016355	TSS1500;TSS1500	chr12:12966123-12966349	N_Shore					12:12965125-12966805	Promoter_Associated	TRUE
	cg09201238	-0.0246	0.0064	0.0001073	-0.0307	0.0051	1.827e-09	-0.0283	0.004	1.128e-12	----	0	0.7296	17	79486912	+				chr17:79485599-79486913	Island					17:79485910-79487049	Unclassified	TRUE
	cg26267561	-0.0347	0.0075	3.169e-06	-0.0336	0.0063	7.644e-08	-0.0341	0.0048	1.137e-12	----	44.4	0.1449	20	3052224	+	OXT	NM_000915	TSS200	chr20:3052097-3053103	Island				20:3000147-3001103
	cg04282607	-0.0183	0.0049	0.0001689	-0.0259	0.0042	7.599e-10	-0.0227	0.0032	1.138e-12	----	0	0.7	22	22007286	+	MIR301B;MIR130B	NR_030622;NR_029845	Body;TSS1500	chr22:22006079-22007048	S_Shore
	cg11719283	-0.0167	0.0042	7.348e-05	-0.0271	0.0044	7.811e-10	-0.0216	0.003	1.138e-12	----	0	0.3988	19	42574717	+
	cg27038634	-0.0365	0.0082	7.827e-06	-0.0308	0.0055	2.664e-08	-0.0325	0.0046	1.143e-12	----	24.3	0.2655	8	49468341	-				chr8:49468683-49468959	N_Shore		RDMR	TRUE	8:49630705-49630925
	cg15131146	-0.0321	0.0054	3.353e-09	-0.0165	0.0036	3.694e-06	-0.0212	0.003	1.15e-12	----	75.6	0.006488	1	26101755	+	MAN1C1	NM_020379	Body	chr1:26097904-26098107	S_Shelf					1:26101182-26102328	Unclassified_Cell_type_specific
	cg12779520	-0.0139	0.0039	0.0003755	-0.0224	0.0035	1.962e-10	-0.0186	0.0026	1.156e-12	----	53.3	0.09249	11	60774952	+	CD6	NM_006725	Body	chr11:60775036-60776307	N_Shore							TRUE
	cg18302606	-0.0293	0.0051	1.114e-08	-0.0218	0.005	1.312e-05	-0.0254	0.0036	1.167e-12	----	3.1	0.377	19	39904402	+	PLEKHG2	NM_022835	5'UTR	chr19:39903036-39904490	Island				19:44594877-44596318
	cg08457421	-0.0194	0.0049	8.614e-05	-0.0164	0.0028	2.689e-09	-0.0171	0.0024	1.169e-12	----	0	0.693	22	31536431	-	PLA2G3;PLA2G3	NM_015715;NM_015715	5'UTR;1stExon					TRUE		22:31536121-31536683	Unclassified	TRUE
	cg22233974	-0.0247	0.0065	0.0001306	-0.0278	0.0046	1.934e-09	-0.0268	0.0038	1.183e-12	----	31.6	0.223	1	39546511	-	MACF1	NM_012090	TSS1500	chr1:39547013-39547959	N_Shore				1:39319098-39320506			TRUE
	cg05194362	-0.0145	0.004	0.0002479	-0.0244	0.0038	2.23e-10	-0.0196	0.0028	1.189e-12	----	26.1	0.2551	2	114036444	-	PAX8;PAX8;PAX8;PAX8;PAX8;PAX8;PAX8;LOC440839;PAX8;PAX8;PAX8	NM_003466;NM_013992;NM_013953;NM_013953;NM_003466;NM_013951;NM_013952;NR_029399;NM_013952;NM_013992;NM_013951	1stExon;5'UTR;5'UTR;1stExon;5'UTR;1stExon;1stExon;Body;5'UTR;1stExon;5'UTR	chr2:114034594-114036041	S_Shore				2:113750764-113753001	2:114036367-114036484	Unclassified_Cell_type_specific
	cg25963412	-0.0325	0.0055	2.762e-09	-0.022	0.0053	3.718e-05	-0.0271	0.0038	1.201e-12	----	51	0.1056	4	8412369	-	ACOX3;ACOX3	NM_001101667;NM_003501	Body;Body					TRUE				TRUE
	cg11230112	-0.0155	0.0038	5.147e-05	-0.0124	0.0021	4.042e-09	-0.0131	0.0018	1.203e-12	----	42.9	0.1539	6	158460979	-	SYNJ2	NM_003898	Body					TRUE
	cg24679348	-0.0108	0.003	0.0003163	-0.0181	0.0028	1.843e-10	-0.0146	0.0021	1.205e-12	----	60.3	0.05634	3	9995002	-	PRRT3	NM_207351	TSS1500	chr3:9993730-9994136	S_Shore
	cg01851672	-0.0138	0.0029	1.779e-06	-0.0153	0.0029	1.362e-07	-0.0145	0.002	1.216e-12	----	0	0.8127	5	54829607	-	PPAP2A;PPAP2A;RNF138P1	NM_176895;NM_003711;NR_001575	Body;Body;Body	chr5:54830148-54831120	N_Shore					5:54829423-54829630	Unclassified_Cell_type_specific
	cg04755674	-0.0208	0.0049	1.764e-05	-0.0376	0.0062	1.532e-09	-0.0272	0.0038	1.238e-12	----	52	0.1	19	14142047	+	IL27RA	NM_004843	TSS1500	chr19:14142398-14142977	N_Shore					19:14141765-14143437	Promoter_Associated
	cg00687714	-0.0262	0.0056	3.448e-06	-0.0356	0.0065	4.176e-08	-0.0303	0.0043	1.239e-12	----	2	0.3821	16	21272887	-	CRYM;CRYM	NM_001014444;NM_001888	Body;Body					TRUE
	cg06067425	-0.0229	0.0054	2.047e-05	-0.021	0.0037	1.296e-08	-0.0216	0.003	1.252e-12	----	0	0.7999	4	141418804	-				chr4:141419007-141419504	N_Shore			TRUE	4:141638153-141639047
	cg14944269	-0.0289	0.0057	4.953e-07	-0.0239	0.0047	4.32e-07	-0.0259	0.0036	1.264e-12	----	34.4	0.2059	14	65439602	+	RAB15	NM_198686	TSS1500	chr14:65438412-65439363	S_Shore							TRUE
	cg03374695	-0.0289	0.0055	1.425e-07	-0.0204	0.0041	8.598e-07	-0.0235	0.0033	1.268e-12	----	0	0.4782	8	127568328	-	FAM84B	NM_174911	3'UTR	chr8:127568676-127570873	N_Shore
	cg06861736	-0.0222	0.0043	2.195e-07	-0.0155	0.0031	5.365e-07	-0.0178	0.0025	1.272e-12	----	45	0.1415	22	20918809	+	MED15;MED15	NM_015889;NM_001003891	Body;Body			low-CpG:19248805-19248811				22:20918420-20918992	Unclassified_Cell_type_specific	TRUE
	cg13100137	-0.0216	0.0044	8.297e-07	-0.0231	0.0045	3.213e-07	-0.0223	0.0031	1.287e-12	----	0	0.9591	1	37937945	+				chr1:37939723-37940650	N_Shore			TRUE
	cg13875033	-0.0191	0.0046	2.786e-05	-0.0236	0.0041	7.892e-09	-0.0216	0.003	1.305e-12	----	0	0.5653	1	3236688	-	PRDM16;PRDM16	NM_022114;NM_199454	Body;Body	chr1:3239915-3240261	N_Shelf					1:3236223-3236798	Unclassified	TRUE
	cg25838968	-0.0294	0.0067	1.077e-05	-0.0267	0.0048	2.502e-08	-0.0276	0.0039	1.306e-12	----	65.8	0.03252	1	208250847	+	PLXNA2	NM_025179	Body					TRUE
	cg25618424	-0.0279	0.0064	1.322e-05	-0.0305	0.0054	2.078e-08	-0.0294	0.0042	1.319e-12	----	4.2	0.3716	1	2989307	-	PRDM16;PRDM16	NM_022114;NM_199454	Body;Body	chr1:2990030-2990718	N_Shore				1:2979167-2979278
	cg25877299	-0.0273	0.0059	3.509e-06	-0.0277	0.0052	8.083e-08	-0.0275	0.0039	1.32e-12	----	0	0.7064	17	80273290	+	CD7	NM_006137	Body	chr17:80277118-80277833	N_Shelf				17:77866531-77866635
	cg10426318	-0.0236	0.0057	3.05e-05	-0.0278	0.0048	8.328e-09	-0.026	0.0037	1.344e-12	----	0	0.8621	6	30647588	-	KIAA1949;KIAA1949	NM_001134870;NM_133471	Body;Body					TRUE
	cg27290215	-0.0221	0.0061	0.0002859	-0.031	0.005	5.772e-10	-0.0274	0.0039	1.344e-12	----	0	0.6608	10	116392933	+	ABLIM1;ABLIM1;ABLIM1	NM_001003408;NM_001003407;NM_002313	Body;Body;Body	chr10:116391466-116391827	S_Shore		RDMR	TRUE				TRUE
	cg22431309	-0.0091	0.0026	0.0004065	-0.0147	0.0023	2.073e-10	-0.0122	0.0017	1.346e-12	----	0	0.447	7	140396019	+	LOC100134713;NDUFB2	NR_024454;NM_004546	Body;TSS1500	chr7:140396414-140397357	N_Shore					7:140395600-140397569	Promoter_Associated
	cg11660018	-0.025	0.0062	6.055e-05	-0.03	0.0051	4.157e-09	-0.028	0.0039	1.35e-12	----	0	0.5734	11	86510915	+	PRSS23	NM_007173	TSS1500	chr11:86511184-86511889	N_Shore							TRUE
	cg03584351	-0.0413	0.0073	1.814e-08	-0.026	0.0056	3.88e-06	-0.0316	0.0045	1.36e-12	----	22.4	0.2762	7	1184214	+									7:1150676-1150818
	cg07944862	-0.0147	0.0043	0.0005966	-0.0274	0.0042	5.79e-11	-0.0212	0.003	1.374e-12	----	38.8	0.1788	17	38501174	-	RARA;RARA;RARA;RARA	NM_001145301;NM_000964;NM_001024809;NM_001145302	Body;Body;Body;Body	chr17:38501396-38501839	N_Shore			TRUE		17:38500943-38502323	Unclassified
	cg03628033	-0.0293	0.0066	9.558e-06	-0.0285	0.0051	3.191e-08	-0.0288	0.0041	1.406e-12	----	0	0.8976	14	105265909	+	ZBTB42	NM_001137601	TSS1500	chr14:105266444-105267838	N_Shore					14:105265469-105266652	Unclassified
	cg26624914	-0.0143	0.004	0.0003666	-0.0223	0.0035	3.003e-10	-0.0188	0.0027	1.407e-12	----	19.2	0.2941	9	33448382	-	SUGT1P1;AQP3	NR_003667;NM_004925	Body;TSS1500	chr9:33447446-33447824	S_Shore
	cg17880593	-0.0164	0.0028	6.599e-09	-0.0124	0.003	2.941e-05	-0.0145	0.002	1.414e-12	----	0	0.4236	15	40627828	-	C15orf52	NM_207380	Body					TRUE		15:40627826-40627958	Unclassified_Cell_type_specific
	cg03752138	-0.0201	0.0051	7.272e-05	-0.0228	0.0039	4.059e-09	-0.0218	0.0031	1.42e-12	----	0	0.8608	17	76357232	+	SOCS3	NM_003955	TSS1500	chr17:76354818-76357038	S_Shore	high-CpG:73867500-73868871				17:76356524-76357673	Unclassified
	cg21899500	-0.0444	0.0086	2.449e-07	-0.0302	0.006	4.886e-07	-0.0349	0.0049	1.442e-12	----	69.9	0.01884	3	51740850	-	GRM2;GRM2	NM_000839;NM_001130063	TSS1500;TSS1500	chr3:51740740-51741413	Island			TRUE	3:51715881-51716416	3:51740394-51741198	Unclassified_Cell_type_specific
	cg07606234	-0.0228	0.0066	0.0005246	-0.0401	0.0062	1.058e-10	-0.032	0.0045	1.469e-12	----	72.6	0.01203	14	24551147	+	NRL	NM_006177	Body	chr14:24550317-24551148	Island			TRUE
	cg19856758	-0.0306	0.0065	2.829e-06	-0.029	0.0055	1.107e-07	-0.0297	0.0042	1.482e-12	----	50.8	0.107	2	62684655	-				chr2:62684122-62684552	S_Shore			TRUE	2:62537627-62538160	2:62684003-62685029	Promoter_Associated
	cg25154244	-0.0253	0.0072	0.0004639	-0.0379	0.006	3.094e-10	-0.0327	0.0046	1.483e-12	----	53	0.09442	10	135060549	+									10:134910447-134910541	10:135060517-135061380	Unclassified_Cell_type_specific
	cg03099780	-0.0263	0.0052	4.174e-07	-0.0224	0.0045	6.481e-07	-0.024	0.0034	1.494e-12	----	0	0.5195	13	97864475	-								TRUE
	cg04419883	-0.0186	0.0045	3.387e-05	-0.0244	0.0042	6.337e-09	-0.0217	0.0031	1.505e-12	----	0	0.7839	16	85607562	-									16:84165063-84165215			TRUE
	cg04910662	-0.0115	0.0026	1.198e-05	-0.0141	0.0025	2.102e-08	-0.0129	0.0018	1.505e-12	----	0	0.754	16	73083014	-	ZFHX3;ZFHX3	NM_001164766;NM_006885	5'UTR;TSS1500	chr16:73081590-73082565	S_Shore		RDMR			16:73082591-73083140	Unclassified
	cg23109344	-0.0438	0.0082	8.841e-08	-0.0348	0.0074	2.593e-06	-0.0389	0.0055	1.506e-12	----	0	0.5852	8	496440	+	C8orf42	NM_175075	TSS1500	chr8:494155-496083	S_Shore		RDMR		8:486292-486528
	cg24071057	-0.0181	0.0042	1.495e-05	-0.019	0.0034	2.334e-08	-0.0187	0.0026	1.609e-12	----	0	0.8563	17	40873344	-	EZH1	NM_001991	Body							17:40872567-40873447	Gene_Associated	TRUE
	cg26084700	-0.0248	0.0043	6.459e-09	-0.0115	0.0024	1.192e-06	-0.0146	0.0021	1.635e-12	----	87.5	2.582e-05	2	231693479	-				chr2:231692697-231693496	Island				2:231400969-231401837	2:231692986-231693716	Unclassified
	cg24123198	-0.0387	0.0088	1.206e-05	-0.0413	0.0074	2.908e-08	-0.0402	0.0057	1.642e-12	----	72.4	0.01246	4	184018031	+				chr4:184018830-184021379	N_Shore
	cg12984877	-0.0243	0.0057	1.897e-05	-0.0257	0.0046	1.884e-08	-0.0251	0.0036	1.648e-12	----	0	0.4292	4	146856745	-	ZNF827	NM_178835	Body	chr4:146857334-146859082	N_Shore
	cg14260530	-0.0166	0.0045	0.0002468	-0.0241	0.0039	7.185e-10	-0.0209	0.003	1.672e-12	----	0	0.666	9	117157871	-	AKNA	NM_030767	TSS1500	chr9:117160139-117161064	N_Shelf
	cg22607339	-0.0187	0.0046	5.435e-05	-0.0249	0.0042	4.266e-09	-0.0221	0.0031	1.676e-12	----	0	0.4767	1	43803159	+	MPL	NM_005373	TSS1500
	cg25428494	-0.0297	0.005	3.005e-09	-0.0184	0.0044	2.879e-05	-0.0233	0.0033	1.702e-12	----	40.3	0.1698	4	84255411	+	HPSE;HPSE;HPSE	NM_001098540;NM_001166498;NM_006665	Body;Body;Body	chr4:84255726-84256399	N_Shore					4:84255006-84256489	Unclassified_Cell_type_specific
	cg06138226	-0.0147	0.0043	0.0005972	-0.0202	0.0032	4.11e-10	-0.0182	0.0026	1.712e-12	----	0	0.6591	17	45927893	+	SP6	NM_199262	5'UTR	chr17:45928211-45928710	N_Shore		RDMR			17:45927810-45928919	Unclassified
	cg05563595	-0.0232	0.005	3.115e-06	-0.0181	0.0034	8.244e-08	-0.0197	0.0028	1.73e-12	----	20.4	0.2874	6	30140305	-	TRIM15	NM_033229	3'UTR	chr6:30139718-30140263	S_Shore			TRUE
	cg18685071	-0.0236	0.0048	9.222e-07	-0.0239	0.0047	4.077e-07	-0.0237	0.0034	1.755e-12	----	0	0.9489	7	129143261	-				chr7:129142171-129143038	S_Shore					7:129141690-129143549	Promoter_Associated
	cg25073708	-0.033	0.0055	1.908e-09	-0.0196	0.0047	3.59e-05	-0.0254	0.0036	1.76e-12	----	54.3	0.08714	9	132083538	-	C9orf106	NM_001012715	5'UTR	chr9:132082871-132083582	Island			TRUE		9:132082444-132083691	Unclassified
	cg13905081	-0.0195	0.0045	1.586e-05	-0.0245	0.0044	1.762e-08	-0.0221	0.0031	1.761e-12	----	0	0.7901	9	140199209	-				chr9:140195501-140197475	S_Shore					9:140199040-140199749	Unclassified
	cg00308631	-0.0263	0.0053	6.267e-07	-0.021	0.0042	4.417e-07	-0.023	0.0033	1.772e-12	----	13.2	0.3263	20	3149249	-	ProSAPiP1	NM_014731	TSS200	chr20:3148649-3149060	S_Shore			TRUE		20:3148652-3149288	Unclassified_Cell_type_specific	TRUE
	cg04330176	-0.0156	0.0038	3.319e-05	-0.0229	0.0039	4.822e-09	-0.0192	0.0027	1.805e-12	----	0	0.4744	10	105619211	+				chr10:105614511-105615456	S_Shelf					10:105618986-105619343	Unclassified_Cell_type_specific	TRUE
	cg08101174	-0.0207	0.0051	4.711e-05	-0.0246	0.0042	7.319e-09	-0.023	0.0033	1.811e-12	----	48.3	0.1215	10	104196541	-
	cg19430473	-0.0284	0.0062	4.732e-06	-0.0308	0.0057	8.003e-08	-0.0297	0.0042	1.819e-12	----	76.7	0.004912	3	156468708	-								TRUE
	cg00466249	-0.0529	0.0076	3.476e-12	-0.0205	0.0057	0.0003327	-0.0322	0.0046	1.822e-12	----	85.4	0.0001298	17	79269884	-	SLC38A10;SLC38A10	NM_138570;NM_001037984	TSS1500;TSS1500	chr17:79268367-79269467	S_Shore					17:79268946-79270216	Promoter_Associated
	cg23084416	-0.0151	0.004	0.0001351	-0.02	0.0033	2.004e-09	-0.018	0.0026	1.831e-12	----	38	0.184	10	80936005	-	ZMIZ1	NM_020338	5'UTR					TRUE				TRUE
	cg06288351	-0.0165	0.0037	7.478e-06	-0.0159	0.0029	5.441e-08	-0.0161	0.0023	1.879e-12	----	0	0.9899	20	43729897	+	KCNS1	NM_002251	TSS200	chr20:43729515-43729791	S_Shore		DMR					TRUE
	cg13617812	-0.0301	0.005	2.321e-09	-0.0189	0.0046	4.698e-05	-0.024	0.0034	1.916e-12	----	15	0.317	15	63694990	-								TRUE		15:63694964-63696063	Unclassified
	cg04134818	-0.0139	0.0038	0.0002709	-0.0194	0.0032	8.953e-10	-0.0171	0.0024	1.922e-12	----	14.5	0.3195	5	148998446	-	FLJ41603	NM_001001669	Body					TRUE		5:148997863-148998804	Unclassified	TRUE
	cg13843843	-0.0195	0.0049	6.224e-05	-0.0277	0.0047	3.32e-09	-0.0238	0.0034	1.936e-12	----	0	0.6293	17	63131043	-				chr17:63133330-63133592	N_Shelf
	cg24979495	-0.0143	0.0035	4.572e-05	-0.0195	0.0033	5.377e-09	-0.0171	0.0024	1.959e-12	----	0	0.6787	7	72738631	+	TRIM50	NM_178125	Body	chr7:72738347-72738639	Island					7:72737502-72738666	Unclassified
	cg25684105	-0.0184	0.0047	8.792e-05	-0.0326	0.0053	6.418e-10	-0.0246	0.0035	1.978e-12	----	53.9	0.08922	12	104613662	+	TXNRD1	NM_001093771	Body	chr12:104609397-104610172	S_Shelf					12:104613505-104614107	Unclassified_Cell_type_specific	TRUE
	cg06599594	-0.0368	0.0068	5.184e-08	-0.0265	0.0058	4.203e-06	-0.0308	0.0044	1.997e-12	----	25.7	0.2573	3	113667740	-	ZDHHC23	NM_173570	Body	chr3:113666359-113667390	S_Shore		RDMR			3:113666073-113667742	Promoter_Associated
	cg24869232	-0.0243	0.0052	3.115e-06	-0.0252	0.0048	1.374e-07	-0.0248	0.0035	1.997e-12	----	0	0.9906	2	109154811	+				chr2:109150330-109151301	S_Shelf
	cg12103951	-0.0486	0.01	1.221e-06	-0.0411	0.008	2.952e-07	-0.044	0.0063	2e-12	----	0	0.8301	10	88162314	-				chr10:88159613-88161411	S_Shore		CDMR			10:88162295-88162485	Unclassified_Cell_type_specific
	cg14038878	-0.0184	0.0048	0.0001281	-0.0205	0.0035	3.434e-09	-0.0198	0.0028	2.021e-12	----	0	0.8244	9	86431343	-	GKAP1;GKAP1	NM_025211;NM_001135953	5'UTR;5'UTR	chr9:86431954-86433094	N_Shore
	cg17421890	-0.0282	0.0049	1.198e-08	-0.0189	0.0043	1.341e-05	-0.0229	0.0033	2.024e-12	---+	77.6	0.003833	11	66026390	+	KLC2;KLC2;KLC2;KLC2	NM_001134776;NM_022822;NM_001134774;NM_001134775	Body;Body;Body;Body	chr11:66024910-66026253	S_Shore					11:66024667-66026557	Promoter_Associated
	cg07518532	-0.0239	0.0057	2.946e-05	-0.0211	0.0037	1.414e-08	-0.0219	0.0031	2.026e-12	----	62	0.04841	11	1989507	-				chr11:1990899-1991211	N_Shore				11:1945651-1946084
	cg11327857	-0.0269	0.0065	3.224e-05	-0.0261	0.0046	1.435e-08	-0.0264	0.0038	2.079e-12	----	0	0.8025	4	123747558	+	FGF2	NM_002006	TSS1500	chr4:123747740-123748980	N_Shore				4:123966983-123967009			TRUE
	cg05498726	-0.0123	0.0028	9.652e-06	-0.0152	0.0028	3.71e-08	-0.0138	0.002	2.151e-12	----	40.7	0.1675	22	19512942	+	CLDN5;CLDN5	NM_003277;NM_001130861	TSS200;TSS200	chr22:19510871-19512254	S_Shore					22:19512893-19513221	Unclassified_Cell_type_specific
	cg18525126	-0.0241	0.0051	2.01e-06	-0.0217	0.0042	2.203e-07	-0.0227	0.0032	2.189e-12	----	0	0.4789	10	88617460	-	BMPR1A	NM_004329	5'UTR					TRUE
	cg14541011	-0.0171	0.0041	3.78e-05	-0.0245	0.0042	5.746e-09	-0.0207	0.003	2.19e-12	----	58.5	0.06495	9	135989682	+	RALGDS;RALGDS	NM_001042368;NM_006266	Body;Body					TRUE		9:135989452-135989763	Unclassified_Cell_type_specific
	cg15371815	-0.0365	0.0074	8.601e-07	-0.0378	0.0076	5.585e-07	-0.0372	0.0053	2.25e-12	----	52.9	0.09496	2	36582144	+	CRIM1	NM_016441	TSS1500	chr2:36582397-36584260	N_Shore				2:36435561-36435798	2:36582088-36582229	Unclassified_Cell_type_specific
	cg16509978	-0.0145	0.0043	0.0007668	-0.0189	0.003	5.181e-10	-0.0175	0.0025	2.25e-12	----	0	0.7842	11	67121607	-	LOC100130987;POLD4	NR_024469;NM_021173	Body;TSS1500	chr11:67120856-67121228	S_Shore					11:67120301-67122651	Promoter_Associated
	cg12573289	-0.0113	0.0032	0.0004883	-0.0183	0.0029	3.032e-10	-0.0152	0.0022	2.269e-12	----	74.7	0.007848	7	45075791	+	CCM2;CCM2;CCM2;CCM2;CCM2	NM_031443;NM_001029835;NM_001167935;NM_001167934;NR_030770	Body;Body;Body;Body;Body					TRUE		7:45075681-45075909	Promoter_Associated_Cell_type_specific
	cg19641804	-0.016	0.0042	0.0001297	-0.0254	0.0042	1.101e-09	-0.0207	0.0029	2.275e-12	----	2.2	0.3812	12	54653065	+	CBX5;CBX5;CBX5;CBX5	NM_001127322;NM_001127321;NM_001127322;NM_012117	1stExon;5'UTR;5'UTR;5'UTR					TRUE				TRUE
	cg09084200	-0.015	0.0033	6.356e-06	-0.0154	0.0029	7.781e-08	-0.0152	0.0022	2.276e-12	----	51.8	0.101	11	134095863	-	VPS26B;NCAPD3	NM_052875;NM_015261	Body;TSS1500	chr11:134093696-134095491	S_Shore
	cg19991723	-0.0157	0.0039	6.48e-05	-0.0254	0.0042	1.952e-09	-0.0202	0.0029	2.346e-12	----	2	0.3825	8	50020154	-								TRUE
	cg01044637	-0.0321	0.0073	1.123e-05	-0.0277	0.005	4.075e-08	-0.0291	0.0042	2.362e-12	----	36.6	0.1925	3	13082751	+	IQSEC1	NM_001134382	Body						3:13057751-13057967
	cg13688770	-0.0331	0.0094	0.0004552	-0.0448	0.0073	7.748e-10	-0.0404	0.0058	2.375e-12	----	0	0.7169	4	2367137	+	ZFYVE28	NM_020972	Body	chr4:2366421-2367092	S_Shore					4:2365586-2367224	Promoter_Associated_Cell_type_specific
	cg16654603	-0.0286	0.0082	0.0005175	-0.0389	0.0063	6.808e-10	-0.0351	0.005	2.395e-12	----	0	0.5397	17	46755422	+				chr17:46755565-46756006	N_Shore			TRUE		17:46755212-46756974	Unclassified
	cg23437162	-0.0194	0.004	1.219e-06	-0.017	0.0034	3.812e-07	-0.018	0.0026	2.405e-12	----	0	0.5739	3	49067151	-	QRICH1;IMPDH2;QRICH1	NM_017730;NM_000884;NM_198880	3'UTR;TSS1500;3'UTR	chr3:49066573-49066983	S_Shore					3:49066510-49067313	Promoter_Associated
	cg19620086	-0.0275	0.0054	3.14e-07	-0.0255	0.0053	1.609e-06	-0.0265	0.0038	2.433e-12	----	0	0.6702	12	46768016	-	SLC38A2	NM_018976	TSS1500	chr12:46765134-46766633	S_Shore		RDMR
	cg26474043	-0.0138	0.0037	0.0001874	-0.0259	0.0041	2.584e-10	-0.0192	0.0027	2.451e-12	----	41.6	0.1621	5	148442857	+	SH3TC2	NM_024577	TSS200					TRUE				TRUE
	cg12974394	-0.0253	0.0055	4.75e-06	-0.0259	0.0049	1.124e-07	-0.0257	0.0037	2.461e-12	----	0	0.5565	1	150522266	-	ADAMTSL4;ADAMTSL4	NM_019032;NM_025008	5'UTR;5'UTR	chr1:150521349-150522368	Island				1:148787950-148788938
	cg23051272	-0.0234	0.0051	4.371e-06	-0.0211	0.004	1.148e-07	-0.0219	0.0031	2.464e-12	----	34.2	0.2068	17	17589471	-	RAI1	NM_030665	5'UTR	chr17:17584480-17586361	S_Shelf			TRUE				TRUE
	cg20025238	-0.0266	0.0054	7.634e-07	-0.0226	0.0045	5.881e-07	-0.0242	0.0035	2.466e-12	----	0	0.588	7	128829789	+	SMO	NM_005631	Body	chr7:128828333-128829366	S_Shore		RDMR					TRUE
	cg16402875	-0.0162	0.0034	2.03e-06	-0.0177	0.0034	2.538e-07	-0.0169	0.0024	2.499e-12	----	0	0.9219	7	29229717	-				chr7:29233704-29235046	N_Shelf					7:29228464-29230305	Unclassified	TRUE
	cg18017908	-0.0184	0.0043	1.938e-05	-0.0238	0.0042	1.913e-08	-0.0211	0.003	2.514e-12	----	0	0.6391	17	16394618	-	C17orf76;C17orf76	NM_207387;NM_001113567	Body;Body	chr17:16394833-16395843	N_Shore			TRUE		17:16394389-16396172	Unclassified_Cell_type_specific
	cg11119313	-0.0142	0.004	0.0004203	-0.0279	0.0043	9.377e-11	-0.0206	0.0029	2.609e-12	----	56.1	0.07713	17	61551779	-				chr17:61553834-61555063	N_Shelf
	cg21469505	-0.0271	0.006	6.443e-06	-0.0238	0.0044	7.985e-08	-0.0249	0.0036	2.611e-12	----	5	0.3677	18	47085749	-				chr18:47087075-47087446	N_Shore					18:47085644-47085978	Unclassified_Cell_type_specific	TRUE
	cg09198200	-0.0183	0.0042	1.133e-05	-0.0202	0.0037	4.797e-08	-0.0194	0.0028	2.62e-12	----	0	0.9689	2	208123481	-								TRUE				TRUE
	cg20492868	-0.0175	0.0042	3.437e-05	-0.0219	0.0039	1.274e-08	-0.0199	0.0029	2.631e-12	----	0	0.755	1	42202048	-	HIVEP3;HIVEP3	NM_024503;NM_001127714	5'UTR;5'UTR					TRUE
	cg00620628	-0.0105	0.0028	0.0001682	-0.0178	0.0029	7.062e-10	-0.014	0.002	2.673e-12	----	21	0.2844	2	238165917	-								TRUE
	cg25279586	-0.0274	0.0059	3.687e-06	-0.0308	0.0059	1.49e-07	-0.0291	0.0042	2.746e-12	----	29.7	0.2342	18	7566258	-	PTPRM;PTPRM	NM_002845;NM_001105244	TSS1500;TSS1500	chr18:7566557-7568830	N_Shore
	cg06557644	-0.0152	0.0044	0.0005419	-0.0255	0.004	2.791e-10	-0.0208	0.003	2.786e-12	----	37.2	0.1886	7	30510463	+	NOD1	NM_006092	5'UTR					TRUE
	cg11827101	-0.015	0.0034	1.264e-05	-0.0207	0.0037	2.566e-08	-0.0177	0.0025	2.822e-12	----	4	0.3729	2	8468422	-
	cg09803560	-0.0429	0.0088	1.245e-06	-0.0366	0.0072	4.205e-07	-0.0391	0.0056	2.834e-12	----	0	0.6115	7	158664058	+	WDR60	NM_018051	Body						7:158356765-158357062
	cg22784595	-0.024	0.0056	1.957e-05	-0.0247	0.0045	3.206e-08	-0.0244	0.0035	2.838e-12	----	0	0.5105	10	7455714	-				chr10:7449376-7455339	S_Shore		RDMR
	cg23902550	-0.0196	0.0044	7.184e-06	-0.023	0.0043	7.431e-08	-0.0213	0.0031	2.863e-12	----	0	0.8301	8	144681106	-	EEF1D;EEF1D;TIGD5;EEF1D;EEF1D;EEF1D;EEF1D	NM_032378;NM_001130055;NM_032862;NM_001130054;NM_001130053;NM_001960;NM_001130056	TSS1500;TSS1500;1stExon;TSS1500;TSS1500;TSS1500;TSS1500	chr8:144679237-144681851	Island				8:144750097-144752893
	cg01124420	-0.0194	0.0044	9.99e-06	-0.0187	0.0035	6.276e-08	-0.0189	0.0027	2.872e-12	----	0	0.9867	2	109605518	-	EDAR;EDAR	NM_022336;NM_022336	5'UTR;1stExon							2:109605086-109605969	Unclassified_Cell_type_specific	TRUE
	cg27492942	-0.0204	0.0057	0.000364	-0.0306	0.005	7.855e-10	-0.0262	0.0038	2.965e-12	----	35.4	0.1997	17	36885965	+	CISD3;MLLT6	NM_001136498;NM_005937	TSS1500;3'UTR	chr17:36886108-36886525	N_Shore					17:36885746-36886932	Promoter_Associated
	cg20948740	-0.025	0.0048	2.497e-07	-0.0191	0.004	1.655e-06	-0.0215	0.0031	2.998e-12	----	0	0.4767	2	25475726	-	DNMT3A;DNMT3A;DNMT3A	NM_022552;NM_153759;NM_175629	Body;TSS1500;Body	chr2:25475706-25475928	Island				2:25329211-25329432
	cg16437385	-0.0299	0.0066	6.443e-06	-0.0263	0.0049	9.324e-08	-0.0276	0.004	3.014e-12	----	0	0.8741	2	74943219	-				chr2:74942324-74942815	S_Shore					2:74941741-74943272	Promoter_Associated
	cg23594693	-0.0202	0.005	5.903e-05	-0.0264	0.0046	7.593e-09	-0.0236	0.0034	3.042e-12	----	75.3	0.006831	6	41703970	-	TFEB;TFEB;TFEB	NM_001167827;NM_007162;NM_001167827	5'UTR;TSS1500;1stExon	chr6:41701881-41703481	S_Shore	low-CpG:41811916-41811984
	cg00109344	-0.0132	0.0033	6.161e-05	-0.0193	0.0033	4.669e-09	-0.0163	0.0023	3.072e-12	----	0	0.5129	9	116344532	-	RGS3;RGS3;RGS3;RGS3	NM_130795;NM_021106;NM_144488;NM_134427	Body;5'UTR;Body;5'UTR	chr9:116346400-116346603	N_Shore					9:116343993-116345494	Promoter_Associated
	cg11067714	-0.0157	0.0046	0.0006184	-0.0248	0.004	3.965e-10	-0.0209	0.003	3.105e-12	----	6.8	0.3591	5	139492230	-	PURA	NM_005859	TSS1500	chr5:139492723-139492966	N_Shore		RDMR
	cg17930194	-0.0442	0.01	9.196e-06	-0.0426	0.0079	7.421e-08	-0.0432	0.0062	3.128e-12	----	37.1	0.1897	9	124982834	+	LHX6;LHX6	NM_199160;NM_014368	Body;Body	chr9:124981535-124982835	Island		CDMR		9:124021190-124023006
	cg25890092	-0.0197	0.0056	0.0004616	-0.0281	0.0046	8.518e-10	-0.0248	0.0036	3.167e-12	----	32.7	0.2161	17	80273322	-	CD7	NM_006137	Body	chr17:80277118-80277833	N_Shelf				17:77866531-77866635
	cg01015287	-0.0237	0.0044	7.265e-08	-0.0159	0.0034	3.407e-06	-0.0188	0.0027	3.171e-12	----	58.1	0.06718	9	103360761	+				chr9:103360955-103361312	N_Shore			TRUE		9:103360515-103361635	Promoter_Associated_Cell_type_specific
	cg01443318	-0.0169	0.0041	4.108e-05	-0.0267	0.0046	4.748e-09	-0.0213	0.0031	3.173e-12	----	0	0.4492	16	67466260	-	HSD11B2	NM_000196	Body	chr16:67464388-67465462	S_Shore					16:67465852-67466435	Unclassified_Cell_type_specific
	cg02888092	-0.0209	0.0059	0.0003753	-0.0324	0.0053	6.936e-10	-0.0273	0.0039	3.2e-12	----	0	0.4156	2	238865252	+				chr2:238864315-238865170	S_Shore				2:238529090-238530095
	cg09784886	-0.0301	0.0064	2.668e-06	-0.0243	0.0047	1.98e-07	-0.0263	0.0038	3.23e-12	----	21.7	0.2805	11	71293996	-	KRTAP5-11	NM_001005405	TSS200
	cg07694319	0.0365	0.0049	9.585e-14	0.0111	0.0032	0.0005784	0.0188	0.0027	3.247e-12	++++	86.5	6.019e-05	16	70713203	+	MTSS1L	NM_138383	Body	chr16:70713461-70714379	N_Shore			TRUE		16:70712828-70713205	Unclassified_Cell_type_specific
	cg16006701	-0.0132	0.0025	1.501e-07	-0.0128	0.0028	4.726e-06	-0.013	0.0019	3.261e-12	----	0	0.9694	6	2751402	-	MYLK4	NM_001012418	TSS1500
	cg13930811	-0.0675	0.0124	4.973e-08	-0.0351	0.0072	1.017e-06	-0.0433	0.0062	3.283e-12	----	86.5	6.01e-05	9	125874627	+	MIR600;C9orf45	NR_030331;NR_026677	TSS1500;Body					TRUE	9:124914420-124914777
	cg27162705	-0.0397	0.0082	1.332e-06	-0.0287	0.0056	2.89e-07	-0.0322	0.0046	3.331e-12	----	0	0.6407	10	114713024	+	TCF7L2;TCF7L2;TCF7L2;TCF7L2;TCF7L2;TCF7L2	NM_001146284;NM_001146285;NM_030756;NM_001146274;NM_001146286;NM_001146283	Body;Body;Body;Body;Body;Body	chr10:114712115-114712544	S_Shore				10:114703011-114703223
	cg05677062	-0.0257	0.0069	0.000175	-0.0254	0.0043	4.489e-09	-0.0255	0.0037	3.337e-12	----	47	0.1296	12	123874707	+	SETD8	NM_020382	Body	chr12:123873794-123874597	S_Shore				12:122439126-122440942
	cg25420507	-0.0234	0.0054	1.473e-05	-0.021	0.0039	4.765e-08	-0.0218	0.0031	3.38e-12	----	60.9	0.0531	19	39261921	+	LGALS7	NM_002307	Body	chr19:39260374-39262631	Island
	cg20674521	-0.0163	0.003	3.896e-08	-0.0119	0.0027	1.022e-05	-0.0139	0.002	3.393e-12	----	0	0.6914	22	38850521	+	KCNJ4	NM_152868	5'UTR	chr22:38850766-38851285	N_Shore
	cg06927337	-0.0157	0.0033	2.281e-06	-0.0157	0.0031	3.337e-07	-0.0157	0.0023	3.5e-12	----	0	0.9289	7	2557028	+	LFNG;LFNG	NM_001166355;NM_002304	Body;TSS1500	chr7:2558371-2559967	N_Shore			TRUE
	cg14123992	-0.0157	0.0031	5.492e-07	-0.016	0.0033	1.387e-06	-0.0158	0.0023	3.516e-12	----	0	0.8657	19	45407868	+	APOE	NM_000041	TSS1500	chr19:45411720-45412600	N_Shelf
	cg25035376	-0.0124	0.0035	0.0004148	-0.0238	0.0037	1.642e-10	-0.0178	0.0026	3.557e-12	----	51.7	0.1017	12	57943261	-	KIF5A	NM_004984	TSS1500	chr12:57943662-57943926	N_Shore					12:57943078-57944368	Unclassified_Cell_type_specific
	cg20664247	-0.0242	0.0056	1.357e-05	-0.0265	0.0049	5.534e-08	-0.0255	0.0037	3.569e-12	----	23.2	0.2716	1	2345475	-	PEX10;PEX10	NM_002617;NM_153818	TSS1500;TSS1500	chr1:2345891-2346156	N_Shore					1:2344997-2348677	Promoter_Associated
	cg09745246	-0.0199	0.0049	4.865e-05	-0.0285	0.0049	7.664e-09	-0.0242	0.0035	3.58e-12	----	53	0.09455	12	123213241	-	GPR81;GPR81	NM_032554;NM_032554	3'UTR;1stExon
	cg23459363	-0.0163	0.0042	9.172e-05	-0.025	0.0042	2.959e-09	-0.0206	0.003	3.588e-12	----	0	0.4438	10	115033723	+								TRUE
	cg07747220	-0.0501	0.0092	4.577e-08	-0.0248	0.005	8.304e-07	-0.0306	0.0044	3.634e-12	----	85.6	0.000117	20	3052115	+	OXT	NM_000915	TSS200	chr20:3052097-3053103	Island
	cg07914200	-0.0204	0.0048	2.536e-05	-0.0239	0.0043	2.808e-08	-0.0223	0.0032	3.675e-12	----	17.3	0.3048	6	22699463	+								TRUE
	cg12055515	-0.0165	0.0044	0.0001474	-0.0192	0.0033	5.28e-09	-0.0182	0.0026	3.746e-12	----	0	0.7444	2	66735203	+	MEIS1	NM_002398	Body					TRUE
	cg21553980	-0.0326	0.0092	0.0004182	-0.0466	0.0077	1.092e-09	-0.0409	0.0059	3.795e-12	----	65.9	0.03223	17	109444	+	RPH3AL	NM_006987	Body					TRUE	17:109444-109553
	cg13509702	0.0333	0.0046	2.606e-13	0.0108	0.0033	0.001065	0.0185	0.0027	3.868e-12	+++-	86	8.403e-05	8	144896307	+	SCRIB;SCRIB;MIR937	NM_015356;NM_182706;NR_030633	Body;Body;TSS1500	chr8:144897283-144898354	N_Shore					8:144896220-144897169	Promoter_Associated
	cg16548201	-0.0225	0.0052	1.816e-05	-0.0158	0.0028	2.489e-08	-0.0173	0.0025	3.875e-12	----	63.1	0.0436	14	94419708	-	ASB2	NM_016150	Body					TRUE		14:94419694-94419913	Unclassified_Cell_type_specific
	cg09175009	-0.028	0.0058	1.463e-06	-0.0255	0.0051	5.459e-07	-0.0266	0.0038	3.878e-12	----	54.2	0.08753	16	10912699	+	FAM18A	NM_001079512	TSS200	chr16:10912159-10912719	Island				16:10819716-10820260
	cg19715094	-0.0216	0.005	1.535e-05	-0.0257	0.0047	4.748e-08	-0.0238	0.0034	3.922e-12	----	0	0.7327	11	118402540	+	TMEM25;TMEM25;TMEM25;TMEM25;TMEM25;TMEM25	NM_001144037;NM_001144036;NM_032780;NM_001144038;NM_001144034;NM_001144035	Body;Body;Body;Body;Body;Body	chr11:118401235-118402069	S_Shore		CDMR
	cg20494635	-0.0217	0.0055	8.855e-05	-0.0269	0.0047	7.88e-09	-0.0247	0.0036	3.941e-12	----	41.6	0.1618	11	2012071	-	LOC100133545	NR_024471	TSS1500	chr11:2013333-2013617	N_Shore					11:2011499-2012185	Unclassified_Cell_type_specific
	cg00876267	-0.0204	0.0045	7.117e-06	-0.0218	0.0041	1.185e-07	-0.0212	0.0031	3.946e-12	----	0	0.9805	9	139588516	+				chr9:139589028-139589256	N_Shore			TRUE		9:139588484-139588736	Unclassified
	cg03089870	-0.0265	0.0056	1.814e-06	-0.0244	0.0048	4.528e-07	-0.0253	0.0036	3.948e-12	----	0	0.5482	6	17988960	+	KIF13A;KIF13A;KIF13A;KIF13A	NM_001105567;NM_001105566;NM_001105568;NM_022113	TSS1500;TSS1500;TSS1500;TSS1500	chr6:17987415-17988405	S_Shore				6:18096840-18096960
	cg10582860	-0.0162	0.0047	0.0006021	-0.0324	0.005	9.931e-11	-0.0239	0.0034	3.994e-12	----	49.5	0.1145	2	55347991	+								TRUE
	cg24389054	-0.0213	0.0047	6.963e-06	-0.0283	0.0053	7.633e-08	-0.0244	0.0035	4.007e-12	----	0	0.7589	7	27194013	-	HOXA7	NM_006896	3'UTR	chr7:27194583-27194827	N_Shore		CDMR			7:27193699-27194198	Unclassified_Cell_type_specific
	cg00202479	-0.0237	0.0037	1.461e-10	-0.0126	0.0037	0.0006857	-0.0182	0.0026	4.087e-12	----	44.9	0.1418	6	31760383	-	VARS	NM_006295	Body	chr6:31763240-31763905	N_Shelf					6:31758726-31760405	Gene_Associated
	cg08731696	-0.0281	0.0074	0.0001433	-0.0318	0.0055	6.147e-09	-0.0305	0.0044	4.101e-12	----	0	0.9085	1	59280489	+				chr1:59280240-59280490	Island			TRUE	1:59052829-59053438
	cg16224163	-0.02	0.0043	2.664e-06	-0.02	0.0039	3.372e-07	-0.02	0.0029	4.116e-12	----	0	0.5449	3	187870621	-	LPP	NM_001167672	TSS1500	chr3:187871478-187872354	N_Shore		RDMR			3:187870342-187870712	Unclassified_Cell_type_specific
	cg18034299	-0.0177	0.0042	2.204e-05	-0.02	0.0036	3.843e-08	-0.019	0.0027	4.122e-12	----	43.4	0.1514	5	172359680	+	ERGIC1	NM_001031711	Body					TRUE		5:172359248-172360680	Unclassified	TRUE
	cg10158679	-0.0293	0.0072	5.007e-05	-0.0312	0.0055	1.846e-08	-0.0305	0.0044	4.146e-12	----	0	0.7086	6	30883074	-	VARS2;VARS2;VARS2	NM_020442;NM_001167733;NM_001167734	Body;5'UTR;Body	chr6:30881533-30882296	S_Shore			TRUE		6:30883023-30883686	Promoter_Associated
	cg08899667	-0.0255	0.0053	1.497e-06	-0.0221	0.0044	5.364e-07	-0.0235	0.0034	4.183e-12	----	0	0.9321	6	31761055	-	VARS	NM_006295	Body	chr6:31763240-31763905	N_Shelf
	cg03075966	-0.0168	0.0028	3.882e-09	-0.0072	0.0015	2.791e-06	-0.0094	0.0014	4.218e-12	----	69	0.02163	10	120981763	-	GRK5	NM_005308	Body					TRUE
	cg02272278	-0.0251	0.0051	9.208e-07	-0.0194	0.0039	6.755e-07	-0.0215	0.0031	4.3e-12	----	0	0.7158	6	158448578	-	SYNJ2	NM_003898	Body					TRUE	6:158368422-158368590
	cg01188914	-0.0165	0.0042	7.18e-05	-0.0193	0.0034	1.199e-08	-0.0182	0.0026	4.309e-12	----	0	0.7185	22	22306263	-	PPM1F	NM_014634	5'UTR	chr22:22306554-22307402	N_Shore					22:22306231-22307778	Promoter_Associated
	cg18917378	-0.0108	0.0028	0.000107	-0.0157	0.0027	4.227e-09	-0.0133	0.0019	4.422e-12	----	0	0.5665	20	52687007	-	BCAS1;BCAS1	NM_003657;NM_003657	1stExon;5'UTR
	cg07067577	-0.0292	0.006	1.291e-06	-0.0236	0.0047	5.663e-07	-0.0257	0.0037	4.445e-12	----	31.1	0.2259	17	43506829	-	SH3D20	NM_174919	3'UTR	chr17:43506828-43510380	Island				17:40862511-40863562
	cg04347447	-0.0229	0.0048	1.761e-06	-0.0157	0.003	2.442e-07	-0.0178	0.0026	4.5e-12	----	57.5	0.06983	3	50541467	+	CACNA2D2;CACNA2D2	NM_001005505;NM_006030	TSS1500;TSS1500	chr3:50540220-50541123	S_Shore					3:50539941-50541476	Unclassified_Cell_type_specific
	cg17810099	-0.0284	0.0058	1.142e-06	-0.0245	0.0049	7.543e-07	-0.0261	0.0038	4.539e-12	----	9.4	0.3462	6	31870990	-	ZBTB12	NM_181842	TSS1500	chr6:31868781-31870311	S_Shore					6:31869102-31870991	Promoter_Associated
	cg03796381	-0.0198	0.0055	0.0002794	-0.0258	0.0043	2.678e-09	-0.0235	0.0034	4.543e-12	----	23	0.2726	15	36650033	-								TRUE
	cg06540876	-0.0314	0.0063	5.99e-07	-0.0238	0.0049	1.03e-06	-0.0266	0.0038	4.565e-12	----	0	0.7475	6	31870600	-	ZBTB12	NM_181842	TSS1500	chr6:31868781-31870311	S_Shore					6:31869102-31870991	Promoter_Associated
	cg07783843	-0.0304	0.0074	4.166e-05	-0.0245	0.0044	1.951e-08	-0.026	0.0038	4.567e-12	----	43.8	0.1487	2	176997311	+				chr2:176993479-176995557	S_Shore				2:176705520-176705558
	cg06865845	-0.0201	0.0041	1.23e-06	-0.0179	0.0036	7.478e-07	-0.0189	0.0027	4.573e-12	----	31.1	0.2255	17	72608711	-	CD300E	NM_181449	3'UTR
	cg01269191	-0.0233	0.0056	3.325e-05	-0.0261	0.0047	2.891e-08	-0.025	0.0036	4.59e-12	----	45.2	0.1402	12	25404803	+	KRAS;KRAS	NM_004985;NM_033360	TSS1500;TSS1500
	cg02324920	-0.0203	0.0049	3.939e-05	-0.0224	0.004	2.527e-08	-0.0216	0.0031	4.63e-12	----	0	0.6248	10	105253152	-	NEURL	NM_004210	TSS1500	chr10:105253191-105254428	N_Shore					10:105253057-105254512	Unclassified	TRUE
	cg11035271	-0.0125	0.0028	7.558e-06	-0.0116	0.0022	1.345e-07	-0.012	0.0017	4.762e-12	----	0	0.7786	10	95654752	-	TMEM20;TMEM20	NM_153226;NM_001134658	Body;Body	chr10:95653641-95654181	S_Shore					10:95653363-95654976	Promoter_Associated
	cg15514896	-0.0265	0.005	1.445e-07	-0.0208	0.0046	5.072e-06	-0.0234	0.0034	4.763e-12	----	0	0.867	1	229074115	+								TRUE		1:229074017-229074646	Unclassified_Cell_type_specific
	cg25838150	-0.0154	0.0045	0.0006345	-0.0281	0.0044	2.349e-10	-0.0218	0.0032	4.783e-12	----	56.3	0.07633	11	77259596	-								TRUE		11:77259303-77259683	Unclassified	TRUE
	cg23351289	-0.0338	0.0057	2.985e-09	-0.0184	0.0045	3.509e-05	-0.0243	0.0035	4.795e-12	----	56.3	0.07644	19	34849945	+				chr19:34850071-34850587	N_Shore			TRUE		19:34849595-34850872	Promoter_Associated
	cg27078140	-0.0176	0.005	0.000469	-0.0202	0.0034	2.27e-09	-0.0194	0.0028	4.799e-12	+---	83.3	0.0004448	2	175205821	+				chr2:175204843-175207553	Island			TRUE	2:174913048-174914141
	cg10480239	-0.0251	0.0047	7.917e-08	-0.0208	0.0047	1.082e-05	-0.023	0.0033	4.801e-12	----	0	0.7322	22	23522307	-	BCR;BCR	NM_021574;NM_004327	TSS1500;TSS1500	chr22:23522550-23524465	N_Shore				22:21852192-21854449
	cg18105735	-0.0162	0.0034	2.265e-06	-0.019	0.0037	3.989e-07	-0.0175	0.0025	4.814e-12	----	65.4	0.03401	17	7922470	+	GUCY2D	NM_000180	3'UTR	chr17:7919021-7919867	S_Shelf
	cg05516295	-0.0335	0.0073	4.224e-06	-0.0318	0.0062	2.461e-07	-0.0325	0.0047	4.824e-12	----	0	0.9594	5	134526124	-				chr5:134526927-134527419	N_Shore		CDMR
	cg11366363	-0.0154	0.0042	0.0002737	-0.0221	0.0037	2.07e-09	-0.0192	0.0028	4.843e-12	----	0	0.542	13	51641069	-	GUCY1B2	NR_003923	TSS1500					TRUE
	cg04666465	-0.0236	0.0069	0.0005846	-0.0296	0.0049	1.592e-09	-0.0276	0.004	4.849e-12	----	0	0.4382	16	23520563	-	GGA2	NM_015044	Body	chr16:23521573-23521899	N_Shore				16:23427968-23428251
	cg11218561	-0.018	0.0041	1.252e-05	-0.0114	0.0021	2.994e-08	-0.0127	0.0018	4.855e-12	----	43.4	0.1514	11	1050743	-									11:1040719-1040953	11:1050673-1052607	Unclassified_Cell_type_specific
	cg19904265	-0.0412	0.0106	9.575e-05	-0.0356	0.0062	1.065e-08	-0.037	0.0054	4.902e-12	----	6.1	0.3624	1	3166712	+	PRDM16;PRDM16	NM_022114;NM_199454	Body;Body	chr1:3163969-3164643	S_Shelf				1:3156401-3156573
	cg10798225	-0.0193	0.0048	5e-05	-0.0259	0.0046	1.349e-08	-0.0228	0.0033	4.93e-12	----	1.5	0.3845	11	448822	-	PTDSS2	NM_030783	TSS1500	chr11:449961-451178	N_Shore					11:447922-448895	Promoter_Associated
	cg03419051	-0.0157	0.0042	0.0001653	-0.0213	0.0036	4.299e-09	-0.0189	0.0027	5.145e-12	----	0	0.4027	17	29814382	+	RAB11FIP4	NM_032932	Body	chr17:29814614-29815662	N_Shore
	cg23166392	-0.0234	0.0055	2.386e-05	-0.0223	0.0041	4.786e-08	-0.0227	0.0033	5.145e-12	----	0	0.7404	20	62492380	-	C20orf135	NM_080622	TSS200	chr20:62492849-62494249	N_Shore
	cg08030282	-0.0116	0.0032	0.0003171	-0.017	0.0028	1.743e-09	-0.0147	0.0021	5.172e-12	----	0	0.6283	1	160967582	-	F11R	NM_016946	3'UTR							1:160966691-160967740	Unclassified
	cg13311440	0.0223	0.0041	5.439e-08	0.0146	0.0032	6.721e-06	0.0175	0.0025	5.175e-12	++++	1.8	0.383	1	160681404	-	CD48	NM_001778	Body							1:160681390-160682087	Promoter_Associated
	cg06673684	-0.0462	0.0099	2.846e-06	-0.0333	0.0064	2.144e-07	-0.0372	0.0054	5.176e-12	----	59.2	0.06137	13	113646815	+	MCF2L;MCF2L	NM_001112732;NM_024979	Body;Body	chr13:113648343-113649601	N_Shore				13:112694690-112694901
	cg09527615	-0.0225	0.0063	0.0003796	-0.0258	0.0043	3.016e-09	-0.0247	0.0036	5.179e-12	----	20.6	0.2863	11	94883350	+				chr11:94883335-94883565	Island		RDMR	TRUE	11:94522998-94524459	11:94883256-94885195	Promoter_Associated
	cg18468844	-0.0196	0.0051	0.0001176	-0.0323	0.0054	2.283e-09	-0.0255	0.0037	5.195e-12	----	27.6	0.2464	1	28503720	-	PTAFR;PTAFR;PTAFR;PTAFR	NM_001164723;NM_000952;NM_001164721;NM_001164722	TSS1500;TSS1500;5'UTR;5'UTR
	cg05439665	-0.0343	0.0074	3.377e-06	-0.0234	0.0045	1.511e-07	-0.0263	0.0038	5.286e-12	----	63.1	0.0434	13	113656424	-	MCF2L;MCF2L	NM_001112732;NM_024979	Body;Body	chr13:113656116-113656379	S_Shore			TRUE		13:113655476-113656897	Unclassified_Cell_type_specific	TRUE
	cg20823695	-0.0172	0.0046	0.0001889	-0.0219	0.0037	4.813e-09	-0.0201	0.0029	5.31e-12	----	0	0.8097	1	2345410	+	PEX10;PEX10	NM_002617;NM_153818	TSS1500;TSS1500	chr1:2345891-2346156	N_Shore					1:2344997-2348677	Promoter_Associated
	cg00662002	-0.0238	0.0053	8.459e-06	-0.0216	0.0041	1.321e-07	-0.0224	0.0032	5.347e-12	----	0	0.4956	14	104314734	+	PPP1R13B	NM_015316	TSS1500	chr14:104313161-104314990	Island				14:103382879-103384778
	cg17480461	-0.0176	0.0036	9.525e-07	-0.0169	0.0035	1.229e-06	-0.0173	0.0025	5.399e-12	----	0	0.7768	12	6691577	-	SCARNA11;CHD4	NR_003012;NM_001273	TSS1500;Body							12:6690993-6692116	Gene_Associated
	cg05823563	-0.0214	0.006	0.0003168	-0.033	0.0054	1.471e-09	-0.0277	0.004	5.486e-12	----	0	0.557	9	104249936	+	C9orf125	NM_032342	TSS1500	chr9:104248247-104249501	S_Shore
	cg12160664	-0.0279	0.0065	2.061e-05	-0.0289	0.0053	5.937e-08	-0.0285	0.0041	5.499e-12	----	0	0.5878	1	114521853	-	OLFML3	NM_020190	TSS200							1:114521407-114522456	Unclassified
	cg07037725	-0.0231	0.0048	1.6e-06	-0.0228	0.0046	7.566e-07	-0.023	0.0033	5.536e-12	----	0	0.552	5	141699580	+	SPRY4;SPRY4	NM_030964;NM_001127496	5'UTR;5'UTR					TRUE
	cg20277282	-0.0087	0.002	2.245e-05	-0.0036	0.0006	3.138e-09	-0.004	0.0006	5.549e-12	----	51.3	0.1039	4	8230053	-	SH3TC1	NM_018986	Body					TRUE	4:8279878-8281265	4:8229970-8231542	Unclassified	TRUE
	cg21806242	-0.0339	0.0098	0.0005256	-0.0382	0.0064	2.439e-09	-0.0369	0.0054	5.581e-12	----	0	0.9095	11	72532891	+	ATG16L2	NM_033388	Body	chr11:72532612-72533774	Island		DMR	TRUE	11:72209999-72211393	11:72532743-72533776	Gene_Associated
	cg26096042	-0.0259	0.0072	0.000332	-0.0324	0.0055	3.129e-09	-0.0301	0.0044	5.599e-12	----	0	0.8181	14	101699080	+									14:100768709-100768974
	cg02133624	-0.023	0.0057	6.49e-05	-0.0277	0.0049	1.615e-08	-0.0257	0.0037	5.6e-12	----	0	0.8059	3	195590041	-									3:197074391-197074464	3:195589066-195590581	Unclassified
	cg13359765	-0.0165	0.0048	0.0006627	-0.0225	0.0037	1.301e-09	-0.0203	0.0029	5.718e-12	----	0	0.7247	1	234350988	+	SLC35F3	NM_173508	Body	chr1:234349884-234350471	S_Shore
	cg14297772	-0.0234	0.005	3.161e-06	-0.017	0.0033	2.25e-07	-0.0189	0.0027	5.81e-12	----	66.5	0.02984	2	119605210	-	EN1;EN1	NM_001426;NM_001426	1stExon;5'UTR	chr2:119605200-119605620	Island				2:119321671-119321724
	cg18335326	-0.0238	0.0059	5.404e-05	-0.0257	0.0046	2.39e-08	-0.025	0.0036	5.833e-12	----	0	0.8961	6	30653659	+	KIAA1949;KIAA1949	NM_001134870;NM_133471	Body;1stExon	chr6:30654392-30654934	N_Shore				6:30761632-30761729	6:30652289-30655443	Promoter_Associated
	cg05976840	-0.0341	0.0082	3.41e-05	-0.0334	0.0061	3.949e-08	-0.0336	0.0049	5.958e-12	----	36.5	0.1929	16	67189804	+	TRADD	NM_003789	Body	chr16:67188613-67189652	S_Shore				16:65747297-65747464	16:67188504-67190709	Unclassified
	cg19228034	-0.0528	0.0088	1.669e-09	-0.0249	0.0059	2.165e-05	-0.0335	0.0049	5.966e-12	----	78.1	0.003364	7	92672812	-				chr7:92672789-92673016	Island				7:92510726-92510945			TRUE
	cg10784813	-0.0238	0.0063	0.0001634	-0.029	0.005	7.051e-09	-0.027	0.0039	6.041e-12	----	0	0.8093	16	11348678	-	SOCS1	NM_003745	3'UTR	chr16:11348541-11350803	Island				16:11256065-11258638	16:11348678-11348974	Promoter_Associated
	cg26426774	-0.0107	0.003	0.0003429	-0.0204	0.0033	3.483e-10	-0.0151	0.0022	6.074e-12	----	57.1	0.07211	8	33356290	+	C8orf41;MAK16;C8orf41	NM_001102401;NM_032509;NM_025115	3'UTR;3'UTR;3'UTR
	cg09890339	-0.02	0.0056	0.000329	-0.0324	0.0053	1.19e-09	-0.0265	0.0038	6.075e-12	----	0	0.3921	12	2734150	+	CACNA1C;CACNA1C;CACNA1C;CACNA1C;CACNA1C;CACNA1C;CACNA1C;CACNA1C;CACNA1C;CACNA1C;CACNA1C;CACNA1C;CACNA1C;CACNA1C;CACNA1C;CACNA1C;CACNA1C;CACNA1C;CACNA1C;CACNA1C;CACNA1C;CACNA1C;CACNA1C	NM_001129844;NM_001129827;NM_001129839;NM_001129834;NM_001129841;NM_000719;NM_001129830;NM_001167625;NM_001129843;NM_001167624;NM_001129835;NM_001129837;NM_001167623;NM_001129840;NM_199460;NM_001129833;NM_001129832;NM_001129829;NM_001129846;NM_001129836;NM_001129838;NM_001129831;NM_001129842	Body;Body;Body;Body;Body;Body;Body;Body;Body;Body;Body;Body;Body;Body;Body;Body;Body;Body;Body;Body;Body;Body;Body						12:2604363-2604528	12:2733498-2734447	Unclassified_Cell_type_specific
	cg03698343	-0.013	0.0034	0.0001474	-0.0174	0.003	6.152e-09	-0.0155	0.0023	6.142e-12	----	0	0.8205	9	139921892	+	ABCA2;C9orf139;ABCA2	NM_001606;NM_207511;NM_212533	Body;TSS200;Body	chr9:139922197-139923447	N_Shore					9:139921780-139922052	Promoter_Associated_Cell_type_specific
	cg04708601	-0.0332	0.0066	4.288e-07	-0.0245	0.0051	1.785e-06	-0.0278	0.004	6.159e-12	----	0	0.721	6	101880078	-	GRIK2;GRIK2;GRIK2	NM_001166247;NM_175768;NM_021956	Body;Body;Body
	cg27630153	-0.018	0.0038	1.602e-06	-0.0079	0.0014	3.229e-08	-0.0092	0.0013	6.174e-12	----	80.9	0.001313	16	88845038	+	FAM38A	NM_001142864	Body	chr16:88844943-88845205	Island			TRUE	16:87372402-87372706
	cg22563815	-0.0346	0.007	8.198e-07	-0.0278	0.0057	1.226e-06	-0.0305	0.0044	6.181e-12	----	30.5	0.2291	15	78856949	+	CHRNA5	NM_000745	TSS1500	chr15:78857725-78858269	N_Shore
	cg17205324	-0.0377	0.0092	4.413e-05	-0.0335	0.006	3.07e-08	-0.0348	0.0051	6.408e-12	----	14	0.3223	14	23835595	+	EFS;EFS	NM_032459;NM_005864	TSS1500;TSS1500	chr14:23834435-23835947	Island	high-CpG:22904163-22905667			14:22904057-22905751
	cg26929272	-0.0268	0.0059	5.562e-06	-0.0131	0.0023	2.281e-08	-0.015	0.0022	6.416e-12	----	92.1	2.896e-08	10	88295210	-				chr10:88295205-88295592	Island			TRUE	10:88285160-88285676
	cg22136098	-0.0158	0.0045	0.0004768	-0.0255	0.0042	9.366e-10	-0.021	0.0031	6.448e-12	----	0	0.4306	11	121297737	+				chr11:121297942-121298160	N_Shore			TRUE	11:120802947-120803357	11:121297681-121298305	Unclassified
	cg13104274	-0.0245	0.005	1.264e-06	-0.0255	0.0052	1.12e-06	-0.025	0.0036	6.527e-12	----	0	0.7465	1	169078316	+	ATP1B1;ATP1B1	NM_001001787;NM_001677	Body;Body	chr1:169074766-169076411	S_Shore			TRUE		1:169078062-169078841	Unclassified
	cg05765647	-0.0167	0.0046	0.0002779	-0.0292	0.0048	9.139e-10	-0.0228	0.0033	6.569e-12	----	34.2	0.2071	7	2648017	+	IQCE;IQCE	NM_001100390;NM_152558	Body;Body	chr7:2645524-2645765	S_Shelf				7:2614378-2614544	7:2648012-2649725	Unclassified
	cg20239017	-0.025	0.0062	4.83e-05	-0.0261	0.0047	3.09e-08	-0.0257	0.0037	6.593e-12	----	0	0.5464	1	41961110	+				chr1:41961850-41962316	N_Shore			TRUE		1:41960918-41961467	Unclassified	TRUE
	cg27109461	-0.0206	0.0043	1.931e-06	-0.0212	0.0043	7.562e-07	-0.0209	0.003	6.684e-12	----	0	0.949	7	101007603	-	EMID2	NM_133457	Body	chr7:101005899-101007443	S_Shore					7:101005785-101007765	Unclassified
	cg03575602	-0.0173	0.0047	0.0001962	-0.0229	0.0039	5.347e-09	-0.0206	0.003	6.788e-12	----	70.7	0.0166	10	12390599	+	CAMK1D;CAMK1D	NM_020397;NM_153498	TSS1500;TSS1500	chr10:12390802-12392589	N_Shore
	cg03345232	-0.0271	0.0073	0.0001934	-0.0318	0.0055	7.301e-09	-0.0301	0.0044	6.815e-12	----	0	0.6546	14	92981121	+	RIN3	NM_024832	Body	chr14:92979726-92981228	Island				14:92049321-92050940
	cg14024502	-0.0114	0.0025	4.349e-06	-0.0108	0.0021	3.409e-07	-0.0111	0.0016	6.83e-12	----	0	0.6334	1	27693795	-	MAP3K6	NM_004672	TSS1500	chr1:27692412-27693243	S_Shore					1:27692972-27694160	Promoter_Associated
	cg06412435	-0.0157	0.0037	1.696e-05	-0.0129	0.0024	7.325e-08	-0.0138	0.002	6.867e-12	----	45.1	0.1405	12	106526228	-	NUAK1	NM_014840	Body					TRUE
	cg27467282	-0.0146	0.0042	0.0005524	-0.0225	0.0037	1.096e-09	-0.0191	0.0028	6.882e-12	----	0.4	0.3899	13	52116184	-								TRUE
	cg26477576	-0.0215	0.0046	3.541e-06	-0.0217	0.0043	4.303e-07	-0.0216	0.0032	6.92e-12	----	0	0.7551	10	89419292	-	PAPSS2;PAPSS2	NM_001015880;NM_004670	TSS200;TSS200	chr10:89419346-89420027	N_Shore
	cg12690246	-0.0232	0.0056	3.705e-05	-0.0252	0.0046	4.156e-08	-0.0244	0.0036	7.028e-12	----	0	0.495	12	50356869	-	AQP5	NM_001651	Body	chr12:50354839-50356163	S_Shore
	cg16556677	-0.0144	0.0037	9.233e-05	-0.0245	0.0041	3.276e-09	-0.0188	0.0027	7.187e-12	----	59.9	0.05792	11	2722401	-	KCNQ1OT1;KCNQ1;KCNQ1	NR_002728;NM_000218;NM_181798	TSS1500;Body;Body	chr11:2720410-2722087	S_Shore
	cg18809126	-0.0135	0.0028	9.663e-07	-0.0165	0.0034	1.292e-06	-0.0147	0.0021	7.225e-12	----	0	0.5147	3	11623526	+	VGLL4;VGLL4;VGLL4	NM_014667;NM_001128220;NM_001128219	Body;Body;Body					TRUE
	cg17024199	-0.0228	0.005	4.211e-06	-0.0209	0.0041	3.655e-07	-0.0217	0.0032	7.291e-12	----	0	0.9926	17	74881747	+	MGAT5B;MGAT5B	NM_144677;NM_198955	Body;Body	chr17:74878245-74878455	S_Shelf			TRUE
	cg16942327	-0.0196	0.0033	4.36e-09	-0.0146	0.004	0.0002501	-0.0175	0.0026	7.335e-12	----	0	0.5456	3	193967745	+								TRUE
	cg00384847	-0.0227	0.005	6.505e-06	-0.0207	0.004	2.439e-07	-0.0215	0.0031	7.502e-12	----	0	0.991	1	12291339	+	VPS13D;VPS13D	NM_018156;NM_015378	5'UTR;5'UTR	chr1:12289954-12290585	S_Shore					1:12289626-12291393	Promoter_Associated
	cg13883851	-0.0196	0.005	9.364e-05	-0.0263	0.0046	1.131e-08	-0.0232	0.0034	7.506e-12	----	0	0.5357	9	132198329	+				chr9:132199361-132199984	N_Shore				9:131238147-131238278
	cg01346718	-0.03	0.0062	1.444e-06	-0.0263	0.0054	1.035e-06	-0.0279	0.0041	7.522e-12	----	0	0.7901	22	38713874	-	CSNK1E;CSNK1E	NM_001894;NM_152221	5'UTR;TSS1500	chr22:38712684-38713333	S_Shore				22:37042532-37043841
	cg04104738	-0.0298	0.0069	1.387e-05	-0.0267	0.005	1.133e-07	-0.0278	0.0041	7.527e-12	----	0	0.894	8	105600242	-	LRP12;LRP12	NM_001135703;NM_013437	Body;Body	chr8:105600453-105601704	N_Shore
	cg12081870	-0.0116	0.003	0.0001342	-0.0069	0.0012	4.593e-09	-0.0075	0.0011	7.551e-12	----	23.3	0.2711	1	205475130	+	CDK18;CDK18;CDK18	NM_002596;NM_212503;NM_212502	5'UTR;5'UTR;5'UTR	chr1:205473877-205474109	S_Shore			TRUE				TRUE
	cg22171758	-0.024	0.005	1.776e-06	-0.0215	0.0044	8.733e-07	-0.0226	0.0033	7.592e-12	----	38.8	0.1794	12	54146133	+				chr12:54144562-54145470	S_Shore		CDMR			12:54144031-54146347	Unclassified
	cg27508071	-0.0212	0.0047	7.382e-06	-0.0231	0.0045	2.184e-07	-0.0222	0.0032	7.592e-12	----	0	0.6604	7	6629350	+	C7orf26	NM_024067	TSS1500	chr7:6629328-6630235	Island					7:6629095-6630511	Promoter_Associated
	cg18384588	-0.0136	0.0032	2.586e-05	-0.0115	0.0021	5.835e-08	-0.0121	0.0018	7.769e-12	----	53.2	0.09346	22	46463747	+				chr22:46465976-46468528	N_Shelf		RDMR
	cg27388680	-0.0174	0.0047	0.0002112	-0.0185	0.0032	8.767e-09	-0.0182	0.0027	7.924e-12	----	0	0.3959	19	6857265	-	VAV1	NM_005428	3'UTR							19:6857169-6857362	Unclassified_Cell_type_specific
	cg03474926	-0.0125	0.0032	8.836e-05	-0.0141	0.0025	1.924e-08	-0.0135	0.002	7.925e-12	----	0	0.3951	9	136023407	-	RALGDS	NM_001042368	Body	chr9:136024223-136025112	N_Shore			TRUE
	cg24222580	-0.0408	0.0104	9.381e-05	-0.0353	0.0063	1.78e-08	-0.0368	0.0054	7.964e-12	----	74.9	0.007478	13	113639509	-	MCF2L;MCF2L	NM_001112732;NM_024979	Body;Body	chr13:113635654-113635899	S_Shelf				13:112687452-112687840	13:113639277-113639516	Unclassified_Cell_type_specific
	cg13127741	-0.0284	0.0055	2.049e-07	-0.0204	0.0044	4.435e-06	-0.0236	0.0035	8.059e-12	----	35.5	0.1995	20	31331821	+	COMMD7;COMMD7	NM_053041;NM_001099339	TSS200;TSS200	chr20:31330957-31331410	S_Shore					20:31330508-31332344	Promoter_Associated
	cg11726150	-0.0166	0.0036	5.361e-06	-0.0179	0.0035	3.224e-07	-0.0173	0.0025	8.091e-12	----	0	0.4323	6	31845172	-	SLC44A4	NM_025257	Body			low-CpG:31953020-31953434
	cg06348826	-0.0118	0.0031	0.0001304	-0.0191	0.0032	3.669e-09	-0.0152	0.0022	8.107e-12	----	23.7	0.2687	1	2994051	+	PRDM16;PRDM16	NM_022114;NM_199454	Body;Body	chr1:2997272-2997473	N_Shelf		CDMR
	cg26912636	-0.0213	0.0047	7.039e-06	-0.0211	0.0041	2.605e-07	-0.0212	0.0031	8.255e-12	----	0	0.5422	20	56286391	+	PMEPA1;PMEPA1;PMEPA1;PMEPA1;PMEPA1	NM_199171;NM_199171;NM_199169;NM_020182;NM_199170	5'UTR;1stExon;TSS1500;TSS1500;TSS1500	chr20:56283891-56285395	S_Shore
	cg18369034	-0.0303	0.0071	1.884e-05	-0.0286	0.0054	9.661e-08	-0.0292	0.0043	8.256e-12	----	28.4	0.2414	14	52733216	-	PTGDR	NM_000953	TSS1500	chr14:52734207-52735486	N_Shore		RDMR
	cg13522406	-0.0141	0.0041	0.0006057	-0.0202	0.0034	1.768e-09	-0.0178	0.0026	8.351e-12	----	0	0.6814	6	30581820	-	PPP1R10	NM_002714	5'UTR	chr6:30584885-30585677	N_Shelf
	cg11727592	-0.02	0.0059	0.0007122	-0.0312	0.0051	1.027e-09	-0.0264	0.0039	8.398e-12	----	50.5	0.1084	13	46916922	-	C13orf18	NM_025113	3'UTR
	cg09938164	-0.0212	0.0055	0.0001276	-0.0258	0.0045	1.279e-08	-0.0239	0.0035	8.565e-12	----	41.7	0.1616	1	22458396	-	WNT4	NM_030761	Body	chr1:22456023-22456225	S_Shelf			TRUE		1:22457866-22459126	Unclassified
	cg09371559	-0.0224	0.0048	3.061e-06	-0.0155	0.003	2.917e-07	-0.0175	0.0026	8.57e-12	---+	83.8	0.0003452	19	17351300	-	NR2F6	NM_005234	Body	chr19:17355181-17356471	N_Shelf
	cg11950754	-0.0182	0.0051	0.0003422	-0.0311	0.0051	1.183e-09	-0.0246	0.0036	8.61e-12	----	19.2	0.2944	1	53782077	-	LRP8;LRP8;LRP8;LRP8	NM_033300;NM_001018054;NM_017522;NM_004631	Body;Body;Body;Body					TRUE
	cg17616646	-0.0141	0.0029	8.747e-07	-0.0121	0.0025	1.874e-06	-0.013	0.0019	8.622e-12	----	27.1	0.249	11	67271660	-	PITPNM1;PITPNM1	NM_004910;NM_001130848	5'UTR;5'UTR	chr11:67271659-67272942	Island				11:67028182-67029453
	cg06043908	-0.0214	0.0048	8.068e-06	-0.0213	0.0041	2.402e-07	-0.0213	0.0031	8.707e-12	----	25.9	0.2562	8	49467831	-				chr8:49468683-49468959	N_Shore		RDMR					TRUE
	cg01873977	-0.0254	0.0064	7.321e-05	-0.0335	0.0059	1.773e-08	-0.0297	0.0044	8.718e-12	----	41.8	0.1609	8	125699897	+	MTSS1	NM_014751	Body					TRUE
	cg07162320	-0.0336	0.0076	8.562e-06	-0.0313	0.006	2.206e-07	-0.0322	0.0047	8.745e-12	----	6.1	0.3626	1	155295267	-	RUSC1;RUSC1;RUSC1;C1orf104;RUSC1	NM_001105205;NM_001105204;NM_014328;NM_001039517;NM_001105203	Body;Body;Body;TSS1500;Body	chr1:155292469-155295433	Island				1:153559094-153561951	1:155294490-155296352	Promoter_Associated
	cg03726236	-0.0156	0.0037	2.911e-05	-0.0161	0.003	6.823e-08	-0.0159	0.0023	8.788e-12	----	0	0.4578	16	28935666	+	RABEP2	NM_024816	Body	chr16:28936053-28937036	N_Shore					16:28935331-28935668	Unclassified_Cell_type_specific
	cg06697251	-0.019	0.0044	1.397e-05	-0.0205	0.0039	1.37e-07	-0.0198	0.0029	8.825e-12	----	0	0.5874	19	6501613	-	TUBB4	NM_006087	Body	chr19:6502090-6502411	N_Shore				19:6452436-6453504	19:6501438-6502875	Unclassified	TRUE
	cg13468961	-0.0358	0.0076	2.492e-06	-0.0267	0.0053	4.819e-07	-0.0297	0.0044	8.914e-12	----	35.2	0.2009	2	172944338	-	MAP1D	NM_199227	Body	chr2:172944988-172945384	N_Shore					2:172944226-172944461	Unclassified_Cell_type_specific
	cg13547053	-0.0218	0.0049	8.173e-06	-0.0244	0.0047	2.255e-07	-0.0232	0.0034	8.922e-12	----	0	0.8678	2	179184864	-	OSBPL6;OSBPL6	NM_145739;NM_032523	TSS200;Body
	cg09458197	-0.0143	0.0039	0.0002256	-0.0236	0.0039	2.199e-09	-0.0188	0.0028	8.953e-12	----	11.6	0.3348	4	2536968	-				chr4:2537098-2539421	N_Shore
	cg01235820	-0.0515	0.0091	1.53e-08	-0.0243	0.0053	4.049e-06	-0.0311	0.0046	8.961e-12	----	81.7	0.0009497	20	642782	-	SCRT2	NM_033129	3'UTR	chr20:642672-642895	Island				20:590726-590895
	cg16037711	-0.0201	0.0042	1.557e-06	-0.0182	0.0037	1.21e-06	-0.019	0.0028	9.081e-12	----	12.1	0.3324	1	59280841	+				chr1:59280951-59281194	N_Shore			TRUE	1:59052829-59053438	1:59280679-59282633	Promoter_Associated
	cg14486857	-0.0182	0.0035	2.802e-07	-0.013	0.0028	3.711e-06	-0.015	0.0022	9.117e-12	----	0	0.4671	11	977048	+	AP2A2	NM_012305	Body	chr11:976949-977193	Island			TRUE	11:967036-967596	11:976845-977170	Unclassified_Cell_type_specific	TRUE
	cg10259872	-0.0238	0.0061	9.9e-05	-0.028	0.005	1.87e-08	-0.0263	0.0039	9.189e-12	----	0	0.7209	3	122802215	+	PDIA5;PDIA5	NM_006810;NR_028444	Body;Body					TRUE
	cg04554928	-0.019	0.004	2.451e-06	-0.014	0.0028	4.848e-07	-0.0156	0.0023	9.242e-12	----	48.5	0.1202	6	30140231	+	TRIM15	NM_033229	3'UTR	chr6:30139718-30140263	Island			TRUE	6:30247613-30248242
	cg07807219	-0.0166	0.0039	2.079e-05	-0.0214	0.004	6.837e-08	-0.0189	0.0028	9.273e-12	----	0	0.7973	1	163289415	+				chr1:163291479-163292021	N_Shelf
	cg26470501	-0.024	0.005	1.931e-06	-0.0196	0.004	8.367e-07	-0.0213	0.0031	9.298e-12	----	0	0.883	19	45252955	+	BCL3	NM_005178	Body	chr19:45251975-45252330	S_Shore					19:45252875-45253066	Promoter_Associated
	cg25544461	-0.019	0.0044	1.289e-05	-0.0209	0.004	1.563e-07	-0.02	0.0029	9.489e-12	----	0	0.6745	7	73894573	-	GTF2IRD1;GTF2IRD1	NM_016328;NM_005685	5'UTR;5'UTR	chr7:73894815-73895110	N_Shore			TRUE				TRUE
	cg18681352	-0.015	0.0042	0.0003132	-0.0212	0.0036	3.834e-09	-0.0186	0.0027	9.561e-12	----	15.9	0.3124	22	39898064	-	SMCR7L	NM_019008	TSS1500	chr22:39898100-39898789	N_Shore			TRUE		22:39897849-39899127	Promoter_Associated
	cg24002003	-0.0136	0.004	0.0007204	-0.0184	0.0031	2.144e-09	-0.0166	0.0024	9.607e-12	----	43.8	0.149	15	101668143	+								TRUE		15:101667410-101668295	Promoter_Associated	TRUE
	cg00609948	-0.0161	0.0041	7.04e-05	-0.0158	0.0029	3.194e-08	-0.0159	0.0023	9.736e-12	----	0	0.6028	5	141488100	+	NDFIP1	NM_030571	TSS1500	chr5:141488316-141488919	N_Shore				5:141468194-141469089	5:141487807-141489364	Promoter_Associated	TRUE
	cg00043800	-0.0219	0.0052	2.304e-05	-0.027	0.005	7.541e-08	-0.0245	0.0036	9.963e-12	----	0	0.6698	2	74612144	-	LOC100189589	NR_024463	TSS1500
	cg00205605	-0.0269	0.005	6.938e-08	-0.0183	0.0042	1.32e-05	-0.0219	0.0032	9.992e-12	----	56.4	0.0756	1	2516401	-				chr1:2517397-2518892	N_Shore			TRUE		1:2516313-2516563	Promoter_Associated_Cell_type_specific
	cg03508063	-0.0218	0.005	1.191e-05	-0.0246	0.0047	1.732e-07	-0.0233	0.0034	1.002e-11	----	17.9	0.3015	17	7124385	-	DLG4;ACADVL;ACADVL	NM_001365;NM_000018;NM_001033859	TSS1500;Body;Body	chr17:7123038-7123718	S_Shore					17:7123916-7125265	Promoter_Associated
	cg07551364	-0.012	0.0031	0.0001279	-0.0192	0.0033	5.114e-09	-0.0154	0.0023	1.002e-11	----	36.7	0.192	1	27693782	-	MAP3K6	NM_004672	TSS1500	chr1:27692412-27693243	S_Shore					1:27692972-27694160	Promoter_Associated
	cg20026346	-0.027	0.0058	2.66e-06	-0.0251	0.0051	8.067e-07	-0.0259	0.0038	1.002e-11	----	0	0.7002	6	136872552	-	MAP7	NM_003980	TSS1500	chr6:136870826-136872145	S_Shore		RDMR
	cg01355392	-0.0542	0.0123	1.093e-05	-0.0496	0.0095	1.989e-07	-0.0513	0.0075	1.015e-11	----	57.2	0.07171	20	62679255	-	SOX18	NM_018419	3'UTR	chr20:62679424-62680883	N_Shore
	cg21472642	-0.0169	0.0045	0.000193	-0.0288	0.0048	2.437e-09	-0.0225	0.0033	1.018e-11	----	50.5	0.1085	7	29233468	-	CHN2	NM_004067	TSS1500	chr7:29233704-29235046	N_Shore		RDMR		7:29199993-29201519
	cg14459158	-0.055	0.0114	1.477e-06	-0.0361	0.0072	5.521e-07	-0.0415	0.0061	1.022e-11	----	0	0.4607	9	96720562	+				chr9:96720586-96723189	N_Shore
	cg16353628	-0.0205	0.0046	1.008e-05	-0.027	0.0051	1.459e-07	-0.0234	0.0034	1.028e-11	----	60.4	0.05544	2	85239916	+	KCMF1	NM_020122	Body					TRUE
	cg14016344	-0.0248	0.0056	1.038e-05	-0.0206	0.0039	1.822e-07	-0.022	0.0032	1.03e-11	----	0	0.3983	9	35616726	-	CD72	NM_001782	Body	chr9:35616980-35617324	N_Shore			TRUE		9:35616556-35617662	Promoter_Associated	TRUE
	cg24698211	-0.0216	0.0055	8.81e-05	-0.0228	0.0041	2.688e-08	-0.0224	0.0033	1.031e-11	----	58.1	0.06716	5	170877540	+	FGF18	NM_003862	Body	chr5:170877798-170878210	N_Shore				5:170810113-170811154			TRUE
	cg15261712	-0.0241	0.007	0.0005468	-0.0348	0.0058	2.3e-09	-0.0304	0.0045	1.036e-11	----	0	0.6387	7	92238248	+	CDK6;CDK6	NM_001259;NM_001145306	3'UTR;3'UTR				CDMR
	cg00350448	-0.0099	0.0028	0.0004755	-0.017	0.0028	1.031e-09	-0.0135	0.002	1.056e-11	----	30.9	0.2269	11	72433866	+	ARAP1;ARAP1;ARAP1	NM_001040118;NM_001135190;NM_015242	Body;TSS1500;TSS1500	chr11:72437676-72438005	N_Shelf					11:72432591-72434003	Promoter_Associated
	cg02802590	-0.0114	0.0033	0.0005057	-0.0154	0.0026	3.334e-09	-0.0138	0.002	1.073e-11	----	45.1	0.141	2	96990549	-	ITPRIPL1;ITPRIPL1;ITPRIPL1;ITPRIPL1	NM_001163524;NM_001163523;NM_001008949;NM_178495	TSS1500;TSS1500;TSS1500;TSS1500	chr2:96990857-96991283	N_Shore					2:96990331-96992218	Unclassified_Cell_type_specific
	cg12967093	-0.0217	0.0042	2.345e-07	-0.0177	0.004	8.104e-06	-0.0196	0.0029	1.088e-11	----	30.6	0.2286	2	218621493	+	DIRC3	NR_026597	TSS200	chr2:218621279-218621498	Island					2:218621230-218621758	Unclassified_Cell_type_specific	TRUE
	cg24328774	-0.0111	0.0032	0.000563	-0.0152	0.0026	2.924e-09	-0.0136	0.002	1.106e-11	----	0	0.4762	6	44537819	+								TRUE
	cg11961813	-0.0192	0.0046	3.135e-05	-0.0207	0.0039	7.916e-08	-0.0201	0.003	1.125e-11	----	0	0.9735	17	40995546	+	PSME3;PSME3;AOC2;AOC2	NM_176863;NM_005789;NM_001158;NM_009590	3'UTR;3'UTR;TSS1500;TSS1500							17:40994612-40995861	Gene_Associated
	cg08523384	-0.034	0.0067	3.812e-07	-0.0236	0.0051	2.967e-06	-0.0274	0.004	1.126e-11	----	0	0.5336	5	141488047	-	NDFIP1	NM_030571	TSS1500	chr5:141488316-141488919	N_Shore				5:141468194-141469089	5:141487807-141489364	Promoter_Associated	TRUE
	cg14215515	-0.0345	0.0066	1.656e-07	-0.0231	0.0051	5.747e-06	-0.0273	0.004	1.138e-11	----	0	0.5936	9	129101945	+	FAM125B;FAM125B	NM_033446;NM_001011703	Body;Body	chr9:129100371-129100574	S_Shore
	cg16622061	-0.0364	0.0079	4.538e-06	-0.0321	0.0064	5.111e-07	-0.0338	0.005	1.142e-11	----	0	0.4684	16	86888736	+								TRUE
	cg23488607	-0.0192	0.0054	0.0004029	-0.0242	0.0042	5.291e-09	-0.0224	0.0033	1.146e-11	----	0	0.5341	17	1553502	+	RILP	NM_031430	TSS200	chr17:1551730-1553249	S_Shore
	cg12405048	-0.0124	0.0026	2.595e-06	-0.0128	0.0026	9.786e-07	-0.0126	0.0019	1.152e-11	----	41.2	0.1645	12	112074086	+								TRUE	12:110558427-110558554			TRUE
	cg22851880	-0.046	0.0072	2.166e-10	-0.0205	0.0056	0.0002455	-0.0301	0.0044	1.16e-11	----	61.2	0.05194	1	36038701	-	TFAP2E	NM_178548	TSS1500	chr1:36038927-36040051	N_Shore				1:35811251-35813151	1:36038329-36039236	Unclassified_Cell_type_specific
	cg21479903	-0.0263	0.0045	6.76e-09	-0.013	0.003	1.813e-05	-0.0171	0.0025	1.164e-11	----	61.1	0.05239	19	1236736	+	C19orf26	NM_152769	5'UTR	chr19:1236946-1238311	N_Shore				19:1187459-1189614	19:1236585-1236812	Unclassified_Cell_type_specific
	cg07368443	-0.0249	0.0049	3.229e-07	-0.0154	0.0033	2.086e-06	-0.0184	0.0027	1.175e-11	----	63.8	0.04038	1	45265337	+	PLK3	NM_004073	TSS1500	chr1:45265534-45266783	N_Shore					1:45265254-45266847	Promoter_Associated
	cg01103207	-0.0164	0.0039	2.49e-05	-0.0182	0.0034	1.008e-07	-0.0174	0.0026	1.177e-11	----	58.5	0.06517	7	47535640	+	TNS3	NM_022748	5'UTR					TRUE
	cg05261851	-0.0195	0.0045	1.201e-05	-0.0187	0.0036	2.194e-07	-0.019	0.0028	1.183e-11	----	0	0.8261	16	68001206	-	SLC12A4;SLC12A4;SLC12A4;SLC12A4	NM_001145961;NM_001145962;NM_005072;NM_001145964	Body;Body;Body;TSS1500	chr16:68001916-68002462	N_Shore		RDMR	TRUE
	cg13150596	-0.0192	0.0036	1.288e-07	-0.0143	0.0033	1.244e-05	-0.0165	0.0024	1.189e-11	----	15.5	0.3142	19	14606390	+	GIPC1;GIPC1;GIPC1;GIPC1;GIPC1;GIPC1	NM_202469;NM_202467;NM_202470;NM_202494;NM_202468;NM_005716	5'UTR;5'UTR;5'UTR;5'UTR;5'UTR;5'UTR	chr19:14606709-14607385	N_Shore
	cg04318353	-0.0253	0.0047	9.62e-08	-0.0182	0.0042	1.473e-05	-0.0213	0.0031	1.19e-11	----	0	0.4237	16	88836718	+	FAM38A	NM_001142864	Body	chr16:88838112-88838459	N_Shore			TRUE	16:87364151-87365103			TRUE
	cg05576845	-0.0223	0.0061	0.00026	-0.0274	0.0048	8.812e-09	-0.0254	0.0038	1.19e-11	----	0	0.7352	5	146176618	-	PPP2R2B;PPP2R2B;PPP2R2B;PPP2R2B;PPP2R2B;PPP2R2B;PPP2R2B	NM_181674;NM_001127381;NM_181677;NM_181676;NM_181675;NM_004576;NM_181678	Body;Body;Body;Body;Body;Body;Body					TRUE
	cg00109764	-0.0189	0.0042	6.439e-06	-0.0167	0.0033	3.799e-07	-0.0175	0.0026	1.197e-11	----	60.2	0.05643	3	43811308	-								TRUE		3:43810111-43811823	Unclassified
	cg02923831	-0.0199	0.0051	0.0001021	-0.0231	0.0041	2.484e-08	-0.0218	0.0032	1.226e-11	----	0	0.829	8	38386436	+	C8orf86	NM_207412	TSS1500					TRUE
	cg01475538	-0.0241	0.004	2.399e-09	-0.0133	0.0035	0.0001465	-0.0179	0.0026	1.234e-11	----	65.7	0.03291	11	14381234	+	RRAS2;RRAS2	NM_012250;NM_001102669	TSS1500;TSS1500	chr11:14379808-14380737	S_Shore		RDMR
	cg24883498	-0.0129	0.0032	4.481e-05	-0.0164	0.003	4.667e-08	-0.0147	0.0022	1.256e-11	----	0	0.8116	19	18264771	+	PIK3R2	NM_005027	5'UTR	chr19:18266682-18266889	N_Shore				19:18124191-18125839	19:18263022-18264833	Promoter_Associated
	cg15138109	-0.0172	0.005	0.000596	-0.0185	0.0032	5.147e-09	-0.0181	0.0027	1.259e-11	----	30.1	0.2314	2	24713234	+				chr2:24713710-24715168	N_Shore		CDMR		2:24566661-24566764
	cg26025224	-0.0192	0.005	0.0001158	-0.0267	0.0047	1.373e-08	-0.0231	0.0034	1.27e-11	----	0	0.6373	15	89020059	-	MRPS11;MRPS11	NM_022839;NM_176805	Body;Body					TRUE		15:89019655-89020404	Gene_Associated	TRUE
	cg05237114	-0.0187	0.0038	1.188e-06	-0.0185	0.0039	2.377e-06	-0.0186	0.0027	1.271e-11	----	0	0.9747	8	58905672	+	FAM110B	NM_147189	TSS1500	chr8:58907001-58907822	N_Shore
	cg27441048	-0.0255	0.0061	2.668e-05	-0.0216	0.004	9.803e-08	-0.0228	0.0034	1.334e-11	----	0	0.555	7	72972316	-	BCL7B	NM_001707	TSS1500	chr7:72971527-72972220	S_Shore	high-CpG:72609352-72610281				7:72971048-72972763	Promoter_Associated
	cg01054354	-0.0272	0.0072	0.0001664	-0.0326	0.0058	1.599e-08	-0.0305	0.0045	1.34e-11	----	0	0.478	15	100272751	-	LYSMD4	NM_152449	5'UTR	chr15:100272901-100273891	N_Shore				15:98090274-98091679	15:100272592-100274283	Promoter_Associated
	cg06501835	-0.0106	0.0031	0.0006618	-0.019	0.0031	7.713e-10	-0.0148	0.0022	1.346e-11	----	45.7	0.1373	1	36589944	-				chr1:36590761-36591121	N_Shore					1:36589884-36591181	Unclassified_Cell_type_specific
	cg13702235	-0.0244	0.0051	1.386e-06	-0.0233	0.0049	2.149e-06	-0.0238	0.0035	1.357e-11	----	0	0.6352	4	159689189	-	FNIP2	NM_020840	TSS1500	chr4:159689700-159690823	N_Shore
	cg03106207	-0.0166	0.0041	6.204e-05	-0.0188	0.0034	4.644e-08	-0.0179	0.0026	1.36e-11	----	18.8	0.2965	2	96814751	-				chr2:96810443-96811454	S_Shelf		DMR			2:96813678-96814773	Promoter_Associated	TRUE
	cg26268276	-0.0243	0.0058	3.199e-05	-0.0343	0.0063	4.868e-08	-0.0289	0.0043	1.364e-11	----	58.3	0.06603	11	33038313	+	DEPDC7;DEPDC7	NM_139160;NM_001077242	Body;Body	chr11:33037206-33037917	S_Shore			TRUE		11:33037156-33038387	Promoter_Associated
	cg10043090	-0.0196	0.0057	0.0006014	-0.0288	0.0048	2.58e-09	-0.0249	0.0037	1.367e-11	----	51.5	0.1028	11	1536810	+	HCCA2	NM_053005	Body	chr11:1536729-1536953	Island				11:1492470-1493468	11:1536489-1537194	Unclassified
	cg23240895	-0.0094	0.0023	3.742e-05	-0.0105	0.002	7.842e-08	-0.01	0.0015	1.377e-11	----	8.8	0.3493	22	45071884	+	PRR5;PRR5;PRR5;PRR5	NM_001017529;NM_001017530;NM_001017528;NM_015366	5'UTR;TSS1500;5'UTR;TSS1500
	cg19805668	-0.0217	0.0052	2.78e-05	-0.0212	0.004	1.129e-07	-0.0214	0.0032	1.382e-11	----	0	0.8505	14	75418675	-	PGF	NM_002632	Body	chr14:75422068-75422507	N_Shelf			TRUE
	cg06124793	-0.0201	0.0048	2.357e-05	-0.0194	0.0037	1.324e-07	-0.0197	0.0029	1.383e-11	----	0	0.6071	11	1939725	+	TNNT3;TNNT3;TNNT3;TNNT3	NM_006757;NM_001042782;NM_001042781;NM_001042780	TSS1500;TSS1500;TSS1500;TSS1500
	cg12419932	-0.021	0.0043	9.418e-07	-0.0225	0.0048	3.188e-06	-0.0217	0.0032	1.385e-11	----	0	0.5649	18	46069846	-	KIAA0427;KIAA0427	NM_001142397;NM_014772	5'UTR;5'UTR	chr18:46065533-46067826	S_Shelf			TRUE		18:46069774-46070081	Gene_Associated_Cell_type_specific
	cg13948956	-0.0217	0.0049	1.102e-05	-0.0248	0.0048	2.551e-07	-0.0233	0.0034	1.392e-11	----	0	0.8096	17	55210898	+
	cg22916586	-0.0213	0.0046	3.698e-06	-0.0219	0.0045	8.378e-07	-0.0216	0.0032	1.397e-11	----	0	0.7069	12	12686957	+	DUSP16	NM_030640	5'UTR					TRUE
	cg01594262	-0.0164	0.0038	1.752e-05	-0.0162	0.0031	1.829e-07	-0.0162	0.0024	1.417e-11	----	41.1	0.1649	19	38806145	-	YIF1B;YIF1B;YIF1B;YIF1B;YIF1B;YIF1B	NM_001039671;NM_001145462;NM_001039672;NM_001145461;NM_001039673;NM_001145463	Body;5'UTR;Body;Body;Body;Body	chr19:38806485-38806747	N_Shore					19:38805887-38807256	Promoter_Associated
	cg15822394	-0.0379	0.0076	6.579e-07	-0.0274	0.0058	2.577e-06	-0.0313	0.0046	1.418e-11	----	36.6	0.1922	19	17877733	-	FCHO1;FCHO1;FCHO1;FCHO1	NM_015122;NM_001161358;NM_001161359;NM_001161357	Body;Body;Body;Body	chr19:17877468-17877777	Island				19:17738484-17738767	19:17877470-17877766	Gene_Associated_Cell_type_specific	TRUE
	cg08217285	-0.0252	0.0053	1.891e-06	-0.0234	0.0049	1.625e-06	-0.0242	0.0036	1.422e-11	----	59.3	0.06105	17	27917879	+	GIT1;GIT1	NM_014030;NM_001085454	TSS1500;TSS1500	chr17:27918161-27918398	N_Shore			TRUE		17:27917775-27919250	Unclassified
	cg17783135	-0.0109	0.0027	4.624e-05	-0.0103	0.0019	6.953e-08	-0.0105	0.0016	1.424e-11	----	0	0.6226	3	194876491	-	C3orf21	NM_152531	Body						3:196357738-196357790
	cg05284742	-0.0152	0.0035	1.125e-05	-0.0183	0.0035	2.334e-07	-0.0167	0.0025	1.427e-11	----	0	0.858	14	93552128	-	ITPK1;ITPK1;ITPK1	NM_001142593;NM_014216;NM_001142594	Body;Body;Body					TRUE
	cg05934592	-0.0167	0.0042	7.807e-05	-0.0184	0.0034	4.032e-08	-0.0177	0.0026	1.427e-11	----	0	0.9853	14	54642178	-								TRUE		14:54642086-54642857	Unclassified
	cg11104712	-0.0147	0.0037	7.702e-05	-0.0202	0.0036	2.441e-08	-0.0175	0.0026	1.441e-11	----	0	0.6939	17	7306613	+	C17orf61	NM_152766	Body	chr17:7307206-7308626	N_Shore					17:7306504-7308043	Promoter_Associated
	cg26624796	-0.0166	0.004	2.664e-05	-0.0128	0.0024	8.782e-08	-0.0138	0.002	1.467e-11	----	0	0.818	16	30406176	-	ZNF48	NM_152652	TSS1500	chr16:30406290-30407290	N_Shore				16:30313504-30314848	16:30406118-30407614	Promoter_Associated
	cg04731988	-0.0224	0.005	7.74e-06	-0.0212	0.0042	4.188e-07	-0.0217	0.0032	1.471e-11	----	66.3	0.03051	20	3051954	+	OXT	NM_000915	TSS1500	chr20:3052097-3053103	N_Shore
	cg23146565	-0.0206	0.0048	2.083e-05	-0.0218	0.0042	1.595e-07	-0.0213	0.0032	1.49e-11	----	0	0.6981	17	46100661	+				chr17:46100797-46102904	N_Shore							TRUE
	cg15546227	-0.0181	0.0045	4.791e-05	-0.0202	0.0037	6.762e-08	-0.0193	0.0029	1.502e-11	----	0	0.5614	1	61546247	+	NFIA;NFIA	NM_001145511;NM_001145512	Body;TSS1500	chr1:61548753-61549564	N_Shelf
	cg09602795	-0.0157	0.0038	4.248e-05	-0.0197	0.0036	6.14e-08	-0.0178	0.0026	1.51e-11	----	0	0.898	9	118698	+	FOXD4	NM_207305	TSS1500	chr9:116701-118177	S_Shore
	cg21532103	-0.0107	0.0032	0.000667	-0.0167	0.0028	2.018e-09	-0.0141	0.0021	1.512e-11	----	42.5	0.1564	2	238535538	-	LRRFIP1	NM_001137550	TSS1500	chr2:238535561-238536840	N_Shore					2:238535273-238537184	Unclassified_Cell_type_specific	TRUE
	cg08644498	-0.0242	0.0036	2.957e-11	-0.0091	0.0025	0.0003	-0.0139	0.0021	1.519e-11	----	75.9	0.005975	1	46502608	+								TRUE		1:46501725-46503430	Unclassified
	cg03160935	-0.0264	0.0051	2.085e-07	-0.0198	0.0045	1.001e-05	-0.0227	0.0034	1.523e-11	----	25	0.2617	9	132242593	+				chr9:132244401-132245732	N_Shore					9:132242533-132243185	Unclassified_Cell_type_specific
	cg07294323	-0.0103	0.0024	1.766e-05	-0.0132	0.0025	1.388e-07	-0.0117	0.0017	1.529e-11	----	43.6	0.1501	16	73083327	+	ZFHX3;ZFHX3	NM_001164766;NM_006885	5'UTR;TSS1500	chr16:73081590-73082565	S_Shore		RDMR
	cg20726664	-0.0353	0.0054	4.98e-11	-0.016	0.0054	0.003068	-0.0257	0.0038	1.531e-11	----	68.7	0.02239	15	86168936	+	AKAP13;AKAP13	NM_007200;NM_006738	Body;Body					TRUE
	cg09770579	-0.0143	0.0034	2.59e-05	-0.0183	0.0034	9.537e-08	-0.0163	0.0024	1.533e-11	----	0	0.5673	16	17407429	-	XYLT1	NM_022166	Body					TRUE
	cg03348792	-0.0167	0.0038	1.295e-05	-0.0176	0.0034	2.645e-07	-0.0172	0.0025	1.538e-11	----	0	0.9984	12	53075482	+	KRT1	NM_006121	TSS1500							12:53075322-53075564	Unclassified_Cell_type_specific
	cg25308086	-0.0239	0.0056	1.75e-05	-0.0311	0.0059	1.312e-07	-0.0273	0.004	1.538e-11	----	0	0.6027	1	2996020	-	PRDM16;PRDM16	NM_022114;NM_199454	Body;Body	chr1:2997272-2997473	N_Shore
	cg04118190	-0.0221	0.0048	3.504e-06	-0.0192	0.0039	8.788e-07	-0.0204	0.003	1.54e-11	----	47.8	0.1247	2	96812528	-	DUSP2	NM_004418	TSS1500	chr2:96810443-96811454	S_Shore					2:96811033-96812631	Promoter_Associated
	cg07262873	-0.0149	0.0044	0.0007408	-0.0251	0.0041	1.27e-09	-0.0204	0.003	1.57e-11	----	47.1	0.1288	5	54987767	-	SLC38A9	NM_173514	Body					TRUE		5:54987495-54988178	Unclassified
	cg10626556	-0.0165	0.0034	9.259e-07	-0.017	0.0037	3.804e-06	-0.0167	0.0025	1.583e-11	----	0	0.9309	20	36621697	-	KIAA0406	NM_014657	Body					TRUE		20:36621077-36622036	Gene_Associated	TRUE
	cg27139457	-0.0181	0.0046	7.793e-05	-0.0266	0.0047	2.021e-08	-0.0222	0.0033	1.6e-11	----	0	0.4619	2	85637739	+	CAPG	NM_001747	TSS200	chr2:85640969-85641259	N_Shelf					2:85637129-85637859	Promoter_Associated	TRUE
	cg13962372	-0.0291	0.005	5.087e-09	-0.0176	0.0047	0.0001826	-0.023	0.0034	1.643e-11	----	19.6	0.2921	1	22415149	+	CDC42;CDC42;CDC42	NM_044472;NM_001039802;NM_001791	Body;Body;Body					TRUE
	cg15033653	-0.013	0.0037	0.0004152	-0.0191	0.0033	4.583e-09	-0.0164	0.0024	1.668e-11	----	0	0.5603	12	113587581	+	CCDC42B	NM_001144872	TSS200	chr12:113590806-113591304	N_Shelf			TRUE
	cg27473871	-0.0209	0.0054	0.0001128	-0.0238	0.0043	3.208e-08	-0.0227	0.0034	1.684e-11	----	0.6	0.3889	12	123636279	+				chr12:123634826-123636176	S_Shore		CDMR		12:122202002-122202233
	cg12958020	-0.0243	0.0062	8.562e-05	-0.019	0.0034	3.44e-08	-0.0202	0.003	1.689e-11	----	0	0.7633	5	149509394	+	PDGFRB	NM_002609	Body	chr5:149512300-149512530	N_Shelf				5:149489555-149489707	5:149509010-149510259	Unclassified
	cg25207828	-0.0186	0.0052	0.0003705	-0.0212	0.0037	1.029e-08	-0.0203	0.003	1.694e-11	----	43.7	0.1492	3	9791044	+	OGG1;OGG1;OGG1;OGG1;OGG1;OGG1;OGG1;OGG1	NM_016828;NM_016827;NM_016821;NM_016819;NM_002542;NM_016820;NM_016826;NM_016829	TSS1500;TSS1500;TSS1500;TSS1500;TSS1500;TSS1500;TSS1500;TSS1500	chr3:9791123-9792011	N_Shore					3:9790917-9792205	Promoter_Associated
	cg16315020	-0.0351	0.008	1.233e-05	-0.0313	0.0061	2.885e-07	-0.0327	0.0049	1.696e-11	----	0	0.8275	1	109359175	+	AKNAD1	NM_152763	Body					TRUE				TRUE
	cg12405265	-0.0275	0.0062	9.346e-06	-0.0274	0.0054	4.088e-07	-0.0275	0.0041	1.697e-11	----	0	0.8266	1	24655961	-	GRHL3;GRHL3;GRHL3	NM_198173;NM_198174;NM_021180	Body;5'UTR;Body					TRUE
	cg19804488	-0.0228	0.0047	1.057e-06	-0.0181	0.0038	2.609e-06	-0.02	0.003	1.699e-11	----	13.7	0.3238	17	73760363	-	GALK1	NM_000154	Body	chr17:73760694-73761269	N_Shore			TRUE		17:73760361-73761666	Promoter_Associated
	cg21584710	-0.02	0.0043	2.767e-06	-0.0192	0.004	1.361e-06	-0.0196	0.0029	1.699e-11	----	0	0.8058	17	72306141	-	DNAI2	NM_023036	Body
	cg06819357	-0.023	0.0053	1.274e-05	-0.0224	0.0044	3.012e-07	-0.0227	0.0034	1.704e-11	----	0	0.842	14	102928437	+	TECPR2	NM_014844	Body					TRUE
	cg07722360	-0.0319	0.0083	0.0001158	-0.0336	0.0061	3.431e-08	-0.033	0.0049	1.707e-11	----	0	0.6418	20	17691454	+	BANF2;BANF2;BANF2	NM_001014977;NM_178477;NM_001159495	5'UTR;5'UTR;Body					TRUE
	cg00300969	-0.0147	0.0042	0.0005216	-0.0198	0.0034	5.145e-09	-0.0178	0.0026	1.716e-11	----	28	0.244	20	31366486	+	DNMT3B;DNMT3B;DNMT3B;DNMT3B	NM_175849;NM_006892;NM_175850;NM_175848	5'UTR;5'UTR;TSS1500;5'UTR							20:31365642-31367246	Unclassified	TRUE
	cg02206373	-0.015	0.0036	3.238e-05	-0.0174	0.0033	1.064e-07	-0.0163	0.0024	1.718e-11	----	0	0.4716	7	89841767	+	STEAP2;STEAP2;STEAP2	NM_001040665;NM_001040666;NM_152999	5'UTR;TSS1500;5'UTR	chr7:89840813-89841491	S_Shore
	cg25426302	-0.0197	0.0057	0.0005823	-0.0226	0.0039	6.774e-09	-0.0217	0.0032	1.726e-11	----	0	0.5628	6	32120826	-	PPT2;PRRT1;PPT2	NM_005155;NM_030651;NM_138717	TSS1500;TSS1500;TSS1500	chr6:32121829-32122529	N_Shore			TRUE	6:32228737-32228912	6:32120376-32123743	Promoter_Associated
	cg00238349	-0.0156	0.0037	3.127e-05	-0.0164	0.0031	1.268e-07	-0.0161	0.0024	1.756e-11	----	0	0.9845	3	52187791	-	WDR51A;WDR51A;WDR51A	NM_015426;NM_001161580;NM_001161581	Body;Body;5'UTR	chr3:52188271-52189037	N_Shore					3:52187627-52187839	Promoter_Associated_Cell_type_specific
	cg26701785	-0.0307	0.0088	0.0004629	-0.027	0.0047	8.947e-09	-0.0278	0.0041	1.801e-11	----	56.6	0.07469	6	158448455	+	SYNJ2	NM_003898	Body					TRUE	6:158368422-158368590	6:158447128-158448536	Promoter_Associated
	cg05925894	-0.0254	0.006	2.567e-05	-0.0241	0.0046	1.583e-07	-0.0246	0.0037	1.806e-11	----	68.3	0.02377	1	85931301	-	DDAH1;DDAH1	NM_012137;NM_001134445	TSS1500;5'UTR	chr1:85929940-85931168	S_Shore
	cg18935453	-0.014	0.0036	0.0001118	-0.0188	0.0034	2.347e-08	-0.0166	0.0025	1.807e-11	----	0	0.4472	11	68167030	+	LRP5	NM_002335	Body					TRUE
	cg01266287	-0.0155	0.0037	3.022e-05	-0.0194	0.0036	1.03e-07	-0.0175	0.0026	1.816e-11	----	0	0.649	16	66959833	+	RRAD;RRAD	NM_004165;NM_001128850	TSS1500;TSS1500	chr16:66958733-66959655	S_Shore					16:66958594-66959989	Unclassified	TRUE
	cg02555807	-0.0241	0.006	6.311e-05	-0.0269	0.005	6.331e-08	-0.0258	0.0038	1.83e-11	----	0	0.5297	15	40615100	-				chr15:40615099-40616913	Island					15:40614181-40615842	Promoter_Associated
	cg03222009	-0.0284	0.0072	8.447e-05	-0.0324	0.0059	4.628e-08	-0.0308	0.0046	1.831e-11	----	0	0.9481	2	129077232	-	HS6ST1	NM_004807	TSS1500	chr2:129075197-129077639	Island				2:128793679-128794109
	cg03191029	-0.0206	0.0053	0.0001032	-0.0246	0.0045	3.54e-08	-0.0229	0.0034	1.844e-11	----	0	0.6763	12	50505163	-	C12orf62	NM_032901	TSS1500	chr12:50505138-50506235	Island			TRUE		12:50504659-50506747	Promoter_Associated
	cg13452386	-0.0223	0.005	6.478e-06	-0.0212	0.0042	6.308e-07	-0.0217	0.0032	1.848e-11	----	0	0.6555	11	67398435	+	NUDT8	NM_181843	TSS1500	chr11:67396844-67398294	S_Shore				11:67153074-67155130	11:67395593-67398846	Promoter_Associated
	cg27582013	-0.0288	0.0062	3.311e-06	-0.0242	0.005	1.056e-06	-0.026	0.0039	1.851e-11	----	51.7	0.1015	1	17290228	+	CROCC	NM_014675	Body	chr1:17292904-17293115	N_Shelf					1:17289965-17290300	Unclassified_Cell_type_specific
	cg04689048	-0.0313	0.0061	2.863e-07	-0.0214	0.0047	6.287e-06	-0.0252	0.0037	1.867e-11	----	68.7	0.02257	19	46999289	-	PNMAL2	NM_020709	TSS200	chr19:46999028-46999290	Island					19:46998994-46999364	Unclassified_Cell_type_specific	TRUE
	cg03700024	-0.0174	0.0041	2.462e-05	-0.0193	0.0037	1.647e-07	-0.0185	0.0027	1.89e-11	----	0	0.908	2	74666700	+	RTKN;RTKN;RTKN	NM_033046;NM_001015056;NM_001015055	Body;5'UTR;Body	chr2:74667593-74669403	N_Shore
	cg00707380	-0.0164	0.0037	1.102e-05	-0.0199	0.0039	3.108e-07	-0.0181	0.0027	1.902e-11	----	0	0.7805	14	56808483	+								TRUE
	cg23651872	-0.045	0.0125	0.0003113	-0.0526	0.0093	1.321e-08	-0.0499	0.0074	1.91e-11	----	73.7	0.009633	17	77924733	-	TBC1D16	NM_019020	Body	chr17:77922721-77922973	S_Shore		RDMR		17:75539177-75539372	17:77924526-77925975	Unclassified_Cell_type_specific
	cg10501210	-0.0324	0.0071	5.577e-06	-0.0289	0.0058	7.217e-07	-0.0303	0.0045	1.928e-11	----	19.3	0.2935	1	207997020	+							CDMR	TRUE	1:206063625-206063801			TRUE
	cg03140421	-0.0257	0.0061	2.38e-05	-0.0226	0.0043	1.7e-07	-0.0236	0.0035	1.933e-11	----	17.7	0.3022	16	67200181	-	HSF4;HSF4	NM_001040667;NM_001538	Body;Body	chr16:67196792-67199988	S_Shore			TRUE
	cg03090969	-0.0229	0.0054	2.433e-05	-0.027	0.0051	1.575e-07	-0.025	0.0037	1.954e-11	----	0	0.9406	8	104117866	-								TRUE				TRUE
	cg16021126	-0.0205	0.0055	0.000181	-0.0222	0.004	2.508e-08	-0.0216	0.0032	1.957e-11	----	66.1	0.03139	13	44947611	-	SERP2	NM_001010897	TSS1500	chr13:44947371-44948443	Island			TRUE	13:43845406-43846443			TRUE
	cg02356435	-0.0401	0.008	6.199e-07	-0.031	0.0068	4.828e-06	-0.0347	0.0052	1.966e-11	----	0	0.7166	3	16925533	-	PLCL2	NM_001144382	TSS1500	chr3:16925381-16926849	Island				3:16900386-16901359	3:16925458-16925923	Promoter_Associated_Cell_type_specific	TRUE
	cg23436584	-0.0281	0.0055	2.684e-07	-0.0187	0.0042	6.324e-06	-0.0222	0.0033	1.977e-11	----	0	0.5666	12	98833359	-								TRUE
	cg00793186	-0.0267	0.0052	2.461e-07	-0.0167	0.0037	4.978e-06	-0.02	0.003	1.987e-11	----	67.7	0.02582	5	139283100	-	NRG2;NRG2;NRG2;NRG2	NM_013982;NM_013983;NM_013981;NM_004883	Body;Body;Body;Body	chr5:139283350-139284282	N_Shore		RDMR
	cg12105190	-0.0204	0.0051	6.258e-05	-0.0209	0.0039	7.427e-08	-0.0207	0.0031	2.003e-11	----	0	0.9025	6	30653407	-	KIAA1949;KIAA1949	NM_001134870;NM_133471	Body;1stExon	chr6:30654392-30654934	N_Shore					6:30652289-30655443	Promoter_Associated
	cg05586607	-0.0403	0.008	5.454e-07	-0.0312	0.0069	5.684e-06	-0.0351	0.0052	2.016e-11	----	0	0.8274	11	1965447	+				chr11:1968558-1969003	N_Shelf		CDMR
	cg01851782	-0.0169	0.004	2.425e-05	-0.0173	0.0033	1.899e-07	-0.0171	0.0026	2.023e-11	---+	77	0.004541	16	49442215	+				chr16:49440973-49441301	S_Shore					16:49440912-49442600	Unclassified	TRUE
	cg03652339	-0.0245	0.005	9.211e-07	-0.02	0.0043	3.877e-06	-0.0219	0.0033	2.029e-11	----	0	0.7522	10	112258641	-	DUSP5	NM_004419	Body	chr10:112257163-112258684	Island		RDMR		10:112247105-112248743
	cg13009654	-0.02	0.0053	0.0001564	-0.0214	0.0039	3.028e-08	-0.0209	0.0031	2.034e-11	----	0	0.868	5	137802252	+	EGR1	NM_001964	Body	chr5:137799615-137802253	Island				5:137827518-137830797
	cg08428188	-0.037	0.0087	1.908e-05	-0.0201	0.0037	4.581e-08	-0.0226	0.0034	2.05e-11	----	87.2	3.367e-05	16	85363174	-				chr16:85363116-85363360	Island			TRUE				TRUE
	cg10986043	-0.0136	0.0039	0.0005595	-0.0261	0.0043	8.511e-10	-0.0193	0.0029	2.108e-11	----	50.4	0.1094	17	37820495	-	TCAP	NM_003673	TSS1500	chr17:37823693-37824989	N_Shelf			TRUE
	cg06929583	-0.0189	0.0048	8.805e-05	-0.0237	0.0043	4.296e-08	-0.0216	0.0032	2.136e-11	----	62.1	0.04767	10	88172435	-								TRUE
	cg08614441	-0.0218	0.0045	1.222e-06	-0.0171	0.0036	2.796e-06	-0.0189	0.0028	2.136e-11	----	0	0.7945	13	113633676	-	MCF2L;MCF2L;MCF2L	NM_001112732;NM_024979;NM_024979	Body;5'UTR;1stExon	chr13:113633843-113634065	N_Shore	low-CpG:112681455-112681691
	cg04848343	0.0383	0.0064	1.912e-09	0.0185	0.0048	0.000115	0.0257	0.0038	2.161e-11	++++	53.9	0.08962	19	4544095	-	SEMA6B	NM_032108	Body	chr19:4543407-4544578	Island				19:4494389-4495533
	cg04326808	-0.0255	0.0058	1.069e-05	-0.0316	0.0062	3.546e-07	-0.0284	0.0042	2.18e-11	----	0	0.619	15	39543043	+	C15orf54;C15orf54	NM_207445;NM_207445	1stExon;5'UTR
	cg18450832	-0.009	0.0022	6.022e-05	-0.0123	0.0022	4.897e-08	-0.0106	0.0016	2.192e-11	----	0	0.6245	5	37250092	-	C5orf42	NM_023073	TSS1500	chr5:37248983-37249783	S_Shore					5:37248966-37250132	Promoter_Associated_Cell_type_specific
	cg00061031	-0.0181	0.0042	1.812e-05	-0.0203	0.0039	2.548e-07	-0.0193	0.0029	2.196e-11	----	0	0.5733	9	100744026	-	ANP32B	NM_006401	TSS1500	chr9:100744982-100747768	N_Shore		CDMR
	cg17510121	-0.0107	0.003	0.0003642	-0.0123	0.0022	1.343e-08	-0.0117	0.0018	2.197e-11	----	7.2	0.357	6	35182910	-	SCUBE3	NM_152753	Body	chr6:35181095-35182547	S_Shore		RDMR			6:35182803-35183413	Unclassified_Cell_type_specific	TRUE
	cg02703145	-0.0149	0.0042	0.0003493	-0.0203	0.0035	9.31e-09	-0.018	0.0027	2.203e-11	----	65.2	0.03478	9	93922525	+				chr9:93922196-93922679	Island				9:92961954-92962687
	cg17230002	-0.0178	0.0042	2.545e-05	-0.0219	0.0042	1.545e-07	-0.0199	0.003	2.219e-11	----	0	0.6113	12	54689504	-	NFE2;NFE2;NFE2	NM_006163;NM_006163;NM_001136023	1stExon;5'UTR;5'UTR
	cg02003183	0.0387	0.006	1.335e-10	0.0171	0.0052	0.0009945	0.0263	0.0039	2.252e-11	++++	87.3	2.93e-05	14	103415882	+	CDC42BPB	NM_006035	Body					TRUE	14:102485602-102485692	14:103415151-103416162	Unclassified
	cg01685893	-0.02	0.005	5.671e-05	-0.0313	0.0057	2.909e-08	-0.025	0.0037	2.268e-11	----	0	0.4297	11	112048262	-	BCO2;BCO2	NM_001037290;NM_031938	5'UTR;Body
	cg04968127	-0.0245	0.0058	2.655e-05	-0.0233	0.0045	1.937e-07	-0.0238	0.0036	2.271e-11	----	62.4	0.04642	11	10715213	-	MRVI1;MRVI1;MRVI1;MRVI1;MRVI1	NM_001100163;NM_001100163;NM_130385;NM_130385;NM_001100167	1stExon;5'UTR;1stExon;5'UTR;TSS200			low-CpG:10671608-10672092		TRUE
	cg17347326	-0.0144	0.0029	7.294e-07	-0.0138	0.0031	7.009e-06	-0.0141	0.0021	2.291e-11	----	38.9	0.1783	17	77779426	+				chr17:77770672-77778468	S_Shore		RDMR	TRUE		17:77779198-77779633	Unclassified_Cell_type_specific
	cg12349416	-0.0199	0.004	5.201e-07	-0.0181	0.0041	9.622e-06	-0.019	0.0028	2.328e-11	----	0	0.8911	11	4206098	+				chr11:4208448-4209153	N_Shelf
	cg02998240	-0.0306	0.0075	4.964e-05	-0.0348	0.0065	9.998e-08	-0.033	0.0049	2.339e-11	----	37.8	0.1851	1	16508668	-								TRUE				TRUE
	cg00003345	-0.03	0.0058	2.614e-07	-0.0217	0.0049	1.092e-05	-0.0251	0.0038	2.342e-11	----	0	0.747	1	10816499	-	CASZ1;CASZ1	NM_001079843;NM_017766	5'UTR;5'UTR					TRUE		1:10815770-10816608	Unclassified	TRUE
	cg11412129	-0.0356	0.0073	1.039e-06	-0.0229	0.0048	1.687e-06	-0.0267	0.004	2.361e-11	----	63.4	0.04216	1	88928839	+				chr1:88928283-88928760	S_Shore							TRUE
	cg15881486	-0.0157	0.0046	0.0007452	-0.0261	0.0044	2.064e-09	-0.0212	0.0032	2.428e-11	----	35.7	0.1977	21	37506514	+	CBR3	NM_001236	TSS1500	chr21:37507198-37508259	N_Shore							TRUE
	cg10750182	-0.0141	0.0038	0.0002484	-0.0201	0.0035	1.212e-08	-0.0173	0.0026	2.434e-11	----	10	0.343	10	73497514	-	C10orf105;C10orf105;CDH23	NM_001168390;NM_001168390;NM_022124	5'UTR;1stExon;Body
	cg00355829	-0.0141	0.0039	0.00033	-0.0181	0.0032	1.314e-08	-0.0165	0.0025	2.454e-11	----	0	0.77	3	128326679	+				chr3:128326937-128327507	N_Shore			TRUE		3:128326675-128327718	Unclassified
	cg23152216	-0.0202	0.0043	2.707e-06	-0.0191	0.004	2.021e-06	-0.0196	0.0029	2.472e-11	----	0	0.7772	12	25405085	-	KRAS;KRAS	NM_004985;NM_033360	TSS1500;TSS1500
	cg07737135	-0.025	0.0049	3.391e-07	-0.0223	0.0051	1.537e-05	-0.0237	0.0036	2.478e-11	----	0	0.448	19	1356032	-	MUM1;MUM1	NM_032853;NR_024247	5'UTR;TSS1500	chr19:1354420-1355350	S_Shore		RDMR		19:1305425-1307037	19:1354299-1356204	Promoter_Associated
	cg10148841	-0.0128	0.0032	5.163e-05	-0.0139	0.0026	1.072e-07	-0.0135	0.002	2.481e-11	----	30.3	0.2303	11	124767455	-	ROBO4	NM_019055	Body
	cg09267773	-0.0322	0.0065	6.897e-07	-0.0253	0.0056	5.828e-06	-0.0282	0.0042	2.482e-11	----	0	0.7347	16	79802467	-				chr16:79804241-79804694	N_Shore
	cg03387723	-0.0288	0.0074	0.0001038	-0.031	0.0057	5.508e-08	-0.0302	0.0045	2.492e-11	----	32.7	0.2159	1	41708464	+	SCMH1	NM_012236	TSS1500	chr1:41706957-41708327	S_Shore
	cg23719157	-0.0173	0.0048	0.0002873	-0.0299	0.0051	3.863e-09	-0.0232	0.0035	2.493e-11	----	40.3	0.1702	15	74501584	+	STRA6;STRA6;STRA6	NM_001142620;NM_001142617;NM_001142619	TSS1500;TSS1500;TSS1500					TRUE				TRUE
	cg22911898	-0.0227	0.0058	8.738e-05	-0.0231	0.0043	6.703e-08	-0.023	0.0034	2.496e-11	----	58.9	0.06308	11	94473405	-				chr11:94473535-94474338	N_Shore
	cg09452027	-0.0244	0.0057	1.915e-05	-0.023	0.0045	2.922e-07	-0.0235	0.0035	2.498e-11	----	0	0.9661	11	45825483	-	SLC35C1;SLC35C1;SLC35C1	NM_001145266;NM_018389;NM_001145265	TSS200;TSS1500;TSS200	chr11:45825615-45826872	N_Shore				11:45782021-45783553
	cg01201802	-0.0138	0.0035	8.822e-05	-0.0181	0.0033	4.384e-08	-0.0161	0.0024	2.499e-11	----	73.8	0.009549	10	30349405	+	KIAA1462	NM_020848	TSS1500	chr10:30347599-30348416	S_Shore
	cg00704554	-0.0246	0.0063	9.583e-05	-0.0264	0.0049	6.03e-08	-0.0257	0.0038	2.518e-11	----	10.4	0.341	11	133902198	+	LOC100128239	NR_027276	Body				CDMR
	cg14999189	-0.0184	0.004	4.86e-06	-0.0186	0.0038	1.176e-06	-0.0185	0.0028	2.534e-11	----	0	0.5722	17	2908369	+	RAP1GAP2;RAP1GAP2	NM_015085;NM_001100398	Body;Body						17:2854906-2855120	17:2906861-2908415	Promoter_Associated
	cg23928726	-0.0216	0.0049	9.255e-06	-0.0207	0.0042	6.278e-07	-0.0211	0.0032	2.589e-11	----	0	0.9677	1	2344998	+	PEX10;PEX10	NM_002617;NM_153818	TSS1500;TSS1500	chr1:2345891-2346156	N_Shore					1:2344997-2348677	Promoter_Associated
	cg25693132	-0.042	0.0092	5.649e-06	-0.0308	0.0062	6.104e-07	-0.0342	0.0051	2.589e-11	----	44.1	0.1467	3	51740741	-	GRM2;GRM2	NM_000839;NM_001130063	TSS1500;TSS1500	chr3:51740740-51741413	Island			TRUE		3:51740394-51741198	Unclassified_Cell_type_specific
	cg13810673	0.0349	0.0048	3.354e-13	0.0101	0.0032	0.001683	0.0178	0.0027	2.595e-11	+++-	88.6	7.999e-06	14	88473038	+	GPR65	NM_003608	5'UTR							14:88472565-88473428	Promoter_Associated
	cg23021168	-0.019	0.0048	7.162e-05	-0.02	0.0037	8.36e-08	-0.0196	0.0029	2.597e-11	----	0	0.9699	5	102201137	+	PAM;PAM;PAM;PAM	NM_138821;NM_000919;NM_138766;NM_138822	TSS1500;TSS1500;TSS1500;TSS1500	chr5:102201583-102201912	N_Shore			TRUE
	cg19773045	-0.0185	0.0042	1.074e-05	-0.0191	0.0038	5.564e-07	-0.0188	0.0028	2.649e-11	----	24.5	0.2641	1	153747600	+	SLC27A3	NM_024330	TSS200	chr1:153747655-153748698	N_Shore
	cg14920289	-0.0395	0.0059	1.601e-11	-0.0134	0.0037	0.0002872	-0.0209	0.0031	2.653e-11	----	88.1	1.438e-05	14	23821149	+	SLC22A17;SLC22A17	NM_020372;NM_016609	Body;Body	chr14:23821087-23822106	Island		DMR		14:22890928-22891920	14:23820894-23822439	Unclassified_Cell_type_specific	TRUE
	cg04606779	-0.0318	0.0065	1.14e-06	-0.0239	0.0051	3.284e-06	-0.0269	0.004	2.66e-11	----	0.4	0.3899	4	140201580	+	C4orf49	NM_032623	TSS200	chr4:140201064-140201449	S_Shore				4:140420515-140421031			TRUE
	cg20932822	-0.0319	0.0078	4.561e-05	-0.036	0.0068	1.266e-07	-0.0342	0.0051	2.692e-11	----	0	0.9045	3	32279236	-	CMTM8	NM_178868	TSS1500	chr3:32279423-32280742	N_Shore
	cg16876823	-0.024	0.0069	0.0005512	-0.0333	0.0058	7.15e-09	-0.0295	0.0044	2.719e-11	----	74.2	0.008747	19	2987082	-	TLE6;TLE6	NM_024760;NM_001143986	Body;Body					TRUE
	cg22786748	-0.0248	0.0072	0.0005423	-0.03	0.0052	1.063e-08	-0.0282	0.0042	2.744e-11	----	12	0.3328	6	31034042	-
	cg02593403	-0.034	0.0078	1.349e-05	-0.0345	0.0068	4.646e-07	-0.0343	0.0051	2.756e-11	----	0	0.6445	10	102278918	+	SEC31B	NM_015490	5'UTR	chr10:102279162-102279730	N_Shore			TRUE		10:102278195-102279099	Unclassified_Cell_type_specific	TRUE
	cg09924848	-0.0251	0.0061	4.199e-05	-0.0236	0.0045	1.489e-07	-0.0241	0.0036	2.761e-11	----	0	0.9337	10	126308486	-	FAM53B	NM_014661	3'UTR					TRUE	10:126298371-126298559	10:126308367-126308987	Unclassified
	cg10098541	-0.0263	0.0067	8.447e-05	-0.0297	0.0055	7.217e-08	-0.0283	0.0043	2.802e-11	----	0	0.7631	3	122785650	+	PDIA5;PDIA5	NR_028444;NM_006810	TSS1500;TSS1500	chr3:122785734-122786600	N_Shore					3:122785446-122786922	Promoter_Associated
	cg26530319	-0.0209	0.0052	6.214e-05	-0.0218	0.0041	1.083e-07	-0.0215	0.0032	2.911e-11	----	78.3	0.003128	1	221060923	-				chr1:221060850-221061071	Island		RDMR		1:219126801-219128162
	cg08468082	-0.0128	0.0037	0.0006353	-0.0236	0.0039	1.5e-09	-0.018	0.0027	2.913e-11	----	25.7	0.2573	1	15334845	-	KIAA1026;KIAA1026;KIAA1026;KIAA1026;KIAA1026	NM_001017999;NM_201628;NM_001018001;NM_015209;NM_001018000	Body;Body;Body;Body;Body					TRUE
	cg18618815	-0.0202	0.0049	3.55e-05	-0.0247	0.0047	1.504e-07	-0.0225	0.0034	2.917e-11	----	50.3	0.1097	17	48275324	+	COL1A1	NM_000088	Body	chr17:48276877-48279008	N_Shore		RDMR			17:48274372-48276037	Unclassified
	cg07101980	-0.0158	0.004	6.549e-05	-0.0176	0.0033	9.785e-08	-0.0169	0.0025	2.928e-11	----	3	0.3774	11	77780019	-	NDUFC2	NM_004549	3'UTR
	cg24361265	-0.0489	0.0113	1.401e-05	-0.0241	0.0044	5.658e-08	-0.0274	0.0041	3.052e-11	----	90.8	4.124e-07	15	44068668	+	ELL3	NM_025165	Body	chr15:44068586-44069792	Island		RDMR	TRUE	15:41855895-41857084	15:44068213-44070508	Promoter_Associated
	cg09635954	-0.031	0.0082	0.0001587	-0.0364	0.0066	4.018e-08	-0.0343	0.0052	3.056e-11	----	42.8	0.1548	7	29605624	-	PRR15	NM_175887	5'UTR	chr7:29605827-29606290	N_Shore				7:29571846-29572846
	cg27259408	-0.0151	0.0037	4.393e-05	-0.017	0.0032	1.499e-07	-0.0162	0.0024	3.078e-11	----	0	0.5214	19	10427154	+	FDX1L;RAVER1	NM_001031734;NM_133452	TSS1500;3'UTR	chr19:10426381-10426723	S_Shore					19:10426078-10427272	Promoter_Associated
	cg24438909	-0.0154	0.0038	5.257e-05	-0.0161	0.0031	1.357e-07	-0.0158	0.0024	3.099e-11	----	0	0.8462	1	156828693	+	NTRK1;INSRR	NM_001007792;NM_014215	Body;TSS200	chr1:156828804-156831102	N_Shore			TRUE
	cg12453228	-0.0263	0.0067	7.813e-05	-0.0269	0.005	9.318e-08	-0.0267	0.004	3.107e-11	----	34.1	0.2077	6	41338345	-				chr6:41339236-41340027	N_Shore		RDMR
	cg01771651	-0.0151	0.0038	8.254e-05	-0.0222	0.004	3.873e-08	-0.0184	0.0028	3.142e-11	----	10.6	0.3401	6	33162444	-	RXRB	NM_021976	3'UTR	chr6:33160945-33161337	S_Shore
	cg21644387	-0.0224	0.0049	5.658e-06	-0.0192	0.0039	1.114e-06	-0.0204	0.0031	3.192e-11	----	51.7	0.1017	2	663024	-				chr2:660666-660909	S_Shelf				2:652770-653025	2:662500-663249	Unclassified
	cg23919844	-0.0254	0.0075	0.0006884	-0.0476	0.0079	1.38e-09	-0.036	0.0054	3.226e-11	----	51	0.1055	13	111819481	-	ARHGEF7;ARHGEF7;ARHGEF7;ARHGEF7	NM_001113511;NM_003899;NM_001113512;NM_145735	Body;5'UTR;Body;Body					TRUE		13:111819284-111819500	Unclassified_Cell_type_specific
	cg00552892	-0.03	0.0057	1.44e-07	-0.0217	0.0052	2.84e-05	-0.0254	0.0038	3.234e-11	----	13	0.3274	2	220035927	+	SLC23A3;SLC23A3;SLC23A3	NM_001144890;NM_001144889;NM_144712	TSS1500;TSS1500;TSS1500					TRUE		2:220035844-220036206	Unclassified_Cell_type_specific	TRUE
	cg18982073	-0.0232	0.0047	7.701e-07	-0.0176	0.0039	6.144e-06	-0.0199	0.003	3.239e-11	----	17.6	0.3027	17	42275458	-	ATXN7L3;ATXN7L3;ATXN7L3;ATXN7L3	NM_001098833;NM_020218;NM_020218;NM_001098833	1stExon;1stExon;5'UTR;5'UTR	chr17:42276291-42276738	N_Shore					17:42275272-42276121	Promoter_Associated
	cg05987787	-0.0199	0.005	7.388e-05	-0.011	0.002	2.497e-08	-0.0121	0.0018	3.272e-11	----	54.2	0.0877	6	158448508	-	SYNJ2	NM_003898	Body					TRUE	6:158368422-158368590	6:158447128-158448536	Promoter_Associated
	cg17034109	-0.0159	0.0045	0.000483	-0.0201	0.0035	1.286e-08	-0.0185	0.0028	3.285e-11	----	56.3	0.07619	1	110036417	-	CYB561D1;CYB561D1;CYB561D1;CYB561D1;CYB561D1	NM_001134403;NM_182580;NM_001134402;NM_001134400;NM_001134404	TSS1500;TSS1500;TSS1500;TSS1500;TSS1500	chr1:110036545-110036943	N_Shore					1:110036352-110037147	Promoter_Associated
	cg04236263	-0.019	0.0046	4.223e-05	-0.0245	0.0046	1.265e-07	-0.0217	0.0033	3.31e-11	----	0	0.6272	1	17305798	-	MFAP2;MFAP2;MFAP2;MFAP2	NM_001135248;NM_017459;NM_001135247;NM_002403	5'UTR;5'UTR;5'UTR;5'UTR	chr1:17306551-17307363	N_Shore			TRUE		1:17305736-17306860	Unclassified_Cell_type_specific
	cg09945801	-0.0308	0.0058	8.648e-08	-0.0182	0.0042	1.776e-05	-0.0227	0.0034	3.318e-11	----	42.7	0.1551	8	30890139	-	PURG;WRN;PURG	NM_001015508;NM_000553;NM_013357	1stExon;TSS1500;1stExon						8:31009312-31011261
	cg07529654	-0.0316	0.0068	3.297e-06	-0.0287	0.0061	2.189e-06	-0.03	0.0045	3.357e-11	----	64.5	0.03767	18	3447016	-	TGIF1;TGIF1	NM_174886;NM_173207	5'UTR;TSS1500	chr18:3448006-3452360	N_Shore
	cg10469774	-0.0236	0.0066	0.0003538	-0.0256	0.0046	2.28e-08	-0.0249	0.0038	3.38e-11	----	0	0.8627	11	44642932	-									11:44599444-44599517	11:44641938-44643745	Unclassified
	cg05242244	-0.0171	0.0042	5.517e-05	-0.0164	0.0031	1.419e-07	-0.0167	0.0025	3.382e-11	----	0	0.8321	12	53553086	-	CSAD	NM_015989	Body					TRUE		12:53552952-53553629	Unclassified
	cg11632438	-0.0329	0.0078	2.658e-05	-0.0291	0.0057	2.711e-07	-0.0304	0.0046	3.393e-11	----	49.1	0.1166	3	158519176	-	MFSD1;MFSD1	NM_022736;NM_001167903	TSS1500;TSS1500	chr3:158519509-158520329	N_Shore				3:160001772-160001871
	cg02639359	-0.0307	0.0057	5.597e-08	-0.0186	0.0045	3.326e-05	-0.0233	0.0035	3.399e-11	----	37	0.19	19	17862017	-	FCHO1;FCHO1;FCHO1;FCHO1	NM_001161357;NM_015122;NM_001161358;NM_001161359	5'UTR;TSS1500;5'UTR;TSS1500	chr19:17858371-17858891	S_Shelf					19:17861979-17862682	Promoter_Associated
	cg20303028	-0.0303	0.0066	4.555e-06	-0.0263	0.0055	1.522e-06	-0.0279	0.0042	3.425e-11	----	0	0.9304	2	74607507	+	DCTN1;DCTN1	NM_004082;NM_001135040	TSS200;TSS200					TRUE				TRUE
	cg02250548	-0.0171	0.0036	1.667e-06	-0.0123	0.0026	2.548e-06	-0.014	0.0021	3.427e-11	----	0	0.7056	2	134879167	+				chr2:134877407-134879168	Island				2:134593783-134595660
	cg19474833	-0.0187	0.0042	1.085e-05	-0.0239	0.0048	5.146e-07	-0.021	0.0032	3.467e-11	----	0	0.4997	17	46622899	+	HOXB2	NM_002145	TSS1500	chr17:46620367-46621373	S_Shore		RDMR
	cg20705627	-0.0238	0.0059	5.654e-05	-0.0266	0.0051	1.341e-07	-0.0254	0.0038	3.483e-11	----	0	0.8119	7	993216	-	ADAP1	NM_006869	Body	chr7:993401-994574	N_Shore							TRUE
	cg22498676	-0.0268	0.0053	3.548e-07	-0.0238	0.0056	2.095e-05	-0.0254	0.0038	3.496e-11	----	0	0.8669	1	226254585	+	LOC440926;H3F3A	NR_002315;NM_002107	Body;Body	chr1:226249457-226251457	S_Shelf
	cg20543681	-0.032	0.0067	1.786e-06	-0.0256	0.0055	3.379e-06	-0.0282	0.0043	3.527e-11	----	0	0.7771	20	642673	-	SCRT2	NM_033129	3'UTR	chr20:642672-642895	Island
	cg21838640	-0.0163	0.0045	0.0002712	-0.0187	0.0034	2.902e-08	-0.0178	0.0027	3.536e-11	----	0	0.9596	12	278835	-	IQSEC3;IQSEC3	NM_001170738;NM_015232	Body;Body					TRUE		12:278267-279416	Unclassified
	cg02276831	-0.028	0.0077	0.0002738	-0.0301	0.0054	3.073e-08	-0.0294	0.0044	3.538e-11	----	46.5	0.1323	9	35406117	-	LOC158381;LOC158381	NR_003581;NR_003582	TSS1500;TSS1500					TRUE
	cg14837974	-0.0144	0.0042	0.0006579	-0.0235	0.004	3.944e-09	-0.0192	0.0029	3.547e-11	----	0	0.4815	14	21110908	-	OR6S1	NM_001001968	TSS1500
	cg13774825	-0.015	0.0035	1.561e-05	-0.0172	0.0034	4.747e-07	-0.0161	0.0024	3.574e-11	----	0	0.9551	14	105263191	-	AKT1;AKT1	NM_001014432;NM_001014431	TSS1500;TSS1500	chr14:105261334-105261624	S_Shore					14:105262969-105263563	Unclassified_Cell_type_specific
	cg13916835	-0.0391	0.0087	7.25e-06	-0.0308	0.0062	8.233e-07	-0.0336	0.0051	3.59e-11	----	42.7	0.1551	17	2078431	+	SMG6;SMG6	NM_017575;NM_001170957	Body;Body					TRUE		17:2077941-2078890	Unclassified_Cell_type_specific	TRUE
	cg13985437	-0.0185	0.0045	3.718e-05	-0.0185	0.0036	2.25e-07	-0.0185	0.0028	3.609e-11	----	3.5	0.3752	11	76381044	+	LRRC32;LRRC32	NM_001128922;NM_005512	5'UTR;TSS200	chr11:76381449-76382295	N_Shore	low-CpG:76058599-76058717						TRUE
	cg20978277	-0.0177	0.0043	4.434e-05	-0.0194	0.0037	1.807e-07	-0.0187	0.0028	3.616e-11	----	0	0.5967	8	28481148	-				chr8:28479635-28480798	S_Shore					8:28479331-28481304	Promoter_Associated
	cg25095518	-0.0139	0.0037	0.0001756	-0.0211	0.0038	1.964e-08	-0.0175	0.0026	3.746e-11	----	35.2	0.2009	2	98329337	-	ZAP70	NM_001079	TSS1500
	cg11080540	-0.0179	0.0043	3.769e-05	-0.0182	0.0035	2.323e-07	-0.0181	0.0027	3.778e-11	----	0	0.8215	5	54897272	-								TRUE				TRUE
	cg18969008	-0.0354	0.0074	1.883e-06	-0.0202	0.0041	8.574e-07	-0.0238	0.0036	3.788e-11	----	71.7	0.01398	2	10445016	+	HPCAL1;HPCAL1	NM_002149;NM_134421	5'UTR;5'UTR	chr2:10442308-10444509	S_Shore				2:10362208-10362487	2:10443656-10445129	Promoter_Associated
	cg18818531	-0.0182	0.0043	2.581e-05	-0.0182	0.0036	3.386e-07	-0.0182	0.0028	3.789e-11	----	0	0.9461	11	65668277	+	FOSL1	NM_005438	TSS1500	chr11:65666676-65668209	S_Shore				11:65423233-65424861	11:65667575-65668440	Promoter_Associated
	cg23634177	-0.0136	0.0027	2.983e-07	-0.0128	0.0031	2.873e-05	-0.0133	0.002	3.798e-11	----	0	0.5236	2	114357261	-	MGC13005;MGC13005	NR_024005;NR_024004	Body;Body									TRUE
	cg21840875	-0.0264	0.005	1.501e-07	-0.02	0.0049	3.782e-05	-0.0231	0.0035	3.801e-11	----	37	0.19	22	39910631	+	SMCR7L	NM_019008	3'UTR							22:39909507-39911356	Gene_Associated	TRUE
	cg16124934	-0.0132	0.0038	0.0005732	-0.0161	0.0028	1.393e-08	-0.0151	0.0023	3.824e-11	----	44.4	0.1451	14	75389480	+	RPS6KL1	NM_031464	TSS1500	chr14:75389712-75390133	N_Shore					14:75389209-75390361	Promoter_Associated
	cg19247726	-0.0257	0.0065	8.471e-05	-0.0296	0.0055	9.674e-08	-0.028	0.0042	3.85e-11	----	0	0.417	1	228565914	+	OBSCN	NM_001098623	Body	chr1:228565949-228567121	N_Shore					1:228565819-228566900	Unclassified	TRUE
	cg09360974	-0.0228	0.0058	8.628e-05	-0.0199	0.0037	9.596e-08	-0.0207	0.0031	3.858e-11	----	13.3	0.326	11	66496490	-				chr11:66494937-66496387	S_Shore					11:66494859-66496555	Unclassified_Cell_type_specific	TRUE
	cg13951311	-0.0154	0.0045	0.0005402	-0.0218	0.0038	9.816e-09	-0.0191	0.0029	3.885e-11	----	0	0.6783	9	139499374	+								TRUE		9:139498507-139499639	Unclassified_Cell_type_specific	TRUE
	cg26279525	-0.0392	0.0082	2.049e-06	-0.027	0.0057	1.997e-06	-0.0309	0.0047	3.892e-11	----	0	0.4486	19	18109484	+	KCNN1	NM_002248	3'UTR	chr19:18108894-18109272	S_Shore					19:18108835-18110358	Unclassified_Cell_type_specific	TRUE
	cg26275355	-0.0203	0.0047	1.537e-05	-0.0268	0.0053	3.79e-07	-0.0232	0.0035	3.913e-11	----	0	0.5319	4	12252318	-								TRUE
	cg24688946	-0.0172	0.0045	0.0001254	-0.0212	0.0039	5.952e-08	-0.0195	0.0029	3.96e-11	----	0	0.7708	1	225634976	-								TRUE
	cg03038418	-0.0201	0.0049	4.146e-05	-0.0205	0.004	2.223e-07	-0.0203	0.0031	3.972e-11	----	0	0.6262	19	3096512	+	GNA11	NM_002067	Body	chr19:3097564-3097793	N_Shore			TRUE		19:3095771-3096642	Unclassified
	cg13844049	-0.0215	0.006	0.000344	-0.0257	0.0046	2.44e-08	-0.0241	0.0037	4.014e-11	----	0	0.4549	1	68759259	-								TRUE
	cg09667606	0.026	0.0045	7.428e-09	0.0122	0.003	4.232e-05	0.0164	0.0025	4.017e-11	++++	67	0.02814	6	158507930	-	SYNJ2	NM_003898	Body	chr6:158507719-158508126	Island			TRUE	6:158427813-158428177
	cg02344113	-0.0169	0.0036	2.916e-06	-0.0173	0.0037	3.141e-06	-0.0171	0.0026	4.044e-11	----	0	0.8452	5	175624219	+				chr5:175625966-175626485	N_Shore
	cg11945297	-0.0212	0.0047	6.461e-06	-0.0218	0.0045	1.421e-06	-0.0215	0.0033	4.049e-11	----	0	0.9673	8	102514634	+	GRHL2	NM_024915	Body					TRUE
	cg17658717	-0.0383	0.0075	3.099e-07	-0.0265	0.0061	1.388e-05	-0.0312	0.0047	4.08e-11	----	42.1	0.1589	3	45077254	+	CLEC3B	NM_003278	Body	chr3:45077069-45077690	Island			TRUE	3:45052096-45052775
	cg11503210	-0.0247	0.0055	8.063e-06	-0.0164	0.0032	4.836e-07	-0.0185	0.0028	4.104e-11	----	0	0.4117	12	31662153	-	DENND5B	NM_144973	Body					TRUE
	cg01834979	-0.0394	0.0078	4.637e-07	-0.0237	0.0052	4.715e-06	-0.0285	0.0043	4.114e-11	----	2.2	0.3815	12	58119918	+	AGAP2;LOC100130776;AGAP2	NM_014770;NR_027032;NM_001122772	3'UTR;TSS200;3'UTR	chr12:58119909-58121551	Island					12:58119268-58121143	Unclassified
	cg13929323	-0.0239	0.0068	0.0004519	-0.0407	0.007	4.898e-09	-0.0321	0.0049	4.127e-11	----	52.6	0.09642	9	114364066	-				chr9:114361410-114361760	S_Shelf
	cg03431738	-0.0185	0.0045	4.28e-05	-0.0189	0.0037	2.243e-07	-0.0188	0.0028	4.138e-11	----	0	0.8952	21	40031295	+	ERG;ERG	NM_001136154;NM_004449	5'UTR;5'UTR	chr21:40032243-40033665	N_Shore
	cg07040244	-0.0337	0.0075	7.452e-06	-0.0218	0.0043	4.817e-07	-0.0248	0.0038	4.165e-11	----	0	0.4446	1	231555522	-	EGLN1	NM_022051	Body	chr1:231556681-231558447	N_Shore
	cg02860797	-0.0212	0.0041	2.101e-07	-0.0122	0.0027	8.077e-06	-0.015	0.0023	4.194e-11	----	57.4	0.07059	3	9791144	+	OGG1;OGG1;OGG1;OGG1;OGG1;OGG1;OGG1;OGG1	NM_016828;NM_016827;NM_016821;NM_016819;NM_002542;NM_016820;NM_016826;NM_016829	TSS1500;TSS1500;TSS1500;TSS1500;TSS1500;TSS1500;TSS1500;TSS1500	chr3:9791123-9792011	Island				3:9766124-9767141	3:9790917-9792205	Promoter_Associated
	cg01806921	-0.0219	0.0042	1.417e-07	-0.0159	0.0039	3.894e-05	-0.0187	0.0028	4.197e-11	----	0	0.6084	22	28011160	+				chr22:28010273-28010599	S_Shore					22:28011000-28011258	Unclassified_Cell_type_specific
	cg07545081	-0.0254	0.0062	3.759e-05	-0.0237	0.0046	2.534e-07	-0.0243	0.0037	4.209e-11	----	0	0.9745	10	126308381	+	FAM53B	NM_014661	3'UTR					TRUE	10:126298371-126298559	10:126308367-126308987	Unclassified
	cg11580676	-0.0205	0.0047	1.237e-05	-0.0131	0.0026	2.918e-07	-0.0148	0.0023	4.232e-11	----	57.2	0.07165	1	156211415	-	BGLAP	NM_199173	TSS1500	chr1:156215368-156215899	N_Shelf							TRUE
	cg20055237	-0.0321	0.0083	0.0001028	-0.032	0.006	9.78e-08	-0.0321	0.0049	4.237e-11	----	55.1	0.08254	2	240362425	-								TRUE	2:240027355-240027507
	cg02409364	-0.0189	0.0049	0.000117	-0.0277	0.005	3.843e-08	-0.0232	0.0035	4.247e-11	----	0	0.6461	20	35199934	-				chr20:35201323-35203490	N_Shore		RDMR
	cg10242763	-0.0167	0.0041	4.893e-05	-0.0159	0.0031	1.999e-07	-0.0162	0.0025	4.247e-11	----	0	0.937	7	82073690	-	CACNA2D1	NM_000722	TSS1500	chr7:82072021-82073520	S_Shore				7:81911626-81911747
	cg16205352	-0.0219	0.006	0.0002413	-0.0255	0.0046	3.815e-08	-0.0241	0.0037	4.275e-11	----	0	0.5883	12	49688176	+	PRPH	NM_006262	TSS1500	chr12:49688873-49691360	N_Shore			TRUE
	cg02875787	-0.0129	0.0032	4.873e-05	-0.0128	0.0025	2.057e-07	-0.0128	0.0019	4.292e-11	----	0	0.9617	10	71562858	+	COL13A1;COL13A1;COL13A1;COL13A1;COL13A1;COL13A1;COL13A1;COL13A1;COL13A1;COL13A1;COL13A1;COL13A1;COL13A1;COL13A1;COL13A1;COL13A1;COL13A1;COL13A1;COL13A1;COL13A1	NM_080798;NM_080809;NM_080800;NM_080811;NM_080810;NM_080799;NM_080813;NM_005203;NM_080815;NM_080807;NM_080801;NM_080808;NM_080814;NM_080802;NM_080812;NM_080805;NM_080806;NM_080804;NM_080803;NM_001130103	Body;Body;Body;Body;Body;Body;Body;Body;Body;Body;Body;Body;Body;Body;Body;Body;Body;Body;Body;Body	chr10:71561302-71562876	Island		DMR		10:71232177-71232865
	cg21720306	-0.0084	0.0021	8.745e-05	-0.0156	0.0027	1.306e-08	-0.0111	0.0017	4.319e-11	----	50.3	0.1101	11	73044732	-	ARHGEF17	NM_014786	Body					TRUE
	cg17710804	-0.0191	0.0048	7.224e-05	-0.0201	0.0038	1.4e-07	-0.0197	0.003	4.364e-11	----	0	0.5823	1	36771844	-	C1orf113;C1orf113	NM_024676;NM_001162530	TSS1500;TSS200	chr1:36771830-36773009	Island					1:36771834-36772116	Promoter_Associated_Cell_type_specific
	cg07104557	-0.0279	0.0067	2.738e-05	-0.0265	0.0052	3.634e-07	-0.027	0.0041	4.366e-11	----	15.1	0.3167	7	1036653	+	C7orf50;C7orf50;C7orf50	NM_032350;NM_001134395;NM_001134396	3'UTR;3'UTR;3'UTR	chr7:1039874-1040096	N_Shelf				7:1002737-1004102
	cg14074251	-0.0207	0.0053	9.025e-05	-0.0251	0.0047	9.53e-08	-0.0231	0.0035	4.44e-11	----	0	0.4952	2	220299116	-	SPEG	NM_005876	TSS1500	chr2:220299483-220300243	N_Shore			TRUE				TRUE
	cg03357664	-0.0176	0.0043	3.459e-05	-0.0227	0.0044	2.099e-07	-0.0201	0.0031	4.465e-11	----	27.7	0.246	1	29446693	-	TMEM200B	NM_001003682	3'UTR	chr1:29447699-29451847	N_Shore			TRUE
	cg01226614	-0.0203	0.0054	0.0001637	-0.0236	0.0043	5.847e-08	-0.0223	0.0034	4.476e-11	----	0	0.6422	13	44947593	-	SERP2	NM_001010897	TSS1500	chr13:44947371-44948443	Island			TRUE	13:43845406-43846443			TRUE
	cg07215695	-0.0176	0.0043	4.421e-05	-0.0189	0.0036	2.306e-07	-0.0183	0.0028	4.497e-11	----	0	0.8724	2	85637834	-	CAPG	NM_001747	TSS200	chr2:85640969-85641259	N_Shelf					2:85637129-85637859	Promoter_Associated
	cg00567854	-0.0205	0.0047	1.207e-05	-0.0211	0.0043	8.544e-07	-0.0208	0.0032	4.521e-11	----	0	0.3919	1	203273693	+	BTG2	NM_006763	TSS1500	chr1:203274305-203275338	N_Shore		CDMR
	cg01447828	-0.0249	0.0061	4.871e-05	-0.0231	0.0045	2.122e-07	-0.0237	0.0036	4.557e-11	----	90	1.382e-06	19	40919465	-	PRX;PRX	NM_181882;NM_020956	TSS200;TSS200					TRUE
	cg10090414	-0.0329	0.0064	2.693e-07	-0.0147	0.003	1.25e-06	-0.0181	0.0027	4.602e-11	----	81	0.001255	8	142309652	-								TRUE	8:142378672-142378870	8:142309178-142310227	Gene_Associated_Cell_type_specific	TRUE
	cg00796821	-0.0243	0.0062	9.255e-05	-0.0304	0.0057	8.949e-08	-0.0276	0.0042	4.618e-11	----	0	0.4469	7	128551757	-	KCP;KCP	NM_001135914;NM_199349	TSS1500;TSS1500	chr7:128550409-128550903	S_Shore
	cg23090529	-0.0342	0.0088	0.000104	-0.0334	0.0063	1.057e-07	-0.0337	0.0051	4.64e-11	----	73.7	0.009662	1	51442133	-				chr1:51443311-51444036	N_Shore		RDMR
	cg17082719	0.0358	0.0052	7.046e-12	0.0118	0.0036	0.001196	0.0196	0.003	4.656e-11	++++	84	0.0003159	8	144896176	+	SCRIB;SCRIB;MIR937	NM_015356;NM_182706;NR_030633	Body;Body;TSS1500	chr8:144897283-144898354	N_Shore
	cg15976636	-0.013	0.0036	0.0003683	-0.021	0.0037	9.175e-09	-0.017	0.0026	4.755e-11	----	25.7	0.2575	6	163147737	-	PACRG;PARK2;PACRG;PACRG;PARK2;PARK2	NM_001080379;NM_004562;NM_152410;NM_001080378;NM_013987;NM_013988	TSS1500;Body;TSS1500;TSS1500;Body;Body	chr6:163148376-163149017	N_Shore					6:163147455-163149334	Promoter_Associated
	cg25581347	-0.0274	0.005	4.17e-08	-0.0168	0.0042	6.91e-05	-0.0212	0.0032	4.756e-11	----	23.4	0.2706	3	193491262	+								TRUE
	cg03682690	-0.0239	0.0052	4.183e-06	-0.0176	0.0037	1.572e-06	-0.0197	0.003	4.788e-11	----	0	0.418	22	39759848	-	SYNGR1;SYNGR1;SYNGR1	NM_145738;NM_004711;NM_145731	TSS1500;Body;Body					TRUE
	cg06937409	-0.0108	0.0031	0.0004135	-0.0141	0.0025	2.08e-08	-0.0128	0.0019	4.854e-11	----	50.4	0.1092	14	91281948	-	TTC7B	NM_001010854	Body	chr14:91282227-91282757	N_Shore		RDMR
	cg10941749	-0.0149	0.0042	0.0003742	-0.0226	0.004	1.312e-08	-0.0189	0.0029	4.907e-11	----	0	0.5808	15	52030519	-	LYSMD2;LYSMD2	NM_153374;NM_001143917	TSS200;5'UTR	chr15:52029230-52030135	S_Shore					15:52028803-52030630	Promoter_Associated
	cg11190278	-0.0209	0.0055	0.0001593	-0.0219	0.0041	7.396e-08	-0.0215	0.0033	4.948e-11	----	50.3	0.1096	14	51252662	-	NIN;NIN;NIN;NIN	NM_182946;NM_016350;NM_020921;NM_182944	Body;Body;Body;Body					TRUE		14:51252371-51252683	Gene_Associated_Cell_type_specific
	cg05418947	-0.0232	0.0051	6.141e-06	-0.0275	0.0057	1.569e-06	-0.0251	0.0038	4.991e-11	----	0	0.7224	13	106803653	-								TRUE				TRUE
	cg06223926	-0.0299	0.007	1.755e-05	-0.027	0.0054	6.204e-07	-0.0281	0.0043	5.012e-11	----	0	0.8641	10	33626522	+				chr10:33623120-33626197	S_Shore
	cg02003202	-0.0199	0.0045	9.599e-06	-0.0181	0.0037	1.145e-06	-0.0188	0.0029	5.041e-11	----	0	0.8377	9	116111459	+	BSPRY	NM_017688	TSS1500	chr9:116111663-116112189	N_Shore
	cg03391568	-0.0158	0.0041	0.0001198	-0.0248	0.0045	3.256e-08	-0.0199	0.003	5.135e-11	----	6.2	0.3623	3	46918266	-	PTH1R	NM_000316	TSS1500
	cg11612617	-0.0238	0.0049	1.103e-06	-0.0163	0.0036	4.74e-06	-0.0189	0.0029	5.136e-11	----	28.2	0.243	12	102872937	+	IGF1;IGF1;IGF1;IGF1	NM_001111285;NM_000618;NM_001111283;NM_001111284	Body;Body;Body;TSS1500					TRUE		12:102872545-102872990	Unclassified
	cg10316899	-0.0226	0.0052	1.655e-05	-0.0279	0.0056	5.554e-07	-0.0251	0.0038	5.137e-11	----	0	0.504	1	39658128	-	MACF1	NM_012090	Body					TRUE		1:39657089-39658953	Unclassified	TRUE
	cg01856529	-0.0141	0.0038	0.0001985	-0.0244	0.0043	1.166e-08	-0.0186	0.0028	5.165e-11	----	12.9	0.3282	12	54653091	+	CBX5;CBX5;CBX5;CBX5	NM_001127322;NM_001127321;NM_001127322;NM_012117	1stExon;5'UTR;5'UTR;5'UTR					TRUE				TRUE
	cg18373623	-0.0325	0.0068	1.635e-06	-0.0229	0.0049	3.646e-06	-0.0262	0.004	5.169e-11	----	23.7	0.2689	5	15694721	+	FBXL7	NM_012304	Body					TRUE
	cg00646396	-0.0219	0.0061	0.0003638	-0.0267	0.0048	2.898e-08	-0.0249	0.0038	5.188e-11	----	14.6	0.3191	1	26482755	-								TRUE
	cg22499797	-0.0277	0.006	4.384e-06	-0.0218	0.0046	1.978e-06	-0.024	0.0037	5.198e-11	----	0	0.3998	17	30585906	+								TRUE
	cg10124993	-0.0324	0.0057	1.148e-08	-0.0179	0.0047	0.0001469	-0.0238	0.0036	5.226e-11	----	37.9	0.1849	14	105478712	-	CDCA4;CDCA4	NM_017955;NM_145701	5'UTR;5'UTR						14:104549738-104549827	14:105478297-105479146	Promoter_Associated
	cg00574412	-0.0198	0.0047	2.206e-05	-0.0205	0.0041	5.446e-07	-0.0202	0.0031	5.237e-11	----	0	0.9973	17	27892866	+	ABHD15	NM_198147	Body	chr17:27893086-27896078	N_Shore		RDMR
	cg13378656	-0.042	0.0079	1.135e-07	-0.0238	0.0055	1.692e-05	-0.0298	0.0045	5.252e-11	----	73.7	0.009708	7	142494492	+				chr7:142494563-142495248	N_Shore			TRUE	7:142204415-142205376
	cg09219547	-0.0227	0.0055	3.194e-05	-0.0315	0.0061	2.089e-07	-0.0267	0.0041	5.262e-11	----	0	0.5031	6	166870055	+	RPS6KA2;RPS6KA2	NM_021135;NM_001006932	Body;Body	chr6:166868758-166869230	S_Shore					6:166869775-166870173	Unclassified_Cell_type_specific
	cg04270401	-0.0552	0.0114	1.309e-06	-0.0326	0.0069	2.069e-06	-0.0386	0.0059	5.294e-11	----	82	0.0008359	10	102806871	+				chr10:102807774-102808271	N_Shore		RDMR		10:102796791-102796924
	cg22051204	-0.0329	0.0065	3.426e-07	-0.0217	0.005	1.342e-05	-0.0259	0.004	5.3e-11	----	56.8	0.07345	5	76373803	-	ZBED3	NM_032367	5'UTR	chr5:76372882-76373720	S_Shore					5:76372998-76373845	Unclassified	TRUE
	cg13697715	-0.0197	0.0044	9.138e-06	-0.0181	0.0037	1.28e-06	-0.0187	0.0029	5.301e-11	----	0	0.6918	5	177099644	-	LOC202181	NR_026921	TSS1500	chr5:177098634-177099525	S_Shore
	cg11870100	-0.0167	0.0037	7.749e-06	-0.013	0.0027	1.123e-06	-0.0142	0.0022	5.304e-11	----	0	0.8683	11	34534542	-	ELF5;ELF5	NM_001422;NM_198381	5'UTR;TSS1500							11:34533896-34535350	Unclassified	TRUE
	cg07747553	-0.0196	0.0046	2.262e-05	-0.0165	0.0033	4.633e-07	-0.0175	0.0027	5.315e-11	----	0	0.5631	22	35935982	-	RASD2	NM_014310	TSS1500	chr22:35935981-35937537	Island					22:35934376-35936024	Promoter_Associated
	cg18739367	0.0189	0.0036	1.279e-07	0.0122	0.0029	3.301e-05	0.0149	0.0023	5.397e-11	+++-	66.9	0.02833	8	38330740	+								TRUE
	cg13077745	-0.0114	0.003	0.0001222	-0.0123	0.0023	1.027e-07	-0.012	0.0018	5.399e-11	----	0	0.9756	11	60623592	+	GPR44	NM_004778	TSS200	chr11:60619924-60621111	S_Shelf			TRUE
	cg08096381	-0.0197	0.0052	0.0001524	-0.0242	0.0045	6.998e-08	-0.0223	0.0034	5.52e-11	----	0	0.759	3	13082887	+	IQSEC1	NM_001134382	Body						3:13057751-13057967
	cg01123965	-0.0275	0.0079	0.0004747	-0.0347	0.0062	2.253e-08	-0.0319	0.0049	5.553e-11	----	11.7	0.3345	X	39866890	+				chrX:39864525-39869106	Island		RDMR
	cg00541303	-0.0229	0.0059	9.405e-05	-0.0242	0.0046	1.38e-07	-0.0237	0.0036	5.56e-11	----	53.8	0.08982	1	208962374	+								TRUE
	cg17478749	-0.0246	0.0051	1.382e-06	-0.0183	0.004	5.73e-06	-0.0207	0.0032	5.636e-11	----	1.9	0.3826	6	31589365	-	SNORA38;BAT2	NR_002971;NM_080686	TSS1500;5'UTR	chr6:31587779-31589024	S_Shore					6:31589303-31589651	Promoter_Associated_Cell_type_specific
	cg12596182	-0.0214	0.0057	0.0001807	-0.0224	0.0042	7.471e-08	-0.0221	0.0034	5.646e-11	----	0	0.4906	12	70082885	-	BEST3;BEST3;BEST3	NM_032735;NM_152439;NM_152439	Body;5'UTR;1stExon					TRUE				TRUE
	cg14025021	-0.0186	0.0048	0.0001132	-0.0248	0.0046	7.692e-08	-0.0219	0.0033	5.675e-11	----	0	0.7297	15	43809510	+	MAP1A	NM_002373	TSS1500					TRUE				TRUE
	cg11249283	-0.0186	0.0031	2.351e-09	-0.0109	0.0035	0.001592	-0.0152	0.0023	5.681e-11	----	8.1	0.3526	19	17960227	-	JAK3	NM_000215	TSS1500	chr19:17958490-17958808	S_Shore
	cg18433086	-0.0254	0.006	2.468e-05	-0.0262	0.0052	5.351e-07	-0.0259	0.0039	5.723e-11	----	0	0.832	1	179199613	-	ABL2;ABL2;ABL2;ABL2;ABL2	NM_007314;NM_001168236;NM_001168238;NM_001168237;NM_001136001	TSS1500;TSS1500;TSS1500;TSS1500;TSS1500	chr1:179198163-179199200	S_Shore
	cg00824381	-0.0186	0.0038	1.256e-06	-0.0236	0.0053	7.654e-06	-0.0203	0.0031	5.727e-11	----	0	0.3941	16	31708460	+				chr16:31711839-31712343	N_Shelf					16:31708258-31708524	Unclassified_Cell_type_specific
	cg03395188	-0.0203	0.0044	2.99e-06	-0.0202	0.0044	4.413e-06	-0.0202	0.0031	5.764e-11	----	0	0.9969	2	219266059	+	CTDSP1;MIR26B;CTDSP1	NM_182642;NR_029500;NM_021198	Body;TSS1500;Body	chr2:219263098-219265556	S_Shore					2:219265920-219266132	Promoter_Associated
	cg14422366	-0.0148	0.003	6.487e-07	-0.0107	0.0024	1.13e-05	-0.0123	0.0019	5.764e-11	----	0	0.5877	14	91738087	-	CCDC88C	NM_001080414	3'UTR	chr14:91738909-91739158	N_Shore					14:91738026-91738426	Unclassified_Cell_type_specific
	cg18651026	-0.0175	0.0041	1.779e-05	-0.0207	0.0042	6.441e-07	-0.0191	0.0029	5.814e-11	----	0	0.7911	6	33140660	-	COL11A2;COL11A2;COL11A2	NM_080679;NM_080681;NM_080680	Body;Body;Body							6:33139943-33141092	Unclassified
	cg09357462	-0.0188	0.0055	0.0006273	-0.0297	0.0051	8.068e-09	-0.0246	0.0038	5.826e-11	----	0	0.5403	10	112259305	+	DUSP5	NM_004419	Body	chr10:112257163-112258684	S_Shore		CDMR	TRUE		10:112259221-112259524	Promoter_Associated
	cg05949660	-0.0262	0.005	1.489e-07	-0.0196	0.0049	6.014e-05	-0.0228	0.0035	5.968e-11	----	0	0.7711	6	109777642	+	MICAL1;MICAL1	NM_022765;NM_001159291	TSS1500;TSS1500	chr6:109776194-109777645	Island				6:109882764-109884556
	cg12113819	-0.0188	0.004	2.367e-06	-0.0165	0.0036	5.222e-06	-0.0175	0.0027	5.977e-11	----	4.4	0.371	12	116716154	+	MED13L	NM_015335	TSS1500
	cg02449638	-0.0352	0.0061	6.778e-09	-0.0176	0.0046	0.0001377	-0.024	0.0037	6.142e-11	----	50.1	0.1113	19	36607078	-	TBCB;POLR2I	NM_001281;NM_006233	Body;TSS1500	chr19:36604359-36606906	S_Shore
	cg11237406	-0.0258	0.0059	1.098e-05	-0.0306	0.0063	1.104e-06	-0.028	0.0043	6.164e-11	----	0	0.7337	17	4649333	+	ZMYND15;ZMYND15	NM_001136046;NM_032265	3'UTR;3'UTR
	cg17467968	-0.0177	0.0042	2.254e-05	-0.023	0.0046	4.329e-07	-0.0201	0.0031	6.194e-11	----	0	0.7647	15	77711092	-				chr15:77711625-77712910	N_Shore		RDMR
	cg22332722	-0.0419	0.011	0.0001393	-0.049	0.0092	9.547e-08	-0.0461	0.0071	6.274e-11	----	56.3	0.07652	18	25754857	-	CDH2	NM_001792	Body	chr18:25755414-25758175	N_Shore		RDMR
	cg02830467	-0.0218	0.0064	0.0006224	-0.0334	0.0058	1.028e-08	-0.0281	0.0043	6.44e-11	----	0	0.4374	6	153018721	-	MYCT1	NM_025107	TSS1500
	cg06769918	-0.0154	0.0039	7.551e-05	-0.0156	0.003	2.02e-07	-0.0155	0.0024	6.444e-11	----	0	0.9699	6	13015005	+	PHACTR1	NM_030948	Body	chr6:13014973-13015203	Island			TRUE	6:13122643-13123299
	cg25399818	-0.0086	0.002	1.668e-05	-0.013	0.0025	3.525e-07	-0.0103	0.0016	6.46e-11	----	0	0.4093	17	4624569	-	ARRB2;ARRB2	NM_199004;NM_004313	3'UTR;3'UTR					TRUE
	cg17230773	-0.0403	0.0085	2.038e-06	-0.0296	0.0064	4.326e-06	-0.0335	0.0051	6.47e-11	----	75.8	0.006122	7	142494148	+				chr7:142494563-142495248	N_Shore			TRUE
	cg26935102	-0.0165	0.0047	0.0004331	-0.0213	0.0038	2.703e-08	-0.0194	0.003	6.494e-11	----	58.2	0.06624	1	145470946	+	POLR3GL;ANKRD34A	NM_032305;NM_001039888	TSS1500;5'UTR	chr1:145470241-145470673	S_Shore					1:145469934-145471032	Promoter_Associated
	cg08396193	-0.0179	0.0036	6.551e-07	-0.0236	0.0055	1.552e-05	-0.0196	0.003	6.523e-11	----	58.6	0.06428	7	27193709	+	HOXA7	NM_006896	3'UTR	chr7:27194583-27194827	N_Shore		CDMR			7:27193699-27194198	Unclassified_Cell_type_specific
	cg11932113	-0.0199	0.005	7.897e-05	-0.0233	0.0045	1.725e-07	-0.0218	0.0033	6.54e-11	----	0	0.7506	7	132194886	-	PLXNA4;PLXNA4;PLXNA4	NM_020911;NM_181775;NM_001105543	5'UTR;5'UTR;5'UTR
	cg08595501	-0.0193	0.0056	0.000529	-0.0333	0.0057	6.392e-09	-0.0261	0.004	6.603e-11	----	38.1	0.1835	5	75878300	-	IQGAP2	NM_006633	Body					TRUE		5:75878253-75878324	Unclassified_Cell_type_specific
	cg26241462	-0.0211	0.0046	4.184e-06	-0.0198	0.0043	3.547e-06	-0.0204	0.0031	6.607e-11	----	12.2	0.3318	11	6677965	+	DCHS1	NM_003737	TSS1500	chr11:6676496-6677096	S_Shore
	cg01662455	-0.0216	0.0059	0.0002687	-0.0273	0.005	4.574e-08	-0.025	0.0038	6.633e-11	----	0	0.8718	19	17487896	-	PLVAP	NM_031310	1stExon	chr19:17487895-17488125	Island				19:17348766-17349550
	cg10201400	-0.0167	0.0041	4.257e-05	-0.0157	0.0031	3.606e-07	-0.0161	0.0025	6.662e-11	----	13.8	0.3236	13	44359601	-	ENOX1	NM_017993	5'UTR	chr13:44359858-44361696	N_Shore
	cg05683445	-0.0198	0.0043	5.193e-06	-0.0182	0.0039	2.868e-06	-0.0189	0.0029	6.729e-11	----	0	0.488	16	28303182	+	SBK1	NM_001024401	TSS1500	chr16:28303973-28304770	N_Shore
	cg02751731	-0.0212	0.0049	1.512e-05	-0.0244	0.005	9.197e-07	-0.0228	0.0035	6.743e-11	----	0	0.7336	20	642436	-	SCRT2	NM_033129	3'UTR	chr20:642672-642895	N_Shore			TRUE
	cg19403323	-0.0184	0.0047	7.609e-05	-0.0239	0.0045	1.471e-07	-0.0212	0.0033	6.788e-11	----	0	0.5989	1	210024060	+	C1orf107	NM_014388	Body							1:210023655-210024504	Gene_Associated	TRUE
	cg21585707	-0.0355	0.0071	6.199e-07	-0.0137	0.0027	3.577e-07	-0.0164	0.0025	6.808e-11	----	68.1	0.02429	7	5535302	+	FBXL18	NM_024963	Body	chr7:5534384-5534766	S_Shore			TRUE	7:5501812-5502241	7:5534203-5535349	Unclassified
	cg06143901	-0.0231	0.0066	0.0004665	-0.0307	0.0055	2.443e-08	-0.0276	0.0042	6.816e-11	----	0.3	0.3902	20	591400	+	TCF15	NM_004609	TSS1500	chr20:590222-591222	S_Shore				20:538223-539476			TRUE
	cg10917602	-0.032	0.0074	1.593e-05	-0.0311	0.0064	9.881e-07	-0.0315	0.0048	6.835e-11	----	0	0.5098	16	30996630	-	HSD3B7;HSD3B7;HSD3B7	NM_025193;NM_001142778;NM_001142777	5'UTR;5'UTR;5'UTR							16:30995842-30996942	Gene_Associated
	cg23666378	-0.0289	0.0058	7.18e-07	-0.0207	0.0047	1.201e-05	-0.024	0.0037	6.912e-11	----	0	0.6996	1	3663164	+	KIAA0495;KIAA0495	NM_207306;NM_207306	1stExon;5'UTR	chr1:3662963-3664085	Island			TRUE	1:3652754-3653932	1:3662393-3663166	Unclassified
	cg03987786	-0.0224	0.0049	5.516e-06	-0.0191	0.004	2.516e-06	-0.0204	0.0031	6.958e-11	----	52.4	0.09791	17	8264387	-	LOC100128288	NR_024447	TSS1500
	cg00695760	-0.0291	0.0062	2.937e-06	-0.0243	0.0053	4.557e-06	-0.0263	0.004	6.997e-11	----	0	0.8604	1	201449404	-				chr1:201450880-201451105	N_Shore					1:201449276-201450556	Unclassified
	cg04036898	-0.0214	0.0047	5.593e-06	-0.0195	0.0042	2.748e-06	-0.0203	0.0031	7.024e-11	----	0	0.4281	1	46664598	-	POMGNT1;POMGNT1	NR_024332;NM_017739	Body;TSS1500							1:46663389-46664686	Promoter_Associated
	cg24301690	-0.0128	0.0034	0.0001657	-0.0159	0.003	8.133e-08	-0.0146	0.0022	7.028e-11	----	33.4	0.2121	3	128712676	-	KIAA1257	NM_020741	5'UTR	chr3:128712404-128713058	Island			TRUE	3:130194750-130196024	3:128712039-128713654	Unclassified
	cg24289314	-0.0136	0.0036	0.0001449	-0.0143	0.0027	1.161e-07	-0.014	0.0021	7.069e-11	----	47.8	0.1246	10	126106425	-	OAT	NM_000274	5'UTR	chr10:126106818-126107862	N_Shore		CDMR
	cg02988730	-0.0139	0.0036	0.0001298	-0.0226	0.0041	3.538e-08	-0.0177	0.0027	7.075e-11	----	0	0.4135	1	110167509	-	AMPD2;AMPD2;AMPD2	NM_139156;NM_004037;NM_203404	Body;Body;TSS1500					TRUE		1:110167006-110167563	Promoter_Associated_Cell_type_specific
	cg05308819	-0.015	0.0038	7.377e-05	-0.019	0.0036	1.674e-07	-0.0171	0.0026	7.081e-11	----	0	0.6375	1	155959156	-								TRUE		1:155958631-155960320	Unclassified	TRUE
	cg02897366	-0.0248	0.0052	2.123e-06	-0.0197	0.0043	5.786e-06	-0.0218	0.0033	7.208e-11	----	0	0.7467	1	201425990	-								TRUE
	cg22553466	-0.015	0.0031	1.639e-06	-0.0122	0.0027	8.054e-06	-0.0134	0.0021	7.216e-11	----	73.4	0.01022	8	144271270	+				chr8:144267329-144267824	S_Shelf					8:144271176-144271897	Promoter_Associated_Cell_type_specific
	cg18234352	-0.0348	0.0076	5.084e-06	-0.0238	0.005	1.532e-06	-0.0271	0.0042	7.219e-11	----	83.9	0.0003272	19	18977405	+	UPF1	NM_002911	3'UTR	chr19:18977466-18977833	N_Shore					19:18977092-18977866	Gene_Associated
	cg17770096	-0.0111	0.003	0.0002298	-0.0149	0.0027	4.93e-08	-0.0132	0.002	7.234e-11	----	0	0.6153	12	121078022	+	CABP1	NM_001033677	TSS1500	chr12:121078161-121079483	N_Shore					12:121077958-121079708	Unclassified	TRUE
	cg04220047	-0.0287	0.0063	5.405e-06	-0.0286	0.0061	3.096e-06	-0.0286	0.0044	7.274e-11	----	0	0.7896	8	65714735	+				chr8:65710990-65711722	S_Shelf
	cg04999421	-0.0211	0.004	1.539e-07	-0.0159	0.004	7.214e-05	-0.0185	0.0028	7.294e-11	----	29.1	0.2376	17	76412842	-	PGS1	NM_024419	Body					TRUE		17:76412823-76413772	Gene_Associated	TRUE
	cg11793449	-0.0219	0.0042	1.412e-07	-0.0142	0.0035	4.332e-05	-0.0174	0.0027	7.409e-11	----	0	0.46	17	76313872	+				chr17:76309952-76310551	S_Shelf					17:76313702-76314033	Unclassified_Cell_type_specific	TRUE
	cg20272648	-0.0167	0.0041	5.462e-05	-0.0193	0.0038	2.892e-07	-0.0181	0.0028	7.466e-11	----	0	0.9706	8	37660108	+	GPR124	NM_032777	Body				RDMR	TRUE				TRUE
	cg00594191	-0.0251	0.006	2.529e-05	-0.0257	0.0052	6.876e-07	-0.0255	0.0039	7.498e-11	----	0	0.9826	10	11755103	-								TRUE
	cg00122854	-0.0197	0.0049	5.967e-05	-0.0223	0.0043	2.772e-07	-0.0211	0.0032	7.592e-11	----	0	0.7668	2	218898491	-				chr2:218898490-218898835	Island
	cg14070162	-0.0122	0.0032	0.0001247	-0.0123	0.0023	1.464e-07	-0.0123	0.0019	7.613e-11	----	0	0.9268	17	40575582	-	PTRF	NM_012232	TSS1500	chr17:40573740-40575526	S_Shore
	cg27385272	-0.0202	0.005	5.249e-05	-0.0202	0.004	3.426e-07	-0.0202	0.0031	7.633e-11	----	32.7	0.2161	17	27507678	-	MYO18A;MYO18A	NM_078471;NM_203318	TSS1500;TSS1500	chr17:27506889-27507607	S_Shore					17:27507283-27508227	Unclassified
	cg21577356	-0.0114	0.0031	0.0001901	-0.0168	0.0031	4.428e-08	-0.0141	0.0022	7.68e-11	----	0	0.6448	7	150021488	+	ACTR3C;LRRC61;LRRC61	NM_001164458;NM_023942;NM_001142928	TSS1500;5'UTR;5'UTR	chr7:150019950-150020752	S_Shore			TRUE		7:150019859-150021604	Promoter_Associated
	cg04064028	-0.0199	0.0051	9.904e-05	-0.02	0.0038	1.864e-07	-0.02	0.0031	7.732e-11	----	71.5	0.01446	2	170335723	+	BBS5	NM_152384	TSS1500	chr2:170335881-170336456	N_Shore			TRUE		2:170335662-170336744	Promoter_Associated
	cg22872478	-0.0241	0.0042	1.237e-08	-0.0096	0.0022	1.233e-05	-0.0127	0.0019	7.799e-11	----	74	0.009056	15	52030685	-	LYSMD2;LYSMD2	NM_001143917;NM_153374	5'UTR;TSS1500	chr15:52029230-52030135	S_Shore
	cg18121862	-0.0226	0.0066	0.000624	-0.0305	0.0054	2.035e-08	-0.0273	0.0042	7.809e-11	----	0	0.7092	14	101195312	-	DLK1	NM_003836	Body	chr14:101192851-101193499	S_Shore
	cg14032856	-0.0229	0.0067	0.0006808	-0.0304	0.0054	1.987e-08	-0.0274	0.0042	7.872e-11	----	49.5	0.1148	2	160839557	-	PLA2R1;PLA2R1	NM_007366;NM_001007267	Body;Body					TRUE
	cg11629830	-0.0247	0.0059	2.646e-05	-0.0302	0.006	5.592e-07	-0.0274	0.0042	7.903e-11	----	0	0.7257	5	75701460	+	IQGAP2	NM_006633	Body	chr5:75698759-75700160	S_Shore		RDMR
	cg27006914	-0.0221	0.0045	9.148e-07	-0.0158	0.0036	1.072e-05	-0.0183	0.0028	7.906e-11	----	44.4	0.145	7	5717968	+	RNF216;RNF216	NM_207111;NM_207116	Body;Body					TRUE		7:5717333-5718596	Unclassified	TRUE
	cg24572204	-0.0165	0.0039	2.777e-05	-0.0258	0.005	2.188e-07	-0.0201	0.0031	7.916e-11	----	0	0.4426	5	40735231	+	TTC33	NM_012382	Body					TRUE
	cg12453539	-0.0281	0.0065	1.388e-05	-0.0247	0.0051	1.212e-06	-0.026	0.004	7.933e-11	----	0	0.5366	20	6033866	+	LRRN4	NM_152611	5'UTR	chr20:6032675-6033517	S_Shore		RDMR	TRUE
	cg15474579	-0.0182	0.0053	0.0005923	-0.0239	0.0043	2.353e-08	-0.0217	0.0033	7.965e-11	----	22.7	0.2746	6	36645812	-	CDKN1A;CDKN1A	NM_078467;NM_000389	TSS1500;TSS1500	chr6:36646244-36648465	N_Shore		RDMR
	cg16750777	-0.0203	0.0057	0.0004068	-0.0162	0.0029	3.968e-08	-0.017	0.0026	7.968e-11	----	62.3	0.04673	16	50583441	+	NKD1	NM_033119	Body	chr16:50583175-50583465	Island
	cg16063416	-0.0104	0.0022	3.078e-06	-0.0078	0.0017	3.848e-06	-0.0088	0.0013	7.981e-11	----	67.3	0.02691	17	42345478	+	SLC4A1;SLC4A1	NM_000342;NM_000342	1stExon;5'UTR
	cg09490007	-0.024	0.0054	1.003e-05	-0.0204	0.0043	1.616e-06	-0.0218	0.0034	8.066e-11	----	0	0.6528	6	41704003	-	TFEB;TFEB	NM_001167827;NM_007162	TSS200;TSS1500	chr6:41701881-41703481	S_Shore	low-CpG:41811916-41811984
	cg16313343	-0.0249	0.0057	1.376e-05	-0.0202	0.0042	1.088e-06	-0.0218	0.0034	8.094e-11	----	0	0.4551	14	105768109	+	BRF1	NM_001519	TSS1500	chr14:105766558-105767996	S_Shore				14:104837625-104839155	14:105766553-105768227	Promoter_Associated
	cg16604658	-0.0248	0.0061	4.319e-05	-0.0273	0.0054	4.202e-07	-0.0262	0.004	8.095e-11	----	0	0.3935	12	64847188	+	TBK1	NM_013254	5'UTR	chr12:64845599-64846314	S_Shore					12:64845405-64847210	Promoter_Associated
	cg15408080	-0.0247	0.0056	9.713e-06	-0.0205	0.0043	1.604e-06	-0.022	0.0034	8.143e-11	----	64.1	0.03906	12	90057674	-								TRUE
	cg13500113	-0.0268	0.0044	1.559e-09	-0.0139	0.0044	0.001537	-0.0203	0.0031	8.146e-11	----	52.5	0.09713	2	216947149	-	TMEM169;TMEM169;TMEM169;PECR;TMEM169	NM_001142311;NM_001142312;NM_138390;NM_018441;NM_001142310	5'UTR;5'UTR;5'UTR;TSS1500;5'UTR	chr2:216946324-216946734	S_Shore		RDMR			2:216947142-216947358	Promoter_Associated
	cg20114394	-0.0156	0.0038	4.521e-05	-0.0175	0.0035	3.984e-07	-0.0166	0.0026	8.255e-11	----	0	0.6732	3	120170441	-	FSTL1	NM_007085	TSS1500	chr3:120169202-120170519	Island				3:121651810-121653132			TRUE
	cg00054774	-0.0244	0.0065	0.0001931	-0.027	0.0051	9.907e-08	-0.026	0.004	8.303e-11	----	0	0.9668	21	43373079	+	C2CD2	NM_015500	Body	chr21:43373135-43374062	N_Shore					21:43372665-43373338	Unclassified_Cell_type_specific
	cg07798593	-0.0134	0.0033	5.332e-05	-0.0183	0.0035	2.169e-07	-0.0157	0.0024	8.308e-11	----	0	0.645	10	80890238	-	ZMIZ1	NM_020338	5'UTR					TRUE
	cg11844856	-0.0155	0.004	9.945e-05	-0.0251	0.0046	5.653e-08	-0.0196	0.003	8.324e-11	----	54.5	0.08624	14	59000503	-	KIAA0586	NM_014749	Body					TRUE
	cg22888787	-0.0225	0.0052	1.837e-05	-0.0204	0.0042	1.01e-06	-0.0212	0.0033	8.395e-11	----	0	0.9802	17	27950276	+				chr17:27949429-27950277	Island					17:27949365-27950425	Unclassified
	cg19696491	-0.0442	0.0081	5.193e-08	-0.0259	0.0066	7.989e-05	-0.0332	0.0051	8.431e-11	----	12.6	0.3295	15	78857124	-	CHRNA5	NM_000745	TSS1500	chr15:78857725-78858269	N_Shore				15:76644115-76644221
	cg10980495	-0.0301	0.0077	8.581e-05	-0.0167	0.0031	6.119e-08	-0.0186	0.0029	8.505e-11	----	90.1	1.17e-06	11	1774722	-	HCCA2;CTSD	NM_053005;NM_001909	Body;3'UTR	chr11:1774588-1775040	Island				11:1731290-1731616	11:1774301-1774762	Unclassified_Cell_type_specific
	cg05761902	-0.0344	0.0062	3.361e-08	-0.0188	0.0048	7.705e-05	-0.0245	0.0038	8.526e-11	----	44.7	0.1434	16	67048678	-				chr16:67047605-67048470	S_Shore			TRUE
	cg02007567	-0.0279	0.0068	4.765e-05	-0.0253	0.005	4.028e-07	-0.0262	0.004	8.532e-11	----	31	0.2263	16	10912696	+	FAM18A	NM_001079512	TSS200	chr16:10912159-10912719	Island				16:10819716-10820260
	cg20396393	-0.0265	0.0047	2.427e-08	-0.0125	0.003	3.287e-05	-0.0165	0.0025	8.547e-11	----	76.8	0.004807	7	23720838	-	C7orf46;C7orf46;C7orf46	NM_199136;NM_001127364;NM_001127365	Body;Body;Body	chr7:23719619-23720006	S_Shore
	cg25783099	-0.0179	0.0035	2.983e-07	-0.0172	0.0043	6.743e-05	-0.0177	0.0027	8.557e-11	----	0	0.9449	2	42795486	+	MTA3	NM_020744	TSS200	chr2:42795847-42796230	N_Shore					2:42795180-42796994	Promoter_Associated	TRUE
	cg20094837	-0.0362	0.0068	9.524e-08	-0.0238	0.006	8.177e-05	-0.0293	0.0045	8.558e-11	----	57	0.07251	13	35515575	+	NBEA	NM_015678	TSS1500
	cg11194994	-0.0115	0.0032	0.0003922	-0.0165	0.003	2.785e-08	-0.0142	0.0022	8.595e-11	----	0	0.4922	1	160175974	-	PEA15	NM_003768	5'UTR	chr1:160175132-160175702	S_Shore
	cg26596307	-0.0185	0.0038	1.555e-06	-0.0144	0.0032	9.109e-06	-0.0161	0.0025	8.604e-11	----	0	0.8642	16	57411505	+	CX3CL1	NM_002996	Body					TRUE		16:57410988-57411850	Unclassified_Cell_type_specific	TRUE
	cg27092191	-0.0425	0.0078	4.248e-08	-0.0208	0.005	2.766e-05	-0.0271	0.0042	8.939e-11	----	70.6	0.01692	16	31884699	-	ZNF267	NM_003414	TSS1500	chr16:31885042-31885600	N_Shore				16:31792085-31792263	16:31884615-31886178	NonGene_Associated
	cg15120085	-0.022	0.0048	4.227e-06	-0.0178	0.0039	3.865e-06	-0.0195	0.003	8.988e-11	----	0	0.5338	1	32041898	-	TINAGL1	NM_022164	TSS200					TRUE				TRUE
	cg12570134	-0.0123	0.0035	0.0005054	-0.0255	0.0043	2.435e-09	-0.0176	0.0027	9.055e-11	----	53.9	0.08931	17	46640347	+	HOXB3	NM_002146	5'UTR	chr17:46641534-46642110	N_Shore		CDMR			17:46639123-46640826	Unclassified
	cg11839020	-0.0167	0.0044	0.0001349	-0.0201	0.0038	1.36e-07	-0.0187	0.0029	9.074e-11	----	0	0.7253	1	90309998	+	LRRC8D;LRRC8D	NM_018103;NM_001134479	5'UTR;5'UTR	chr1:90308839-90309606	S_Shore					1:90309885-90310688	Promoter_Associated
	cg08409562	-0.0253	0.0049	2.784e-07	-0.0174	0.0042	3.517e-05	-0.0207	0.0032	9.111e-11	----	0	0.4815	6	31737885	-	C6orf27	NM_025258	Body							6:31737524-31738019	Unclassified
	cg09421083	-0.0386	0.0081	1.64e-06	-0.0307	0.0069	9.619e-06	-0.034	0.0053	9.116e-11	----	0	0.7662	10	134358535	-	INPP5A	NM_005539	Body	chr10:134359533-134359780	N_Shore				10:134208491-134209043	10:134357642-134358692	Promoter_Associated_Cell_type_specific
	cg14911856	-0.0244	0.0059	3.43e-05	-0.0245	0.0049	6.241e-07	-0.0245	0.0038	9.129e-11	----	0	0.6976	1	47999856	+				chr1:47998899-47999517	S_Shore			TRUE
	cg18052274	-0.0245	0.0068	0.000293	-0.0254	0.0047	7.655e-08	-0.0251	0.0039	9.156e-11	----	0	0.9332	11	19737158	-	LOC100126784;NAV2;NAV2;NAV2	NR_015384;NM_182964;NM_001111018;NM_145117	TSS1500;Body;Body;Body	chr11:19733936-19735320	S_Shore		RDMR	TRUE				TRUE
	cg24725692	-0.0262	0.0059	1.045e-05	-0.0202	0.0042	1.425e-06	-0.0222	0.0034	9.167e-11	----	58.1	0.06702	4	140478735	+	SETD7	NM_030648	TSS1500	chr4:140476381-140478628	S_Shore
	cg26234644	-0.0268	0.007	0.0001137	-0.0296	0.0057	1.861e-07	-0.0285	0.0044	9.244e-11	----	0	0.9558	17	10634427	-	TMEM220	NM_001004313	TSS1500	chr17:10632789-10633490	S_Shore		CDMR
	cg17379828	-0.0107	0.0031	0.0004894	-0.0144	0.0026	3.093e-08	-0.0129	0.002	9.269e-11	----	0	0.7809	19	55998732	+	NAT14;SSC5D	NM_020378;NM_001144950	3'UTR;TSS1500	chr19:56000722-56001026	N_Shore		RDMR	TRUE
	cg02079584	-0.0199	0.0044	7.551e-06	-0.0174	0.0037	2.601e-06	-0.0184	0.0028	9.367e-11	----	0	0.8784	15	74528719	+	CCDC33;CCDC33	NM_025055;NM_025055	1stExon;5'UTR
	cg13896106	-0.0175	0.0034	2.384e-07	-0.0118	0.0029	4.032e-05	-0.0142	0.0022	9.385e-11	----	44.3	0.1459	17	72754589	-	SLC9A3R1	NM_004252	Body					TRUE				TRUE
	cg26783727	-0.0148	0.0037	5.264e-05	-0.0146	0.0029	4.258e-07	-0.0147	0.0023	9.494e-11	----	0	0.6807	16	67204807	+				chr16:67204208-67204637	S_Shore			TRUE		16:67203266-67204985	Unclassified
	cg06340704	-0.0218	0.0056	0.0001073	-0.0274	0.0052	1.625e-07	-0.0248	0.0038	9.605e-11	----	0	0.8175	13	97877417	-	MBNL2;MBNL2	NM_144778;NM_207304	5'UTR;5'UTR							13:97877321-97877698	Unclassified_Cell_type_specific
	cg01234420	-0.0217	0.0052	3.23e-05	-0.024	0.0048	6.618e-07	-0.0229	0.0035	9.623e-11	----	0	0.886	22	46453808	+	LOC150381	NR_027034	Body	chr22:46457095-46458028	N_Shelf		RDMR					TRUE
	cg26729204	-0.0166	0.0049	0.0006752	-0.0233	0.0041	2.093e-08	-0.0204	0.0032	9.766e-11	----	0	0.6813	6	2932241	+								TRUE		6:2931511-2932928	Unclassified
	cg05899869	-0.0252	0.0058	1.373e-05	-0.0231	0.0048	1.6e-06	-0.0239	0.0037	9.85e-11	----	0	0.8533	6	3053528	-									6:2998495-2998558	6:3053446-3054329	Promoter_Associated
	cg12145394	-0.0176	0.0048	0.0002219	-0.0193	0.0036	1.074e-07	-0.0187	0.0029	1.013e-10	----	0	0.5717	5	177573275	-	RMND5B	NM_022762	Body							5:177572945-177573388	Gene_Associated	TRUE
	cg02806739	-0.027	0.0067	5.911e-05	-0.0221	0.0043	3.409e-07	-0.0236	0.0036	1.026e-10	----	65.2	0.03483	17	80273242	+	CD7	NM_006137	Body	chr17:80277118-80277833	N_Shelf				17:77866531-77866635
	cg06440373	-0.0165	0.0041	5.942e-05	-0.0182	0.0036	3.956e-07	-0.0174	0.0027	1.042e-10	----	0	0.9731	5	176085644	+	TSPAN17;TSPAN17;TSPAN17	NM_001006616;NM_130465;NM_012171	3'UTR;3'UTR;3'UTR					TRUE		5:176084534-176085866	Unclassified
	cg25202111	-0.0174	0.0041	1.96e-05	-0.0153	0.0031	1.147e-06	-0.016	0.0025	1.053e-10	----	0	0.9789	10	99519374	-	ZFYVE27;ZFYVE27;ZFYVE27	NM_001002261;NM_144588;NM_001002262	3'UTR;3'UTR;3'UTR							10:99519175-99519549	Gene_Associated_Cell_type_specific
	cg02478731	-0.0383	0.0088	1.289e-05	-0.0355	0.0074	1.845e-06	-0.0367	0.0057	1.055e-10	----	36.4	0.194	17	41632391	-								TRUE
	cg05581878	-0.0176	0.0043	4.501e-05	-0.0174	0.0035	5.528e-07	-0.0175	0.0027	1.055e-10	----	0	0.5058	3	159886981	+								TRUE				TRUE
	cg16810343	-0.0227	0.0055	3.827e-05	-0.0188	0.0038	5.442e-07	-0.02	0.0031	1.056e-10	----	64.6	0.037	7	75898970	+	SRRM3	NM_001110199	Body	chr7:75896510-75896944	S_Shelf
	cg27611263	-0.0162	0.0048	0.0007377	-0.0267	0.0047	1.031e-08	-0.0216	0.0033	1.057e-10	----	19.1	0.2948	2	40007061	-	THUMPD2;THUMPD2	NM_025264;NR_028102	TSS1500;TSS1500	chr2:40006090-40006463	S_Shore					2:40005354-40007313	Promoter_Associated
	cg15265222	-0.0298	0.006	8.175e-07	-0.0197	0.0045	1.191e-05	-0.0233	0.0036	1.066e-10	----	0	0.4921	13	22242867	+				chr13:22243259-22245362	N_Shore		CDMR
	cg17313709	-0.0253	0.0075	0.000758	-0.0346	0.0062	2.249e-08	-0.0308	0.0048	1.068e-10	----	67	0.02797	14	22902298	+
	cg03573390	-0.0202	0.0059	0.0005735	-0.0296	0.0053	2.307e-08	-0.0254	0.0039	1.078e-10	----	49.6	0.1141	16	57294639	+	PLLP	NM_015993	Body					TRUE		16:57294421-57294640	Unclassified_Cell_type_specific	TRUE
	cg02729344	-0.0189	0.0056	0.0007563	-0.0254	0.0046	2.426e-08	-0.0228	0.0035	1.087e-10	----	19.7	0.2914	16	49888237	-				chr16:49888474-49893354	N_Shore				16:48445717-48447517
	cg04028695	-0.0301	0.0063	1.741e-06	-0.0319	0.0073	1.43e-05	-0.0308	0.0048	1.088e-10	----	40.1	0.1712	10	80008319	-								TRUE
	cg12150256	-0.025	0.0061	3.781e-05	-0.0237	0.0048	6.686e-07	-0.0242	0.0037	1.09e-10	----	0	0.7498	3	50359849	+	HYAL2;HYAL2	NM_003773;NM_033158	5'UTR;TSS1500	chr3:50359839-50360042	Island				3:50333411-50335105	3:50358176-50360136	Promoter_Associated
	cg17533477	-0.0215	0.005	1.63e-05	-0.0202	0.0042	1.525e-06	-0.0207	0.0032	1.09e-10	----	0	0.5549	7	97501010	-	ASNS;ASNS;ASNS	NM_183356;NM_133436;NM_001673	5'UTR;5'UTR;5'UTR	chr7:97501183-97501919	N_Shore					7:97500895-97502230	Promoter_Associated
	cg24807169	-0.0208	0.0055	0.0001676	-0.0237	0.0045	1.457e-07	-0.0225	0.0035	1.097e-10	----	0	0.6528	4	101439954	+	EMCN;EMCN	NM_001159694;NM_016242	TSS1500;TSS1500
	cg09811860	-0.0367	0.0067	4.096e-08	-0.0195	0.0049	6.886e-05	-0.0255	0.0039	1.113e-10	----	53.9	0.08956	1	211803715	-								TRUE
	cg01821751	-0.0218	0.0048	5.273e-06	-0.0206	0.0045	4.851e-06	-0.0212	0.0033	1.122e-10	----	5.7	0.3647	17	56071745	+								TRUE
	cg15010140	-0.0213	0.0058	0.0002114	-0.0325	0.006	5.11e-08	-0.0267	0.0041	1.127e-10	----	36.5	0.1931	2	128644922	-				chr2:128642787-128644407	S_Shore					2:128644831-128644964	Unclassified_Cell_type_specific
	cg19816290	-0.0188	0.0047	7.216e-05	-0.0194	0.0038	3.704e-07	-0.0192	0.003	1.128e-10	----	0	0.4521	22	19701515	-	SEPT5	NM_002688	TSS1500	chr22:19701514-19701891	Island					22:19701471-19702622	Unclassified_Cell_type_specific	TRUE
	cg25924746	-0.0192	0.0046	3.059e-05	-0.0249	0.005	6.071e-07	-0.0218	0.0034	1.129e-10	----	0	0.8756	13	110432935	-	IRS2	NM_003749	Body	chr13:110434466-110440180	N_Shore		CDMR			13:110432697-110432950	Promoter_Associated
	cg17531288	-0.038	0.0067	1.603e-08	-0.0185	0.0047	9.425e-05	-0.025	0.0039	1.141e-10	----	52.5	0.09704	2	11482819	-	ROCK2	NM_004850	Body	chr2:11483959-11485553	N_Shore		RDMR
	cg02078558	-0.042	0.0069	1.399e-09	-0.0207	0.0066	0.001673	-0.0308	0.0048	1.154e-10	----	74.9	0.00761	2	179058157	+	OSBPL6	NM_032523	TSS1500	chr2:179058611-179060144	N_Shore					2:179057923-179058193	Unclassified_Cell_type_specific
	cg07568430	-0.0188	0.0038	5.74e-07	-0.0194	0.0048	4.775e-05	-0.019	0.0029	1.165e-10	----	46.7	0.1314	1	110452482	+	CSF1;CSF1;CSF1;CSF1	NM_172212;NM_000757;NM_172211;NM_172210	TSS1500;TSS1500;TSS1500;TSS1500	chr1:110453143-110453889	N_Shore
	cg13661908	-0.0157	0.0033	1.833e-06	-0.0139	0.0032	1.367e-05	-0.0148	0.0023	1.167e-10	----	0	0.7489	17	42441775	+	FAM171A2	NM_198475	TSS1500	chr17:42440522-42441281	S_Shore
	cg01190666	-0.021	0.0045	2.865e-06	-0.0198	0.0045	9.536e-06	-0.0204	0.0032	1.197e-10	----	0	0.8002	20	62204908	-	PRIC285	NM_001037335	5'UTR	chr20:62205585-62205887	N_Shore					20:62204147-62206115	Promoter_Associated
	cg10364249	-0.026	0.0051	3.17e-07	-0.018	0.0044	4.335e-05	-0.0214	0.0033	1.224e-10	----	11	0.3381	1	27901698	+	AHDC1	NM_001029882	5'UTR	chr1:27901660-27902688	Island			TRUE	1:27774257-27775412	1:27901654-27902789	Unclassified
	cg27133780	0.0295	0.0051	5.623e-09	0.0149	0.0042	0.0004433	0.0209	0.0033	1.228e-10	+++-	77.2	0.004339	3	32474793	-	CMTM7;CMTM7	NM_138410;NM_181472	Body;Body					TRUE		3:32474322-32474949	Promoter_Associated
	cg25748764	-0.0167	0.0035	2.595e-06	-0.0147	0.0033	1.014e-05	-0.0156	0.0024	1.231e-10	----	0	0.4407	20	31261814	+	LOC284805	NR_026959	TSS200					TRUE		20:31261731-31262997	Unclassified
	cg15476723	-0.0208	0.0053	7.576e-05	-0.0242	0.0047	3.452e-07	-0.0227	0.0035	1.234e-10	----	0	0.468	19	48116808	+	GLTSCR1	NM_015711	5'UTR	chr19:48111351-48113685	S_Shelf			TRUE				TRUE
	cg23035419	-0.0133	0.0033	5.258e-05	-0.0149	0.003	5.227e-07	-0.0142	0.0022	1.236e-10	----	0	0.6429	20	3066014	+	AVP	NM_000490	TSS1500	chr20:3063005-3064146	S_Shore
	cg00044466	-0.0158	0.0047	0.0007216	-0.0225	0.004	2.417e-08	-0.0196	0.0031	1.256e-10	----	9.7	0.3447	16	15238525	-									16:15145219-15146112
	cg00387658	-0.0182	0.005	0.000242	-0.0247	0.0046	7.891e-08	-0.0217	0.0034	1.256e-10	----	0	0.7542	20	54986793	+	CASS4;CASS4;CASS4;CASS4	NM_001164116;NM_001164114;NM_001164115;NM_020356	TSS1500;TSS1500;TSS1500;TSS1500					TRUE		20:54986738-54987675	Promoter_Associated_Cell_type_specific
	cg10740660	-0.0132	0.0037	0.0003262	-0.0177	0.0033	6.221e-08	-0.0157	0.0024	1.256e-10	----	0	0.6641	6	31740849	-	C6orf27	NM_025258	Body							6:31740179-31741223	Unclassified	TRUE
	cg19337279	-0.0257	0.0047	4.695e-08	-0.0149	0.0039	0.0001258	-0.0193	0.003	1.256e-10	----	17.1	0.3059	1	43804317	+	MPL	NM_005373	Body
	cg09476130	-0.0389	0.0081	1.479e-06	-0.0243	0.0054	6.085e-06	-0.0288	0.0045	1.261e-10	----	74.8	0.007766	1	159870086	+	CCDC19	NM_012337	TSS200	chr1:159869901-159870143	Island			TRUE	1:158136551-158136767			TRUE
	cg05379350	-0.0155	0.0032	1.194e-06	-0.0149	0.0035	2.466e-05	-0.0153	0.0024	1.267e-10	----	60.4	0.05587	17	27917157	-	GIT1;GIT1	NM_014030;NM_001085454	TSS1500;TSS1500	chr17:27918161-27918398	N_Shore				17:24939942-24941695
	cg18147605	-0.0171	0.0036	1.52e-06	-0.0165	0.0039	1.945e-05	-0.0168	0.0026	1.273e-10	----	0	0.3951	12	6663049	-	IFFO1;IFFO1	NM_080730;NM_001039670	Body;Body	chr12:6664425-6665336	N_Shore		RDMR
	cg26122129	-0.0274	0.0057	1.508e-06	-0.0209	0.0048	1.321e-05	-0.0236	0.0037	1.274e-10	----	0	0.7367	8	30241119	-	RBPMS;RBPMS;RBPMS;RBPMS	NM_006867;NM_001008712;NM_001008710;NM_001008711	TSS1500;TSS1500;TSS1500;TSS1500	chr8:30241416-30242878	N_Shore		RDMR		8:30360661-30360740
	cg13728834	-0.0451	0.0081	3.123e-08	-0.0224	0.0056	6.446e-05	-0.0297	0.0046	1.275e-10	----	48.2	0.1221	9	35846324	-	TMEM8B;TMEM8B;TMEM8B	NM_001042590;NM_016446;NM_001042589	Body;Body;Body	chr9:35846310-35846638	Island
	cg08683249	-0.0189	0.0053	0.0004071	-0.0261	0.0048	4.672e-08	-0.0229	0.0036	1.277e-10	----	0	0.7052	6	43612627	-	RSPH9	NM_152732	TSS200	chr6:43612714-43613366	N_Shore							TRUE
	cg14505174	-0.0174	0.0048	0.0003013	-0.0203	0.0038	9.431e-08	-0.0191	0.003	1.29e-10	----	26.2	0.2543	20	62739062	-	NPBWR2	NM_005286	TSS1500	chr20:62737382-62738071	S_Shore					20:62738807-62739133	Unclassified_Cell_type_specific
	cg10161638	-0.0156	0.0042	0.0002448	-0.019	0.0036	1.081e-07	-0.0176	0.0027	1.306e-10	----	44.9	0.1422	7	157191746	+	DNAJB6	NM_058246	Body	chr7:157192920-157193155	N_Shore			TRUE
	cg13089335	-0.0165	0.0038	1.096e-05	-0.0153	0.0033	2.694e-06	-0.0158	0.0025	1.306e-10	----	0	0.8717	1	167203243	+	POU2F1	NM_002697	5'UTR					TRUE
	cg17976121	-0.0333	0.0076	1.13e-05	-0.025	0.0052	1.788e-06	-0.0277	0.0043	1.317e-10	----	43.2	0.1524	11	69451115	-				chr11:69451136-69458596	N_Shore			TRUE
	cg25918827	-0.0249	0.0055	5.943e-06	-0.0213	0.0046	4.561e-06	-0.0228	0.0035	1.324e-10	----	0	0.8161	2	62533140	+								TRUE		2:62532885-62533180	Unclassified
	cg23843953	-0.0225	0.0045	6.494e-07	-0.0171	0.0041	3.233e-05	-0.0196	0.003	1.327e-10	----	0	0.5256	1	230262390	+	GALNT2	NM_004481	Body					TRUE
	cg21116457	-0.0244	0.0063	9.711e-05	-0.0249	0.0049	3.3e-07	-0.0247	0.0038	1.336e-10	----	27.2	0.2484	18	43304007	+	SLC14A1;SLC14A1;SLC14A1	NM_015865;NM_001146036;NM_001128588	TSS200;TSS200;TSS200
	cg20364512	-0.0223	0.0055	4.768e-05	-0.0194	0.0039	6.06e-07	-0.0204	0.0032	1.342e-10	----	0	0.8935	22	28199338	-				chr22:28192793-28198592	S_Shore		CDMR	TRUE
	cg06064297	-0.0268	0.0047	1.481e-08	-0.0163	0.0048	0.000659	-0.0216	0.0034	1.343e-10	----	67.7	0.02556	16	14581967	+	PARN;PARN	NM_001134477;NM_002582	Body;Body					TRUE
	cg13285174	-0.0443	0.01	8.437e-06	-0.0288	0.006	1.481e-06	-0.0329	0.0051	1.354e-10	----	60.9	0.05348	20	3052221	+	OXT	NM_000915	TSS200	chr20:3052097-3053103	Island				20:3000147-3001103
	cg02110858	-0.0417	0.0089	3.111e-06	-0.0295	0.0065	5.371e-06	-0.0337	0.0052	1.355e-10	----	74.4	0.008409	8	145028222	+	PLEC1;PLEC1;PLEC1	NM_000445;NM_201378;NM_201379	Body;Body;TSS200	chr8:145027911-145028352	Island				8:145099465-145100338
	cg14757107	-0.0322	0.0078	3.887e-05	-0.0317	0.0064	8.339e-07	-0.0319	0.005	1.373e-10	----	0	0.9338	6	16277615	-	GMPR	NM_006877	Body					TRUE		6:16277000-16277919	Unclassified_Cell_type_specific	TRUE
	cg01839993	-0.0197	0.0051	0.000127	-0.021	0.0041	2.584e-07	-0.0205	0.0032	1.385e-10	----	27.9	0.2448	10	74034644	-	DDIT4	NM_019058	Body	chr10:74033167-74034698	Island				10:73703174-73704704	10:74034192-74035368	Promoter_Associated
	cg26581206	-0.0184	0.0044	3.378e-05	-0.0221	0.0045	8.094e-07	-0.0202	0.0031	1.388e-10	----	0	0.8857	12	125003558	+	NCOR2;NCOR2	NM_006312;NM_001077261	5'UTR;5'UTR	chr12:125002006-125002433	S_Shore		RDMR	TRUE
	cg10116432	-0.0263	0.006	1.272e-05	-0.02	0.0042	1.76e-06	-0.0221	0.0034	1.404e-10	----	44.7	0.1435	10	104953276	+	NT5C2;NT5C2	NM_012229;NM_001134373	TSS1500;TSS1500	chr10:104952242-104953232	S_Shore							TRUE
	cg13641082	-0.0153	0.0036	2.088e-05	-0.0183	0.0038	1.336e-06	-0.0167	0.0026	1.406e-10	----	0	0.5125	7	2319604	-	SNX8	NM_013321	Body	chr7:2318238-2319079	S_Shore
	cg24619618	-0.0244	0.0065	0.000166	-0.0324	0.0061	1.367e-07	-0.0286	0.0045	1.409e-10	----	0	0.3915	3	193185615	+	ATP13A4	NM_032279	Body
	cg10533331	-0.0187	0.0053	0.0004442	-0.0199	0.0037	7.903e-08	-0.0195	0.003	1.421e-10	----	72.9	0.01136	15	38857695	+	RASGRP1;RASGRP1	NM_001128602;NM_005739	TSS1500;TSS1500	chr15:38856262-38857658	S_Shore					15:38855361-38857705	Promoter_Associated
	cg01215511	-0.0386	0.01	0.0001157	-0.0387	0.0076	2.97e-07	-0.0387	0.006	1.424e-10	----	20.5	0.2868	16	2975552	-	FLYWCH1;FLYWCH1	NM_020912;NM_032296	5'UTR;5'UTR					TRUE	16:2914782-2915651
	cg01971181	-0.0295	0.0067	1.213e-05	-0.0275	0.0059	2.689e-06	-0.0284	0.0044	1.429e-10	----	10	0.3429	3	158518888	+	MFSD1;MFSD1	NM_022736;NM_001167903	TSS1500;TSS1500	chr3:158519509-158520329	N_Shore					3:158518860-158519109	Unclassified_Cell_type_specific
	cg18142162	-0.0205	0.0047	1.236e-05	-0.0156	0.0033	1.844e-06	-0.0172	0.0027	1.433e-10	----	58.6	0.06445	1	43281678	+	CCDC23;ERMAP	NM_199342;NM_001017922	Body;TSS1500	chr1:43282574-43283090	N_Shore
	cg00351443	-0.0198	0.0046	1.842e-05	-0.0189	0.004	1.815e-06	-0.0193	0.003	1.439e-10	----	0	0.5606	10	105252720	-	NEURL	NM_004210	TSS1500	chr10:105253191-105254428	N_Shore			TRUE				TRUE
	cg13823169	-0.0218	0.0049	8.502e-06	-0.0185	0.004	3.44e-06	-0.0198	0.0031	1.441e-10	----	0	0.8874	9	139776893	-				chr9:139780406-139781527	N_Shelf			TRUE		9:139776146-139777377	Promoter_Associated
	cg11015497	-0.0225	0.0057	8.43e-05	-0.0252	0.005	3.843e-07	-0.0241	0.0038	1.445e-10	----	0	0.4162	2	38750277	+								TRUE
	cg13709211	-0.0159	0.0041	9.535e-05	-0.0121	0.0024	2.618e-07	-0.0131	0.002	1.445e-10	----	65.5	0.03363	14	101290195	+				chr14:101290523-101290868	N_Shore			TRUE
	cg21879791	-0.0172	0.0044	8.13e-05	-0.0187	0.0037	4.11e-07	-0.018	0.0028	1.446e-10	----	0	0.9598	6	29594830	-	GABBR1;GABBR1;GABBR1	NM_021904;NM_021903;NM_001470	Body;Body;Body	chr6:29595298-29595795	N_Shore
	cg00328058	-0.0235	0.0047	5.047e-07	-0.0186	0.0046	5.134e-05	-0.021	0.0033	1.462e-10	----	0	0.4825	1	901062	+	PLEKHN1;KLHL17;PLEKHN1	NM_001160184;NM_198317;NM_032129	TSS1500;3'UTR;TSS1500	chr1:894313-902654	Island				1:890608-890926
	cg00316222	-0.0302	0.0065	3.419e-06	-0.0188	0.004	3.139e-06	-0.0219	0.0034	1.477e-10	---+	80	0.001825	6	137817512	-				chr6:137818167-137819372	N_Shore
	cg09695430	-0.0254	0.0071	0.0003441	-0.0283	0.0053	1.02e-07	-0.0272	0.0043	1.485e-10	----	4.2	0.3717	11	32447944	+	WT1;WT1;WT1;WT1	NM_024425;NM_024426;NM_000378;NM_024424	Body;Body;Body;Body	chr11:32448261-32449744	N_Shore		CDMR
	cg06813554	-0.0212	0.005	2.628e-05	-0.0194	0.004	1.284e-06	-0.0201	0.0031	1.489e-10	----	44.8	0.1428	14	23066769	-	ABHD4	NM_022060	TSS1500	chr14:23067443-23067773	N_Shore					14:23066347-23068129	Promoter_Associated
	cg19728382	-0.0199	0.0055	0.0002692	-0.0221	0.0042	1.303e-07	-0.0213	0.0033	1.502e-10	----	24.6	0.2639	5	172757276	-	STC2	NM_003714	TSS1500	chr5:172754056-172757098	S_Shore		RDMR
	cg01798157	-0.0502	0.0093	7.711e-08	-0.0273	0.0068	6.103e-05	-0.0352	0.0055	1.513e-10	----	67.9	0.02506	1	203276595	+	BTG2	NM_006763	3'UTR	chr1:203274305-203275338	S_Shore					1:203276430-203276637	Promoter_Associated
	cg22007809	-0.0252	0.0058	1.513e-05	-0.0261	0.0055	2.326e-06	-0.0257	0.004	1.513e-10	----	0	0.7142	2	202278709	-	TRAK2	NM_015049	Body					TRUE		2:202278681-202279183	Unclassified
	cg26549330	-0.0262	0.0053	9.251e-07	-0.0184	0.0043	1.982e-05	-0.0215	0.0034	1.514e-10	----	45.3	0.1393	22	46471442	-				chr22:46465976-46468528	S_Shelf		RDMR
	cg11081833	-0.0254	0.0052	8.636e-07	-0.0166	0.0039	1.602e-05	-0.0198	0.0031	1.545e-10	----	21.1	0.2838	22	37975941	+	LGALS2;LGALS2	NM_006498;NM_006498	1stExon;5'UTR
	cg27356165	-0.0179	0.0038	2.407e-06	-0.0155	0.0036	1.345e-05	-0.0166	0.0026	1.545e-10	----	32.1	0.2197	19	2613933	+	GNG7	NM_052847	5'UTR	chr19:2613932-2614133	Island					19:2613785-2614239	Unclassified	TRUE
	cg15475323	-0.0204	0.0058	0.0004169	-0.0264	0.0049	6.693e-08	-0.0239	0.0037	1.547e-10	----	0	0.7595	19	49220102	-	MAMSTR;MAMSTR;MAMSTR	NM_182574;NM_001130915;NM_182574	1stExon;Body;5'UTR	chr19:49223054-49223312	N_Shelf					19:49219795-49220152	Unclassified_Cell_type_specific	TRUE
	cg11286294	-0.0225	0.0048	2.735e-06	-0.0194	0.0044	1.18e-05	-0.0208	0.0033	1.548e-10	----	0	0.5357	X	134185321	-	FAM127B;FAM127B;FAM127B	NM_001078172;NM_001134321;NM_001078172	3'UTR;3'UTR;1stExon	chrX:134185563-134186337	N_Shore		RDMR			X:134184939-134185988	Promoter_Associated
	cg14358088	-0.0229	0.0062	0.000202	-0.0317	0.006	1.122e-07	-0.0275	0.0043	1.575e-10	----	18.5	0.2981	6	2063957	+	GMDS	NM_001500	Body					TRUE
	cg23401251	-0.0226	0.0047	1.332e-06	-0.0206	0.0049	2.692e-05	-0.0217	0.0034	1.589e-10	----	0	0.5055	2	27683905	+	IFT172	NM_015662	Body					TRUE
	cg03532253	-0.0175	0.0043	5.464e-05	-0.0281	0.0054	2.06e-07	-0.0216	0.0034	1.603e-10	----	0	0.4418	12	56399235	-	SUOX;SUOX;SUOX	NM_001032386;NM_000456;NM_001032387	3'UTR;3'UTR;3'UTR	chr12:56401083-56401506	N_Shore
	cg01622018	-0.0203	0.0049	3.887e-05	-0.0201	0.0041	9.886e-07	-0.0202	0.0032	1.623e-10	----	6.9	0.3586	17	34122943	-	MMP28;MMP28	NM_001032278;NM_024302	TSS1500;TSS1500	chr17:34122024-34122801	S_Shore					17:34121801-34122948	Unclassified_Cell_type_specific	TRUE
	cg18517369	-0.0404	0.0082	7.806e-07	-0.031	0.0075	3.401e-05	-0.0353	0.0055	1.631e-10	----	11.2	0.337	2	231899207	+				chr2:231902026-231903122	N_Shelf
	cg24598922	-0.0119	0.0029	3.262e-05	-0.0118	0.0024	1.184e-06	-0.0118	0.0018	1.635e-10	----	0	0.5837	6	144143992	+	PHACTR2;PHACTR2;PHACTR2;PHACTR2	NM_001100164;NM_001100166;NM_014721;NM_001100165	Body;Body;Body;Body					TRUE
	cg24279017	-0.0213	0.005	1.997e-05	-0.0213	0.0045	1.927e-06	-0.0213	0.0033	1.636e-10	----	0	0.9976	12	11877740	+	ETV6	NM_001987	Body					TRUE
	cg04970434	-0.0244	0.0051	2.192e-06	-0.0194	0.0045	1.344e-05	-0.0215	0.0034	1.656e-10	----	53.4	0.09215	17	4838096	+	GP1BA	NM_000173	3'UTR									TRUE
	cg13072214	-0.0163	0.0037	1.183e-05	-0.0157	0.0034	3.283e-06	-0.016	0.0025	1.667e-10	----	0	0.8106	8	145060799	+	PARP10	NM_032789	TSS200	chr8:145063919-145065386	N_Shelf					8:145060052-145061104	Promoter_Associated
	cg24807889	-0.0191	0.0049	8.64e-05	-0.021	0.0042	4.439e-07	-0.0202	0.0032	1.669e-10	----	0	0.8711	1	1135955	-				chr1:1136360-1137156	N_Shore					1:1135946-1137292	Unclassified
	cg09802688	0.0192	0.0037	2.76e-07	0.0137	0.0035	7.973e-05	0.0162	0.0025	1.684e-10	++++	51.4	0.1038	1	209942066	+	TRAF3IP3	NM_025228	Body							1:209941619-209942194	Promoter_Associated
	cg20485758	-0.0175	0.004	1.23e-05	-0.0173	0.0037	3.209e-06	-0.0174	0.0027	1.684e-10	----	0	0.9993	6	26088446	+	HFE;HFE;HFE;HFE;HFE;HFE;HFE;HFE;HFE	NM_139010;NM_139009;NM_139008;NM_139007;NM_139006;NM_139004;NM_139003;NM_139011;NM_000410	Body;Body;Body;Body;Body;Body;Body;Body;Body					TRUE
	cg00987350	-0.0123	0.0033	0.0001772	-0.0172	0.0033	1.307e-07	-0.0148	0.0023	1.688e-10	----	56.7	0.07429	1	184456417	+	C1orf21	NM_030806	Body					TRUE
	cg01724917	-0.0331	0.0045	2.032e-13	-0.0083	0.0037	0.02398	-0.0181	0.0028	1.709e-10	----	84.1	0.0002833	16	17563028	+	XYLT1	NM_022166	Body				CDMR	TRUE				TRUE
	cg04307107	-0.026	0.0074	0.0004279	-0.0329	0.0061	7.679e-08	-0.0301	0.0047	1.712e-10	----	78.5	0.002981	20	50180603	+	NFATC2	NM_001136021	TSS1500	chr20:50178960-50179675	S_Shore							TRUE
	cg25962015	-0.0217	0.0053	4.719e-05	-0.025	0.0051	7.815e-07	-0.0235	0.0037	1.72e-10	----	0	0.8623	7	26579291	+	KIAA0087	NR_022006	TSS1500
	cg01755924	-0.0225	0.0055	4.033e-05	-0.0176	0.0036	7.627e-07	-0.019	0.003	1.739e-10	----	0	0.5855	8	37160146	-								TRUE
	cg03871754	-0.0209	0.0049	2.23e-05	-0.0197	0.0041	1.809e-06	-0.0202	0.0032	1.744e-10	----	0	0.4181	17	79320652	+				chr17:79314962-79320653	Island				17:76933184-76935248
	cg10377144	-0.0287	0.0057	6.019e-07	-0.0236	0.0059	5.697e-05	-0.0262	0.0041	1.756e-10	----	0	0.7197	10	89419177	-	PAPSS2;PAPSS2	NM_004670;NM_001015880	TSS1500;TSS1500	chr10:89419346-89420027	N_Shore
	cg06108383	-0.0202	0.0054	0.0002087	-0.0219	0.0042	2.002e-07	-0.0213	0.0033	1.759e-10	----	0	0.987	6	32120899	-	PPT2;PRRT1;PPT2	NM_005155;NM_030651;NM_138717	TSS1500;TSS1500;TSS1500	chr6:32121829-32122529	N_Shore			TRUE	6:32228737-32228912	6:32120376-32123743	Promoter_Associated
	cg14250138	-0.0238	0.005	1.557e-06	-0.0171	0.004	1.511e-05	-0.0197	0.0031	1.785e-10	----	33.9	0.2088	11	1785804	+	CTSD;HCCA2	NM_001909;NM_053005	TSS1500;TSS1500	chr11:1784805-1785553	S_Shore
	cg08477768	-0.0123	0.0035	0.0004519	-0.0151	0.0028	8.237e-08	-0.014	0.0022	1.809e-10	----	0	0.4455	5	57925482	+	RAB3C	NM_138453	Body					TRUE
	cg22878489	-0.0251	0.0072	0.000492	-0.0295	0.0055	8.259e-08	-0.0279	0.0044	1.816e-10	----	27.6	0.2466	6	33245701	+	B3GALT4	NM_003782	1stExon	chr6:33244677-33245554	S_Shore			TRUE	6:33352687-33353910	6:33244505-33246488	Promoter_Associated	TRUE
	cg03758021	-0.0167	0.0049	0.0006749	-0.0195	0.0036	6.227e-08	-0.0185	0.0029	1.835e-10	----	0	0.7205	20	62208140	-				chr20:62209387-62209643	N_Shore
	cg26334801	-0.0276	0.0066	3.353e-05	-0.0393	0.0079	6.656e-07	-0.0324	0.0051	1.843e-10	----	51.2	0.1048	1	179715055	-	FAM163A	NM_173509	5'UTR	chr1:179711947-179713951	S_Shore		RDMR
	cg00463859	-0.0192	0.0052	0.0001983	-0.0276	0.0052	1.171e-07	-0.0234	0.0037	1.845e-10	----	54.4	0.08677	1	23750101	-	TCEA3	NM_003196	Body	chr1:23750508-23751663	N_Shore			TRUE
	cg04284321	-0.0207	0.0053	8.094e-05	-0.0259	0.0051	4.376e-07	-0.0234	0.0037	1.906e-10	----	0	0.9006	1	68141209	+								TRUE
	cg14187860	-0.0143	0.0042	0.0006095	-0.0219	0.004	3.231e-08	-0.0183	0.0029	1.931e-10	----	0	0.5687	20	31261784	-	LOC284805	NR_026959	TSS200					TRUE		20:31261731-31262997	Unclassified
	cg18801806	-0.0157	0.0039	6.439e-05	-0.013	0.0026	6.073e-07	-0.0138	0.0022	1.939e-10	----	37.9	0.1848	11	118869385	+	CCDC84	NM_198489	Body	chr11:118868641-118869204	S_Shore		CDMR
	cg11615152	-0.0173	0.0036	1.862e-06	-0.0132	0.0031	1.673e-05	-0.0149	0.0023	1.94e-10	----	42.1	0.1588	13	20176789	+				chr13:20175966-20176766	S_Shore				13:19073967-19074839
	cg13700939	-0.0168	0.0045	0.0001719	-0.0177	0.0034	2.74e-07	-0.0173	0.0027	1.951e-10	----	0	0.4452	2	128166166	-				chr2:128165848-128166198	Island			TRUE	2:127882102-127882859	2:128165106-128166558	Unclassified_Cell_type_specific
	cg15030415	-0.0215	0.0045	2.057e-06	-0.0173	0.004	1.746e-05	-0.0191	0.003	1.961e-10	----	0	0.8127	17	2908068	+	RAP1GAP2;RAP1GAP2	NM_015085;NM_001100398	Body;Body					TRUE	17:2854341-2854824	17:2906861-2908415	Promoter_Associated
	cg17136255	-0.0224	0.0051	8.972e-06	-0.0248	0.0054	4.937e-06	-0.0235	0.0037	1.986e-10	----	19	0.295	7	2516929	-								TRUE		7:2516630-2518294	Unclassified
	cg12079904	-0.0116	0.0033	0.0005529	-0.0169	0.0031	4.447e-08	-0.0145	0.0023	1.988e-10	----	0	0.4688	2	43195545	+								TRUE
	cg00942552	-0.0183	0.0053	0.0004782	-0.0281	0.0051	4.219e-08	-0.0234	0.0037	2.003e-10	----	0	0.5037	3	193775686	+				chr3:193776091-193776308	N_Shore
	cg09509673	-0.0197	0.004	1.005e-06	-0.0144	0.0034	2.776e-05	-0.0166	0.0026	2.01e-10	----	0	0.7226	17	40833697	+	CCR10;CNTNAP1	NM_016602;NM_003632	Body;TSS1500	chr17:40834791-40835098	N_Shore		RDMR			17:40833359-40833989	Promoter_Associated
	cg26906273	-0.0244	0.0063	0.0001095	-0.0281	0.0055	4.044e-07	-0.0265	0.0042	2.018e-10	---+	80	0.001839	1	39547881	-	MACF1	NM_012090	5'UTR	chr1:39547013-39547959	Island		CDMR		1:39319098-39320506	1:39546690-39548408	Unclassified_Cell_type_specific	TRUE
	cg10989517	-0.0198	0.0051	0.000103	-0.0176	0.0035	4.461e-07	-0.0183	0.0029	2.038e-10	----	0	0.564	11	18034024	-	SERGEF	NM_012139	Body	chr11:18034129-18035268	N_Shore				11:17990401-17991844
	cg03627290	-0.0132	0.003	9.62e-06	-0.0107	0.0023	4.048e-06	-0.0117	0.0018	2.08e-10	----	0	0.8589	2	219155248	-	PNKD;TMBIM1	NM_015488;NM_022152	Body;5'UTR	chr2:219156977-219157380	N_Shore			TRUE		2:219155071-219155260	Unclassified_Cell_type_specific
	cg24139443	-0.0288	0.0078	0.0002322	-0.031	0.006	2.157e-07	-0.0302	0.0048	2.083e-10	----	20.8	0.2851	17	74131549	-				chr17:74133639-74134114	N_Shelf		RDMR			17:74131513-74131857	Unclassified_Cell_type_specific
	cg02275418	-0.0138	0.0032	2.148e-05	-0.0178	0.0037	1.625e-06	-0.0155	0.0024	2.089e-10	----	0	0.4854	3	15372726	-	SH3BP5;SH3BP5	NM_004844;NM_001018009	Body;5'UTR	chr3:15373314-15374209	N_Shore
	cg11848931	-0.0386	0.0084	4.678e-06	-0.028	0.0062	6.283e-06	-0.0317	0.005	2.129e-10	----	67.7	0.02575	10	25210092	-	PRTFDC1	NM_020200	Body					TRUE
	cg16794579	-0.0218	0.0052	2.969e-05	-0.0206	0.0043	1.684e-06	-0.0211	0.0033	2.144e-10	----	0	0.6093	16	17562419	+	XYLT1	NM_022166	Body				CDMR	TRUE
	cg09267188	-0.0416	0.0082	3.767e-07	-0.0265	0.0065	4.624e-05	-0.0324	0.0051	2.146e-10	----	1.3	0.3854	8	97340225	-	PTDSS1	NM_014754	Body					TRUE	8:97409357-97409470	8:97339548-97341180	Gene_Associated	TRUE
	cg04207142	-0.0192	0.0041	2.282e-06	-0.013	0.0029	1.003e-05	-0.0151	0.0024	2.156e-10	----	3.9	0.3732	8	86089106	-	E2F5;E2F5	NM_001951;NM_001083588	TSS1500;TSS1500	chr8:86089201-86090287	N_Shore
	cg04400533	-0.0411	0.0091	6.715e-06	-0.0333	0.0074	6.051e-06	-0.0364	0.0057	2.172e-10	----	0	0.8148	3	185788716	+	ETV5	NM_004454	Body					TRUE
	cg07134316	-0.0241	0.0067	0.0003417	-0.0265	0.005	1.526e-07	-0.0256	0.004	2.179e-10	----	0	0.4347	12	57488112	+	NAB2	NM_005967	Body					TRUE		12:57486290-57488226	Promoter_Associated	TRUE
	cg04257263	-0.0185	0.0048	0.0001299	-0.0202	0.004	3.932e-07	-0.0195	0.0031	2.185e-10	----	0	0.959	16	127088	+	MPG;MPG;MPG;MPG	NM_001015054;NM_002434;NM_001015054;NM_001015052	5'UTR;TSS1500;1stExon;TSS1500	chr16:127448-128631	N_Shore
	cg15700009	-0.0162	0.0039	2.968e-05	-0.0168	0.0035	1.744e-06	-0.0165	0.0026	2.194e-10	----	0	0.523	11	18415711	-	LDHA;LDHA;LDHA;LDHA;LDHA	NM_005566;NM_001165415;NR_028500;NM_001135239;NM_001165416	TSS1500;TSS1500;TSS1500;TSS1500;TSS1500	chr11:18415922-18416680	N_Shore
	cg25748108	-0.0228	0.0052	1.161e-05	-0.0178	0.0038	3.276e-06	-0.0196	0.0031	2.2e-10	----	58.1	0.06714	20	39968608	-	LPIN3	NM_022896	TSS1500	chr20:39968607-39968860	Island				20:39401943-39402331	20:39968185-39969763	Unclassified
	cg27560292	-0.0191	0.0037	2.76e-07	-0.0131	0.0033	9.085e-05	-0.0158	0.0025	2.201e-10	----	38.7	0.18	11	6632884	+	TAF10	NM_006284	Body	chr11:6632879-6633787	Island		RDMR		11:6589456-6590464	11:6632465-6634344	Promoter_Associated
	cg15393702	-0.0419	0.0069	1.532e-09	-0.0187	0.0058	0.001278	-0.0282	0.0044	2.209e-10	----	60	0.05748	18	21243529	+	ANKRD29	NM_173505	TSS1500	chr18:21242366-21242805	S_Shore		DMR			18:21241676-21243539	Unclassified	TRUE
	cg04174091	-0.0262	0.0063	3.781e-05	-0.0256	0.0053	1.395e-06	-0.0258	0.0041	2.221e-10	----	0	0.5142	11	122935222	-				chr11:122932173-122933803	S_Shore		RDMR
	cg08157575	-0.0174	0.0052	0.0007674	-0.0196	0.0036	7.03e-08	-0.0189	0.003	2.226e-10	----	70.9	0.01616	14	101660727	-								TRUE
	cg14752965	-0.0072	0.0019	0.0001024	-0.0118	0.0023	1.473e-07	-0.0091	0.0014	2.226e-10	----	17.5	0.3034	17	17579346	-								TRUE				TRUE
	cg01832549	-0.0261	0.0072	0.0002799	-0.03	0.0057	1.818e-07	-0.0285	0.0045	2.251e-10	----	44.5	0.1447	1	19774989	-	CAPZB	NM_004930	Body					TRUE				TRUE
	cg18642369	0.043	0.0067	1.743e-10	0.0162	0.0053	0.002434	0.0266	0.0042	2.251e-10	++++	74.6	0.008045	13	99651231	+	DOCK9;DOCK9	NM_015296;NM_001130049	Body;Body					TRUE		13:99651046-99651440	Unclassified_Cell_type_specific
	cg11748187	-0.0488	0.0106	3.967e-06	-0.0349	0.0078	7.534e-06	-0.0398	0.0063	2.277e-10	----	0	0.6909	10	114713108	+	TCF7L2;TCF7L2;TCF7L2;TCF7L2;TCF7L2;TCF7L2	NM_001146284;NM_001146285;NM_030756;NM_001146274;NM_001146286;NM_001146283	Body;Body;Body;Body;Body;Body	chr10:114712115-114712544	S_Shore				10:114703011-114703223
	cg20855296	-0.0198	0.0054	0.0002809	-0.0207	0.004	2.011e-07	-0.0204	0.0032	2.294e-10	----	0	0.8049	17	16255560	-	CENPV	NM_181716	Body	chr17:16255618-16257148	N_Shore				17:16196285-16196647	17:16255389-16257381	Promoter_Associated	TRUE
	cg00973118	-0.0225	0.0055	4.222e-05	-0.0244	0.005	1.273e-06	-0.0236	0.0037	2.332e-10	----	0	0.8754	16	374570	-	AXIN1;AXIN1	NM_003502;NM_181050	Body;Body	chr16:374732-375328	N_Shore			TRUE	16:314192-315697	16:374368-375920	Promoter_Associated	TRUE
	cg24612696	-0.0121	0.003	7.311e-05	-0.0144	0.0029	6.557e-07	-0.0133	0.0021	2.337e-10	----	8	0.3533	1	3089891	-	PRDM16;PRDM16	NM_022114;NM_199454	Body;Body						1:3079749-3080214
	cg14659930	-0.0349	0.0087	6.004e-05	-0.0348	0.0071	9.387e-07	-0.0349	0.0055	2.35e-10	----	35.8	0.1972	3	114128301	+	ZBTB20;ZBTB20;ZBTB20;ZBTB20;ZBTB20;ZBTB20	NM_001164345;NM_001164346;NM_001164347;NM_001164344;NM_015642;NM_001164343	5'UTR;5'UTR;5'UTR;5'UTR;5'UTR;5'UTR					TRUE
	cg20300911	-0.0127	0.0031	4.787e-05	-0.0168	0.0034	7.782e-07	-0.0146	0.0023	2.356e-10	----	0	0.5304	1	12221410	-								TRUE		1:12221341-12221658	Unclassified_Cell_type_specific
	cg25870263	-0.0141	0.0039	0.0002926	-0.0144	0.0028	2.008e-07	-0.0143	0.0023	2.365e-10	----	54.6	0.08544	1	33335831	+	FNDC5	NM_153756	5'UTR
	cg06812840	-0.0206	0.0047	1.005e-05	-0.0178	0.0039	4.952e-06	-0.0189	0.003	2.369e-10	----	0	0.7197	17	7492524	-	SOX15	NM_006942	1stExon	chr17:7492314-7492945	Island				17:7432995-7434079	17:7491270-7493719	Unclassified
	cg15677434	-0.0134	0.0035	0.000121	-0.0211	0.004	1.606e-07	-0.0167	0.0026	2.384e-10	----	0	0.4402	1	206226009	-	AVPR1B	NM_000707	Body	chr1:206223537-206224028	S_Shore
	cg18089000	-0.0225	0.0056	6.129e-05	-0.0209	0.0043	9.163e-07	-0.0215	0.0034	2.403e-10	----	0	0.9165	9	136039706	-	GBGT1	NM_021996	TSS1500	chr9:136038416-136039577	S_Shore					9:136038757-136039851	Unclassified_Cell_type_specific
	cg04004558	-0.0211	0.0056	0.0001467	-0.0235	0.0046	3.797e-07	-0.0225	0.0036	2.416e-10	----	0	0.9422	16	11348684	-	SOCS1	NM_003745	3'UTR	chr16:11348541-11350803	Island				16:11256065-11258638	16:11348678-11348974	Promoter_Associated
	cg03239970	-0.0175	0.0045	0.0001128	-0.0344	0.0063	4.47e-08	-0.0233	0.0037	2.425e-10	----	41	0.1658	16	75088935	-	ZNRF1	NM_032268	Body					TRUE
	cg10597359	-0.0187	0.0051	0.0002402	-0.0288	0.0054	9.654e-08	-0.0235	0.0037	2.456e-10	----	5	0.3681	17	16946995	-	MPRIP;MPRIP	NM_015134;NM_201274	Body;Body	chr17:16945384-16946317	S_Shore		RDMR			17:16946624-16947662	Promoter_Associated_Cell_type_specific
	cg14095048	-0.0231	0.0045	3.902e-07	-0.0137	0.0033	3.597e-05	-0.017	0.0027	2.463e-10	----	46.6	0.1319	22	25342876	+							RDMR
	cg11621113	-0.0198	0.0041	1.743e-06	-0.0158	0.0038	2.571e-05	-0.0176	0.0028	2.465e-10	----	0	0.6649	19	12776725	+	MORG1;MORG1;MAN2B1	NR_029375;NM_001099737;NM_000528	TSS1500;TSS1500;Body	chr19:12777330-12777638	N_Shore		RDMR			19:12775956-12776847	Promoter_Associated
	cg05609159	-0.0263	0.0074	0.0003689	-0.0318	0.006	1.417e-07	-0.0296	0.0047	2.483e-10	----	0	0.5719	2	210187995	+								TRUE
	cg08513626	-0.014	0.003	3.889e-06	-0.0116	0.0026	1.254e-05	-0.0126	0.002	2.506e-10	----	0	0.72	16	67047148	-				chr16:67047605-67048470	N_Shore
	cg27491190	-0.0246	0.0052	2.246e-06	-0.0183	0.0042	1.667e-05	-0.0208	0.0033	2.514e-10	----	0	0.6398	12	46767943	-	SLC38A2	NM_018976	TSS1500	chr12:46765134-46766633	S_Shore		RDMR			12:46766844-46767993	Promoter_Associated
	cg00193668	-0.0189	0.0047	5.88e-05	-0.0204	0.0042	1.007e-06	-0.0197	0.0031	2.538e-10	----	0	0.7826	9	35814283	+	HINT2	NM_032593	Body	chr9:35814649-35815119	N_Shore					9:35813009-35815894	Promoter_Associated
	cg01970904	-0.0228	0.0052	1.116e-05	-0.0202	0.0044	5.026e-06	-0.0213	0.0034	2.55e-10	----	0	0.4529	2	172014013	-	TLK1;TLK1	NM_012290;NM_001136554	Body;5'UTR	chr2:172016538-172017028	N_Shelf					2:172013994-172014272	Promoter_Associated_Cell_type_specific
	cg09125127	-0.0311	0.006	2.078e-07	-0.0201	0.0052	0.0001102	-0.0248	0.0039	2.571e-10	----	31.6	0.2224	7	2549030	+								TRUE	7:2515238-2515709	7:2547843-2549053	Promoter_Associated_Cell_type_specific
	cg12667125	-0.0188	0.0041	5.372e-06	-0.0189	0.0043	1.133e-05	-0.0189	0.003	2.576e-10	----	0	0.7278	1	36181447	-	C1orf216	NM_152374	Body	chr1:36184248-36184774	N_Shelf			TRUE		1:36180797-36181861	Gene_Associated	TRUE
	cg24634333	-0.017	0.0043	6.955e-05	-0.0164	0.0033	8.898e-07	-0.0166	0.0026	2.583e-10	----	0	0.9652	6	111887834	-	TRAF3IP2;TRAF3IP2;TRAF3IP2;TRAF3IP2;TRAF3IP2	NR_028338;NM_001164283;NM_001164281;NM_001164282;NM_147686	Body;5'UTR;Body;Body;Body
	cg06986734	-0.0189	0.0046	4.668e-05	-0.021	0.0043	1.261e-06	-0.02	0.0032	2.604e-10	----	0	0.5942	8	128902684	+	PVT1	NR_003367	Body					TRUE		8:128902161-128902947	Promoter_Associated
	cg12710480	-0.0189	0.0048	7.056e-05	-0.0197	0.004	8.85e-07	-0.0194	0.0031	2.618e-10	----	0	0.6166	20	32254216	+	NECAB3;NECAB3;C20orf134	NM_031231;NM_031232;NM_001024675	Body;Body;TSS200	chr20:32254811-32255989	N_Shore					20:32254110-32254881	Promoter_Associated
	cg06808305	-0.025	0.0069	0.0002956	-0.0292	0.0056	1.973e-07	-0.0275	0.0043	2.626e-10	----	0	0.428	2	63270824	+	EHBP1;EHBP1;EHBP1;EHBP1	NM_001142616;NM_001142615;NM_001142614;NM_015252	Body;Body;Body;Body	chr2:63272127-63272409	N_Shore
	cg03888223	-0.0198	0.004	6.212e-07	-0.0153	0.0039	7.292e-05	-0.0175	0.0028	2.637e-10	----	12.7	0.3291	13	51633010	-	GUCY1B2	NR_003923	Body					TRUE
	cg01987516	-0.0258	0.0075	0.0005582	-0.0336	0.0063	8.707e-08	-0.0304	0.0048	2.654e-10	----	0	0.6271	10	101282726	-				chr10:101282725-101282934	Island				10:101272301-101273369
	cg04080022	-0.0167	0.0047	0.0004183	-0.0219	0.0041	1.115e-07	-0.0196	0.0031	2.655e-10	----	42.6	0.156	16	89648534	-	CPNE7;CPNE7	NM_014427;NM_153636	Body;Body	chr16:89650417-89650697	N_Shore			TRUE				TRUE
	cg20482223	-0.0117	0.0028	2.763e-05	-0.0137	0.0029	2.006e-06	-0.0126	0.002	2.657e-10	----	0	0.7644	7	138347826	+	SVOPL;SVOPL	NM_001139456;NM_174959	Body;Body	chr7:138348962-138349444	N_Shore		RDMR	TRUE
	cg24804106	-0.0156	0.0039	4.984e-05	-0.0146	0.003	1.269e-06	-0.015	0.0024	2.702e-10	----	0	0.3934	8	18872143	-	PSD3	NM_015310	TSS1500	chr8:18871072-18872046	S_Shore					8:18871965-18872514	Unclassified_Cell_type_specific
	cg25634032	-0.0118	0.003	0.0001112	-0.0112	0.0023	5.854e-07	-0.0114	0.0018	2.704e-10	----	0	0.6664	11	67135897	+	LOC100130987;CLCF1;CLCF1	NR_024469;NM_013246;NM_001166212	Body;Body;5'UTR	chr11:67139887-67141146	N_Shelf		CDMR	TRUE		11:67135316-67135965	Unclassified
	cg22510139	-0.0281	0.0072	8.512e-05	-0.0248	0.005	7.207e-07	-0.0259	0.0041	2.73e-10	----	69.1	0.02129	1	3058822	+	PRDM16;PRDM16	NM_022114;NM_199454	Body;Body	chr1:3059050-3059268	N_Shore				1:3048260-3049151
	cg24718722	-0.0671	0.0147	5.235e-06	-0.0433	0.0095	4.71e-06	-0.0502	0.008	2.735e-10	----	65.1	0.03509	10	129536818	-	FOXI2	NM_207426	Body	chr10:129534410-129537366	Island				10:129424272-129427380
	cg09876992	-0.0208	0.0039	1.001e-07	-0.0137	0.0038	0.000279	-0.0171	0.0027	2.737e-10	----	71.6	0.01441	22	42470868	-	FAM109B	NM_001002034	5'UTR	chr22:42470035-42470669	S_Shore					22:42469997-42471373	Unclassified_Cell_type_specific	TRUE
	cg19858413	-0.0241	0.0052	4.359e-06	-0.0205	0.0047	1.314e-05	-0.0221	0.0035	2.772e-10	----	0	0.7838	10	134267018	-				chr10:134266678-134266934	S_Shore			TRUE	10:134116675-134117149
	cg27405988	-0.0237	0.0054	1.152e-05	-0.0244	0.0054	5.691e-06	-0.024	0.0038	2.781e-10	----	0	0.5382	3	48171915	-								TRUE		3:48171815-48171976	Unclassified_Cell_type_specific
	cg13813391	-0.0259	0.0054	1.728e-06	-0.0233	0.0056	3.63e-05	-0.0247	0.0039	2.788e-10	----	0	0.9137	16	66613407	-	CMTM2;CMTM2	NM_144673;NM_144673	5'UTR;1stExon	chr16:66612749-66613412	Island				16:65170251-65171217
	cg06899799	-0.0192	0.0037	2.29e-07	-0.0146	0.0039	0.000208	-0.017	0.0027	2.8e-10	----	0	0.6253	12	56650233	-	ANKRD52	NM_173595	Body	chr12:56651692-56652527	N_Shore		RDMR			12:56650172-56652784	Promoter_Associated	TRUE
	cg06060874	-0.038	0.009	2.271e-05	-0.0355	0.0076	2.877e-06	-0.0365	0.0058	2.813e-10	----	15.3	0.3152	1	3269315	+	PRDM16;PRDM16	NM_022114;NM_199454	Body;Body					TRUE	1:3259175-3259339			TRUE
	cg14035019	-0.0154	0.0041	0.0001965	-0.0208	0.004	2.249e-07	-0.0182	0.0029	2.816e-10	----	0	0.4828	17	29032782	-				chr17:29033009-29033351	N_Shore				17:26056732-26057436
	cg24483576	-0.0155	0.0033	2.673e-06	-0.0165	0.0039	2.476e-05	-0.0159	0.0025	2.845e-10	----	0	0.7141	17	37792770	-	STARD3;PPP1R1B;PPP1R1B;STARD3;STARD3	NM_006804;NM_032192;NM_181505;NM_001165938;NM_001165937	TSS1500;3'UTR;3'UTR;TSS1500;TSS1500	chr17:37793265-37793722	N_Shore					17:37792752-37794704	Promoter_Associated
	cg02881189	-0.0139	0.0035	8.698e-05	-0.0193	0.0038	4.533e-07	-0.0164	0.0026	2.86e-10	----	56.6	0.07486	9	35111032	+	KIAA1539	NM_025182	5'UTR	chr9:35111267-35111504	N_Shore
	cg22277296	-0.0229	0.0058	8.704e-05	-0.0227	0.0046	8.28e-07	-0.0228	0.0036	2.977e-10	----	45	0.1417	5	54180170	+				chr5:54179363-54180171	Island				5:54215121-54215999	5:54179231-54180227	Unclassified_Cell_type_specific
	cg27274446	-0.0175	0.0051	0.0005684	-0.0227	0.0043	9.682e-08	-0.0205	0.0033	2.988e-10	----	0	0.6953	7	73030439	+	MLXIPL;MLXIPL;MLXIPL;MLXIPL	NM_032952;NM_032953;NM_032951;NM_032954	Body;Body;Body;Body
	cg19495650	-0.0237	0.0059	6.525e-05	-0.031	0.0063	7.702e-07	-0.0272	0.0043	3.008e-10	----	0	0.5851	10	65226682	-	JMJD1C	NM_032776	TSS1500	chr10:65224870-65225887	S_Shore
	cg14962007	-0.0156	0.0046	0.0006453	-0.0226	0.0042	6.246e-08	-0.0194	0.0031	3.031e-10	----	0	0.4341	10	115144782	+								TRUE		10:115144774-115145294	Unclassified_Cell_type_specific
	cg04929932	-0.0206	0.0059	0.0005206	-0.0254	0.0048	1.215e-07	-0.0235	0.0037	3.06e-10	----	0	0.7829	1	91195683	-				chr1:91190489-91192804	S_Shelf		RDMR			1:91195180-91196040	Unclassified_Cell_type_specific
	cg07234388	-0.0199	0.0053	0.0001699	-0.0215	0.0043	4.308e-07	-0.0209	0.0033	3.064e-10	----	0	0.7948	1	156261841	+	TMEM79;TMEM79	NR_026678;NM_032323	Body;3'UTR	chr1:156261199-156261425	S_Shore		RDMR					TRUE
	cg21279603	-0.0182	0.0053	0.0005987	-0.0261	0.0048	7.057e-08	-0.0225	0.0036	3.105e-10	----	47	0.1295	21	46963527	-	SLC19A1	NM_194255	TSS1500	chr21:46961668-46963078	S_Shore
	cg15959205	-0.0125	0.0029	2.163e-05	-0.0162	0.0034	2.423e-06	-0.014	0.0022	3.127e-10	----	65.5	0.03356	14	91281552	+	TTC7B	NM_001010854	Body	chr14:91282227-91282757	N_Shore		RDMR
	cg10998291	-0.012	0.0035	0.0005716	-0.0161	0.003	9.621e-08	-0.0143	0.0023	3.189e-10	----	0	0.6345	3	194876449	+	C3orf21	NM_152531	Body						3:196357738-196357790
	cg04999352	-0.0213	0.004	7.306e-08	-0.0133	0.0037	0.0003635	-0.0171	0.0027	3.191e-10	----	0	0.3934	11	63304614	-	RARRES3	NM_004585	Body					TRUE		11:63304126-63304934	Promoter_Associated	TRUE
	cg14333542	-0.0218	0.0046	1.967e-06	-0.0276	0.0066	2.98e-05	-0.0237	0.0038	3.202e-10	----	0	0.4208	10	75647561	-								TRUE				TRUE
	cg03239580	-0.0151	0.0032	2.988e-06	-0.0109	0.0025	1.456e-05	-0.0125	0.002	3.206e-10	----	0	0.5515	6	31973051	-	CYP21A2;CYP21A2	NM_000500;NM_001128590	TSS1500;TSS1500
	cg05578595	-0.0263	0.0076	0.0005096	-0.0256	0.0049	1.602e-07	-0.0258	0.0041	3.22e-10	----	0	0.4329	3	186542905	-				chr3:186544916-186545471	N_Shelf
	cg08791922	-0.0187	0.004	2.399e-06	-0.0135	0.0031	1.837e-05	-0.0155	0.0025	3.245e-10	----	72.9	0.01134	17	32964265	+	TMEM132E	NM_207313	Body	chr17:32964375-32965433	N_Shore					17:32964229-32966295	Unclassified
	cg16988986	-0.0224	0.006	0.000207	-0.0283	0.0055	2.976e-07	-0.0257	0.0041	3.255e-10	----	0	0.4745	1	109941118	+	SORT1	NM_002959	TSS1500	chr1:109940074-109940894	S_Shore		RDMR		1:109741552-109742642
	cg12935937	-0.0194	0.0046	2.111e-05	-0.0188	0.0041	3.657e-06	-0.0191	0.003	3.26e-10	----	0	0.946	20	4804718	-	RASSF2	NM_014737	TSS1500	chr20:4803013-4804146	S_Shore
	cg01929340	-0.0161	0.0043	0.0001695	-0.0219	0.0043	2.956e-07	-0.019	0.003	3.275e-10	----	0	0.6637	17	10059923	+	GAS7	NM_201433	Body					TRUE
	cg21876964	-0.025	0.005	6.386e-07	-0.018	0.0045	7.152e-05	-0.0212	0.0034	3.282e-10	----	37	0.1901	22	36851623	+				chr22:36850893-36851466	S_Shore					22:36850641-36851924	Promoter_Associated
	cg21016699	-0.0313	0.0051	1.154e-09	-0.0147	0.0054	0.006531	-0.0234	0.0037	3.283e-10	----	60.9	0.05333	5	131133566	-	FNIP1;FNIP1	NM_001008738;NM_133372	TSS1500;TSS1500	chr5:131131929-131133303	S_Shore
	cg13055199	-0.0227	0.0064	0.00039	-0.0278	0.0053	1.755e-07	-0.0257	0.0041	3.284e-10	----	0	0.425	15	75136278	-	ULK3	NM_001099436	TSS1500	chr15:75135186-75135905	S_Shore					15:75136265-75136539	Promoter_Associated
	cg12145928	-0.0189	0.0053	0.0003809	-0.0225	0.0043	1.893e-07	-0.0211	0.0034	3.295e-10	----	0	0.6794	13	103718683	-	SLC10A2;SLC10A2	NM_000452;NM_000452	1stExon;5'UTR
	cg07564291	-0.016	0.0039	4.208e-05	-0.0124	0.0026	1.375e-06	-0.0135	0.0021	3.297e-10	----	44.9	0.1419	17	77722518	+				chr17:77721246-77722497	S_Shore							TRUE
	cg05897030	-0.0206	0.0058	0.0003714	-0.0243	0.0047	1.974e-07	-0.0228	0.0036	3.311e-10	----	0	0.4308	12	27702201	-	PPFIBP1;PPFIBP1	NM_177444;NM_003622	5'UTR;5'UTR					TRUE
	cg19758448	-0.0358	0.0082	1.248e-05	-0.0334	0.0074	6.166e-06	-0.0345	0.0055	3.317e-10	----	0	0.635	17	37828296	+	PGAP3	NM_033419	3'UTR	chr17:37823693-37824989	S_Shelf					17:37828027-37829276	Unclassified	TRUE
	cg00541638	-0.0263	0.0071	0.0002179	-0.0297	0.0058	3.547e-07	-0.0283	0.0045	3.343e-10	----	62.5	0.04612	16	9056115	+	USP7	NM_003470	Body	chr16:9056372-9056844	N_Shore		RDMR
	cg07243202	0.0323	0.0049	3.015e-11	0.0108	0.0044	0.015	0.0206	0.0033	3.347e-10	++++	72.2	0.0129	8	134315520	-								TRUE		8:134315263-134315829	Unclassified_Cell_type_specific
	cg09452728	-0.026	0.0055	2.367e-06	-0.0177	0.0041	1.584e-05	-0.0207	0.0033	3.361e-10	----	51.5	0.1031	11	133902108	+	LOC100128239	NR_027276	TSS200				CDMR
	cg05559445	-0.0211	0.0052	5.564e-05	-0.0195	0.004	1.417e-06	-0.0201	0.0032	3.385e-10	----	0	0.9477	11	2907674	+	CDKN1C;CDKN1C;CDKN1C	NM_000076;NM_001122631;NM_001122630	TSS1500;TSS1500;TSS1500	chr11:2907308-2907675	Island				11:2861614-2864251
	cg13500388	-0.0162	0.0047	0.0005173	-0.0305	0.0054	2.196e-08	-0.0223	0.0035	3.428e-10	----	73.8	0.009541	16	67062135	+	CBFB;CBFB	NM_001755;NM_022845	TSS1500;TSS1500	chr16:67062613-67064012	N_Shore
	cg14176088	-0.0177	0.004	9.835e-06	-0.0157	0.0035	7.899e-06	-0.0166	0.0026	3.526e-10	----	0	0.7163	1	9785289	-	PIK3CD	NM_005026	Body							1:9784966-9785442	Gene_Associated
	cg23507953	-0.0184	0.0049	0.0001836	-0.0252	0.0049	2.879e-07	-0.0218	0.0035	3.526e-10	----	0	0.786	17	46638127	-	HOXB3	NM_002146	5'UTR	chr17:46641534-46642110	N_Shelf			TRUE		17:46638064-46638206	Unclassified_Cell_type_specific
	cg06635946	-0.0257	0.0061	2.28e-05	-0.0214	0.0046	3.146e-06	-0.023	0.0037	3.531e-10	----	9.3	0.3466	22	46470016	-				chr22:46465976-46468528	S_Shore		RDMR
	cg02006134	-0.0157	0.0041	0.0001072	-0.0174	0.0035	7.757e-07	-0.0167	0.0027	3.583e-10	----	0	0.952	7	963333	-	ADAP1	NM_006869	Body	chr7:965987-966266	N_Shelf			TRUE	7:929576-930590			TRUE
	cg16604516	-0.0152	0.0041	0.0001916	-0.0138	0.0027	4.478e-07	-0.0142	0.0023	3.618e-10	----	3.2	0.3768	3	13590419	-	FBLN2;FBLN2	NM_001998;NM_001004019	TSS1500;TSS1500	chr3:13590414-13591008	Island		DMR			3:13590319-13590843	Unclassified_Cell_type_specific	TRUE
	cg15232971	-0.0216	0.0042	2.189e-07	-0.0111	0.0027	3.882e-05	-0.0142	0.0023	3.652e-10	----	64.8	0.03652	10	61667009	-	CCDC6	NM_005436	TSS200	chr10:61665656-61666794	S_Shore					10:61665931-61667037	Promoter_Associated
	cg17580614	-0.0323	0.0067	1.54e-06	-0.025	0.0061	4.111e-05	-0.0283	0.0045	3.677e-10	----	0	0.6899	17	15849512	+	ADORA2B	NM_000676	Body	chr17:15847757-15849513	Island				17:15788483-15790238	17:15847840-15849616	Unclassified_Cell_type_specific
	cg07583137	-0.0336	0.0064	1.519e-07	-0.0223	0.0061	0.000261	-0.0277	0.0044	3.688e-10	----	0	0.3932	8	82644012	-	CHMP4C	NM_152284	TSS1500	chr8:82644603-82644849	N_Shore
	cg25567674	-0.0202	0.0039	3.122e-07	-0.0124	0.0032	8.479e-05	-0.0154	0.0025	3.728e-10	----	0	0.4986	3	123751655	-				chr3:123751654-123753199	Island				3:125234090-125235889	3:123751635-123752682	Unclassified_Cell_type_specific
	cg26902279	-0.0154	0.0041	0.0001561	-0.0203	0.004	4.056e-07	-0.0179	0.0029	3.73e-10	----	0	0.6913	5	134736598	-	H2AFY	NM_004893	TSS1500	chr5:134734096-134735261	S_Shore					5:134736115-134736731	Unclassified_Cell_type_specific
	cg18702971	-0.0181	0.0041	8.783e-06	-0.0178	0.004	1.019e-05	-0.0179	0.0029	3.763e-10	----	0	0.9176	22	29920546	+	THOC5;THOC5;THOC5;THOC5	NM_001002879;NM_003678;NM_001002877;NM_001002878	Body;Body;Body;Body							22:29920492-29920837	Gene_Associated_Cell_type_specific
	cg01111041	-0.0219	0.0057	0.0001102	-0.0244	0.0049	7.887e-07	-0.0234	0.0037	3.768e-10	----	0	0.4084	6	32121055	+	PPT2;PRRT1;PPT2	NM_005155;NM_030651;NM_138717	TSS1500;TSS1500;TSS1500	chr6:32121829-32122529	N_Shore			TRUE		6:32120376-32123743	Promoter_Associated
	cg05346491	-0.0193	0.0039	7.502e-07	-0.0141	0.0036	7.489e-05	-0.0165	0.0026	3.776e-10	----	31.1	0.2258	19	48917104	+	GRIN2D	NM_000836	Body	chr19:48918115-48918340	N_Shore
	cg17436656	-0.022	0.0054	4.358e-05	-0.0268	0.0056	1.699e-06	-0.0243	0.0039	3.779e-10	----	0	0.8848	12	53627106	+	RARG	NM_000966	TSS1500	chr12:53625629-53625993	S_Shore			TRUE		12:53625473-53627125	Promoter_Associated	TRUE
	cg10583942	-0.0384	0.0073	1.501e-07	-0.0216	0.0056	0.0001109	-0.0278	0.0044	3.812e-10	----	11	0.3381	1	1142892	+	TNFRSF18;TNFRSF18;TNFRSF18	NM_148902;NM_148901;NM_004195	TSS1500;TSS1500;TSS1500	chr1:1141670-1142150	S_Shore					1:1141523-1143111	Unclassified
	cg16290275	-0.015	0.0038	8.44e-05	-0.0137	0.0028	1.065e-06	-0.0142	0.0023	3.84e-10	----	28	0.2437	1	208042910	+				chr1:208041862-208042718	S_Shore			TRUE		1:208042363-208043146	Promoter_Associated
	cg02336104	-0.0219	0.0058	0.0001566	-0.0206	0.0041	5.965e-07	-0.021	0.0034	3.861e-10	----	69.1	0.02119	3	71481486	-	FOXP1;FOXP1	NM_032682;NM_001012505	5'UTR;5'UTR					TRUE
	cg06419793	-0.0128	0.0037	0.0005171	-0.0182	0.0034	1.072e-07	-0.0157	0.0025	3.895e-10	----	31.9	0.2209	19	11376508	+				chr19:11372679-11373126	S_Shelf							TRUE
	cg14414124	-0.0215	0.0057	0.0001663	-0.0242	0.0048	5.459e-07	-0.0231	0.0037	3.943e-10	----	0	0.8449	2	68465373	+	PPP3R1	NM_000945	Body					TRUE
	cg12877335	-0.014	0.0036	8.6e-05	-0.0138	0.0028	1.12e-06	-0.0139	0.0022	3.964e-10	----	0	0.9896	12	94539319	-				chr12:94541727-94544000	N_Shelf		RDMR			12:94539048-94540475	Unclassified	TRUE
	cg12303084	-0.0176	0.0037	1.885e-06	-0.0135	0.0033	3.572e-05	-0.0153	0.0025	3.988e-10	----	50.7	0.1073	20	45985741	+	ZMYND8;ZMYND8;ZMYND8	NM_012408;NM_183047;NM_183048	TSS1500;TSS1500;TSS1500							20:45985147-45986657	Promoter_Associated
	cg25875537	-0.0174	0.0052	0.0007332	-0.0207	0.0039	1.24e-07	-0.0195	0.0031	4.021e-10	----	16.5	0.309	8	21909033	-				chr8:21905461-21905757	S_Shelf		RDMR	TRUE
	cg19267254	-0.0243	0.0054	8.334e-06	-0.0201	0.0045	9.559e-06	-0.0218	0.0035	4.023e-10	----	0	0.5637	1	15828075	-	CASP9;CASP9	NM_001229;NM_032996	Body;Body							1:15827338-15828684	Unclassified	TRUE
	cg22847608	-0.0174	0.0036	1.923e-06	-0.0152	0.0037	4.607e-05	-0.0163	0.0026	4.035e-10	----	0	0.4563	22	27017854	-	CRYBA4	NM_001886	TSS200
	cg03102824	-0.027	0.0057	2.453e-06	-0.0243	0.0059	3.736e-05	-0.0257	0.0041	4.044e-10	----	20.6	0.2865	1	51703649	-	RNF11	NM_014372	Body	chr1:51701767-51702542	S_Shore					1:51703398-51703695	Promoter_Associated
	cg14608903	-0.0236	0.0053	8.026e-06	-0.0183	0.0041	8.741e-06	-0.0203	0.0032	4.061e-10	----	0	0.4975	10	116287249	+	ABLIM1;ABLIM1;ABLIM1;ABLIM1	NM_001003408;NM_001003407;NM_006720;NM_002313	Body;Body;TSS1500;Body					TRUE		10:116286409-116287292	Promoter_Associated
	cg27426436	-0.0336	0.0069	1.204e-06	-0.0217	0.0052	3.058e-05	-0.026	0.0042	4.07e-10	----	74.2	0.008732	19	18775242	-	KLHL26	NM_018316	Body	chr19:18778485-18780041	N_Shelf					19:18774804-18775333	Unclassified_Cell_type_specific
	cg24807850	-0.0246	0.0068	0.0002756	-0.0309	0.006	2.898e-07	-0.0281	0.0045	4.084e-10	----	0	0.5181	1	3165391	-	PRDM16;PRDM16	NM_022114;NM_199454	Body;Body	chr1:3163969-3164643	S_Shore
	cg25450819	-0.0276	0.0074	0.000198	-0.0293	0.0058	5.138e-07	-0.0287	0.0046	4.174e-10	----	0	0.4267	5	37717768	-	WDR70	NM_018034	Body					TRUE				TRUE
	cg03021802	-0.0182	0.0053	0.0005408	-0.022	0.0042	1.688e-07	-0.0205	0.0033	4.179e-10	----	0	0.853	8	21923841	-	EPB49;EPB49;EPB49;EPB49;EPB49;EPB49	NM_001114135;NM_001114136;NM_001114138;NM_001978;NM_001114139;NM_001114137	5'UTR;5'UTR;5'UTR;5'UTR;5'UTR;5'UTR	chr8:21923840-21924633	Island	high-CpG:21979701-21980566			8:21979706-21980798
	cg19103219	-0.0301	0.0063	1.53e-06	-0.0249	0.0062	5.486e-05	-0.0275	0.0044	4.179e-10	----	0	0.794	10	101287059	-				chr10:101287162-101287920	N_Shore			TRUE	10:101276885-101277648
	cg14603886	-0.0313	0.0061	2.968e-07	-0.0216	0.0057	0.0001739	-0.0261	0.0042	4.207e-10	----	0	0.4238	17	62206650	+	ERN1	NM_001433	Body	chr17:62206971-62208050	N_Shore
	cg02057561	-0.0211	0.0045	3.037e-06	-0.0196	0.0047	3.245e-05	-0.0204	0.0033	4.215e-10	----	0	0.8298	6	43043691	-	PTK7;PTK7;PTK7;PTK7	NM_152880;NM_152882;NM_002821;NM_152881	TSS1500;TSS1500;TSS1500;TSS1500	chr6:43044044-43045057	N_Shore							TRUE
	cg13393785	-0.0142	0.004	0.0003484	-0.0198	0.0038	1.804e-07	-0.0171	0.0027	4.233e-10	----	0	0.5966	19	8317932	-	LASS4	NM_024552	Body							19:8317785-8318374	Unclassified_Cell_type_specific
	cg04844693	-0.0164	0.0036	4.38e-06	-0.0142	0.0033	2.096e-05	-0.0152	0.0024	4.238e-10	----	0	0.9773	1	29240554	+	EPB41;EPB41;EPB41;EPB41;EPB41;EPB41	NM_203342;NM_203343;NM_004437;NM_001166006;NM_001166007;NM_001166005	5'UTR;5'UTR;5'UTR;TSS1500;5'UTR;5'UTR	chr1:29240768-29241969	N_Shore					1:29240471-29242414	Promoter_Associated
	cg20457147	-0.0297	0.0058	3.126e-07	-0.019	0.0049	0.0001209	-0.0235	0.0038	4.243e-10	----	51.2	0.1044	14	61787823	-	PRKCH	NM_006255	TSS1500	chr14:61787880-61789467	N_Shore				14:60857561-60859257	14:61787646-61789040	Promoter_Associated	TRUE
	cg02481307	-0.0234	0.0046	2.812e-07	-0.0148	0.0039	0.000126	-0.0184	0.0029	4.256e-10	----	42.2	0.1584	4	1858883	+	LETM1	NM_012318	TSS1500	chr4:1857065-1858887	Island		DMR
	cg06224721	-0.0178	0.0039	4.355e-06	-0.0259	0.0059	1.171e-05	-0.0202	0.0032	4.261e-10	----	24.5	0.2646	2	74612020	+	LOC100189589	NR_024463	TSS1500
	cg15818604	-0.0222	0.0049	6.776e-06	-0.0212	0.0049	1.492e-05	-0.0217	0.0035	4.274e-10	----	14.5	0.3195	8	94713593	+	FAM92A1	NM_145269	Body	chr8:94712366-94713345	S_Shore		RDMR
	cg12793610	-0.0224	0.0054	3.009e-05	-0.0237	0.0051	3.357e-06	-0.023	0.0037	4.275e-10	----	0	0.5764	4	154125637	-	TRIM2;TRIM2;TRIM2	NM_015271;NM_015271;NM_001130067	5'UTR;1stExon;5'UTR
	cg09459982	-0.026	0.0064	4.747e-05	-0.02	0.0042	1.585e-06	-0.0218	0.0035	4.304e-10	----	0	0.3974	6	33386556	+	CUTA;CUTA;SYNGAP1;CUTA;CUTA;CUTA	NM_015921;NM_001014837;NM_006772;NM_001014838;NM_001014840;NM_001014433	TSS1500;TSS1500;TSS1500;TSS1500;TSS1500;TSS1500	chr6:33385678-33386262	S_Shore					6:33385034-33386783	Promoter_Associated
	cg20640261	-0.0214	0.0053	6.323e-05	-0.0223	0.0047	1.641e-06	-0.0219	0.0035	4.327e-10	----	36.9	0.1909	6	31707019	-	MSH5;MSH5;MSH5;MSH5	NM_025259;NM_002441;NM_172165;NM_172166	TSS1500;TSS1500;TSS1500;TSS1500	chr6:31707489-31708336	N_Shore					6:31707012-31708446	Promoter_Associated
	cg03340026	-0.0286	0.0056	3.507e-07	-0.02	0.0053	0.0001626	-0.0241	0.0039	4.341e-10	----	1.7	0.3839	19	1403530	+				chr19:1401092-1401784	S_Shore					19:1403333-1403617	Unclassified_Cell_type_specific	TRUE
	cg05497175	-0.0176	0.0036	1.217e-06	-0.0136	0.0034	6.282e-05	-0.0155	0.0025	4.354e-10	----	0	0.4518	16	88753856	-	SNAI3	NM_178310	TSS1500	chr16:88752520-88753278	S_Shore					16:88753818-88754048	Unclassified_Cell_type_specific
	cg04011829	-0.017	0.004	2.396e-05	-0.018	0.0039	4.312e-06	-0.0175	0.0028	4.384e-10	----	0	0.9514	20	61275033	+	SLCO4A1	NM_016354	5'UTR	chr20:61273277-61274917	S_Shore				20:60743520-60745500
	cg26877357	-0.0154	0.004	0.0001194	-0.0191	0.0038	7.14e-07	-0.0173	0.0028	4.387e-10	----	0	0.6211	1	116197470	-	VANGL1	NM_138959	Body					TRUE
	cg10163338	-0.0119	0.0028	2.027e-05	-0.0067	0.0014	1.189e-06	-0.0077	0.0012	4.399e-10	----	73.2	0.01071	16	85519308	+				chr16:85519109-85519357	Island				16:84076562-84076810
	cg00220243	-0.0293	0.0061	1.545e-06	-0.0206	0.005	3.699e-05	-0.0241	0.0039	4.456e-10	----	0	0.6451	9	132330135	+				chr9:132331218-132331458	N_Shore					9:132329293-132332860	Unclassified
	cg18170141	-0.0273	0.0056	1.385e-06	-0.0196	0.0048	4.491e-05	-0.0228	0.0037	4.515e-10	----	16.8	0.3075	12	105500642	-	KIAA1033	NM_015275	TSS1500	chr12:105501333-105501908	N_Shore
	cg02366262	-0.0169	0.0047	0.0003005	-0.0182	0.0036	3.712e-07	-0.0177	0.0028	4.556e-10	----	0	0.443	11	121297716	+				chr11:121297942-121298160	N_Shore			TRUE		11:121297681-121298305	Unclassified
	cg02675173	-0.0174	0.0048	0.000321	-0.0215	0.0042	2.894e-07	-0.0197	0.0032	4.562e-10	----	0	0.8534	8	99738789	-	STK3	NM_006281	Body					TRUE
	cg16038868	-0.0171	0.0045	0.000153	-0.0183	0.0037	7.212e-07	-0.0178	0.0029	4.565e-10	----	0	0.7464	8	10192619	+	MSRA;MSRA;MSRA	NM_001135671;NM_001135670;NM_012331	Body;Body;Body	chr8:10191940-10192620	Island				8:10229765-10230053
	cg24936095	-0.0123	0.0035	0.000445	-0.0171	0.0033	1.594e-07	-0.0149	0.0024	4.628e-10	----	0	0.4471	2	109204230	+	LIMS1	NM_004987	TSS1500					TRUE
	cg12580096	-0.0103	0.0024	2.091e-05	-0.0098	0.0021	5.245e-06	-0.01	0.0016	4.641e-10	----	0	0.6243	19	14017658	+	C19orf57;CC2D1A	NM_024323;NM_017721	TSS1500;Body	chr19:14016665-14017435	S_Shore					19:14016394-14017781	Promoter_Associated
	cg07573985	-0.0194	0.0041	2.449e-06	-0.0151	0.0036	3.339e-05	-0.017	0.0027	4.649e-10	----	78.3	0.003129	6	33386467	-	CUTA;CUTA;SYNGAP1;CUTA;CUTA;CUTA	NM_015921;NM_001014837;NM_006772;NM_001014838;NM_001014840;NM_001014433	TSS1500;TSS1500;TSS1500;TSS1500;TSS1500;TSS1500	chr6:33385678-33386262	S_Shore					6:33385034-33386783	Promoter_Associated
	cg00244776	-0.0327	0.0067	1.242e-06	-0.0198	0.0047	2.503e-05	-0.024	0.0039	4.663e-10	----	0	0.4812	6	30883192	+	VARS2;VARS2;VARS2	NM_020442;NM_001167733;NM_001167734	Body;5'UTR;Body	chr6:30881533-30882296	S_Shore			TRUE		6:30883023-30883686	Promoter_Associated
	cg13839957	-0.0303	0.0069	9.924e-06	-0.0212	0.0047	6.115e-06	-0.0241	0.0039	4.768e-10	----	0	0.4292	1	6165483	-	CHD5	NM_015557	3'UTR							1:6165208-6165583	Unclassified_Cell_type_specific	TRUE
	cg03313447	-0.0115	0.0031	0.0002526	-0.0142	0.0028	3.801e-07	-0.013	0.0021	4.781e-10	----	0	0.8068	19	41829042	-	CCDC97	NM_052848	3'UTR					TRUE				TRUE
	cg04231636	-0.0208	0.0051	5.012e-05	-0.0185	0.0039	2.185e-06	-0.0194	0.0031	4.825e-10	----	0	0.6989	6	18186411	+	KDM1B	NM_153042	Body					TRUE
[truncated: 2,915 more rows]

## Sheet: Suppl. Data 2
	Supplementary Data 2. EWAS summary statistics for DNMT3A CHIP associated replicated CpGs. Summary statistics include meta-analysis of CHS AA and EA EWAS, ARIC AA and EA EWAS, and combined meta EWAS of CHS AA, CHS EA, ARIC AA and ARIC EA (Effect direction follows the same order). CpG annotations from Illumina 450k manifest HumanMethylation450_15017482_v1-2.csv. AA: African ancestry; EA: European a…
	CpG	Discovery Meta-EWAS in CHS			Replication Meta-EWAS in ARIC			Combined Meta-EWAS						Annotation
[truncated: 3,804 more rows]

## Sheet: Suppl. Data 3
	Supplementary Data 3. EWAS summary statistics for TET2 CHIP associated replicated CpGs. Summary statistics include meta-analysis of CHS AA and EA EWAS, ARIC AA and EA EWAS, and combined meta EWAS of CHS AA, CHS EA, ARIC AA and ARIC EA (Effect direction follows the same order). CpG annotations from Illumina 450k manifest HumanMethylation450_15017482_v1-2.csv. AA: African ancestry; EA: European anc…
[truncated: 1,630 more rows]

[truncated: 6 more sheets: Supp. Data 4, Suppl. Data 5, Suppl. Data 6, Suppl. Data 7, Suppl. Data 8, Suppl. Data 9]
